# Supplementary material for: A Photoconvertible Reporter System for Bacterial Metabolic Activity Reveals That Staphylococcus aureus Enters a Dormant-Like State to Persist within Macrophages
Source: mBio. 2022 Sep 14;13(5):e02316-22. doi: 10.1128/mbio.02316-22 (PMC9600638; doi:10.1128/mbio.02316-22)
Supplement: TABLE S1 [file mbio.02316-22-s0002.xlsx]

## Sheet: Table S1
Supplementary Table S1. Genes exhibiting differential expression between macrophages harboring green S. aureus and uninfected macrophages
Gene_tag	baseMean	log2FoldChange	lfcSE	stat	pvalue	padj	Symbol	Description
ENSMUSG00000027398	3060.1	8.75511	0.562345	15.5689	1.1838e-54	2.33318e-51	Il1b	interleukin 1 beta [Source:MGI Symbol;Acc:MGI:96543]
ENSMUSG00000066363	33.8598	8.69275	1.64774	5.27555	1.32357e-07	4.42721e-06	Serpina3f	serine (or cysteine) peptidase inhibitor, clade A, member 3F [Source:MGI Symbol;Acc:MGI:2182838]
ENSMUSG00000026984	73.9505	8.39051	1.03008	8.1455	3.77702e-16	5.59393e-14	Il1f6	interleukin 1 family, member 6 [Source:MGI Symbol;Acc:MGI:1859324]
ENSMUSG00000004296	27.2749	8.38007	1.63854	5.11436	3.14807e-07	9.4894e-06	Il12b	interleukin 12b [Source:MGI Symbol;Acc:MGI:96540]
ENSMUSG00000029379	36.8426	8.08684	1.60655	5.03367	4.81168e-07	1.37441e-05	Cxcl3	chemokine (C-X-C motif) ligand 3 [Source:MGI Symbol;Acc:MGI:3037818]
ENSMUSG00000063388	21.8143	8.06084	1.16928	6.89385	5.43038e-12	4.66904e-10	BC023105	cDNA sequence BC023105 [Source:MGI Symbol;Acc:MGI:2384767]
ENSMUSG00000048806	100.246	7.88306	0.916431	8.60191	7.83993e-18	1.36649e-15	Ifnb1	interferon beta 1, fibroblast [Source:MGI Symbol;Acc:MGI:107657]
ENSMUSG00000105504	896.221	7.69478	0.531509	14.4772	1.6878e-47	2.16224e-44	Gbp5	guanylate binding protein 5 [Source:MGI Symbol;Acc:MGI:2429943]
ENSMUSG00000038067	1778.54	7.57873	0.385423	19.6634	4.4413e-86	2.2759e-82	Csf3	colony stimulating factor 3 (granulocyte) [Source:MGI Symbol;Acc:MGI:1339751]
ENSMUSG00000079339	462.333	7.54705	0.592579	12.7359	3.73288e-37	2.81306e-34	Ifit1bl1	interferon induced protein with tetratricpeptide repeats 1B like 1 [Source:MGI Symbol;Acc:MGI:3650685]
ENSMUSG00000034855	10309.3	7.36107	0.688878	10.6856	1.18873e-26	4.11589e-24	Cxcl10	chemokine (C-X-C motif) ligand 10 [Source:MGI Symbol;Acc:MGI:1352450]
ENSMUSG00000035373	5127.09	7.29064	0.295756	24.6509	3.60085e-134	9.22609e-130	Ccl7	chemokine (C-C motif) ligand 7 [Source:MGI Symbol;Acc:MGI:99512]
ENSMUSG00000035352	586.935	7.17437	0.598915	11.9789	4.58144e-33	2.55186e-30	Ccl12	chemokine (C-C motif) ligand 12 [Source:MGI Symbol;Acc:MGI:108224]
ENSMUSG00000027399	916.736	7.1532	0.567636	12.6017	2.0658e-36	1.51228e-33	Il1a	interleukin 1 alpha [Source:MGI Symbol;Acc:MGI:96542]
ENSMUSG00000062345	69.6197	6.79717	0.815689	8.33304	7.87933e-17	1.26178e-14	Serpinb2	serine (or cysteine) peptidase inhibitor, clade B, member 2 [Source:MGI Symbol;Acc:MGI:97609]
ENSMUSG00000034459	8910.49	6.67601	0.345929	19.2988	5.49668e-83	2.01194e-79	Ifit1	interferon-induced protein with tetratricopeptide repeats 1 [Source:MGI Symbol;Acc:MGI:99450]
ENSMUSG00000025746	2244.06	6.67469	0.522255	12.7805	2.10656e-37	1.63559e-34	Il6	interleukin 6 [Source:MGI Symbol;Acc:MGI:96559]
ENSMUSG00000000386	3865.45	6.27834	0.47868	13.116	2.6677e-39	2.2049e-36	Mx1	MX dynamin-like GTPase 1 [Source:MGI Symbol;Acc:MGI:97243]
ENSMUSG00000058427	4162.05	6.25527	0.322418	19.4011	7.55489e-84	3.22619e-80	Cxcl2	chemokine (C-X-C motif) ligand 2 [Source:MGI Symbol;Acc:MGI:1340094]
ENSMUSG00000028270	1695.43	6.24928	0.413295	15.1206	1.18399e-51	1.78448e-48	Gbp2	guanylate binding protein 2 [Source:MGI Symbol;Acc:MGI:102772]
ENSMUSG00000026981	6958.8	6.24178	0.282048	22.1302	1.61759e-108	1.38153e-104	Il1rn	interleukin 1 receptor antagonist [Source:MGI Symbol;Acc:MGI:96547]
ENSMUSG00000029417	16.2859	6.2184	1.11398	5.58214	2.37575e-08	9.54098e-07	Cxcl9	chemokine (C-X-C motif) ligand 9 [Source:MGI Symbol;Acc:MGI:1352449]
ENSMUSG00000062488	456.601	6.19893	0.408226	15.1851	4.44182e-52	7.58722e-49	Ifit3b	interferon-induced protein with tetratricopeptide repeats 3B [Source:MGI Symbol;Acc:MGI:3698419]
ENSMUSG00000078763	62.6103	6.14165	0.631738	9.72183	2.43366e-22	5.93859e-20	Slfn1	schlafen 1 [Source:MGI Symbol;Acc:MGI:1313259]
ENSMUSG00000035385	12292.3	6.12565	0.348759	17.5641	4.63749e-69	1.18822e-65	Ccl2	chemokine (C-C motif) ligand 2 [Source:MGI Symbol;Acc:MGI:98259]
ENSMUSG00000020641	13445.1	6.12066	0.264104	23.1751	8.11384e-119	1.03946e-114	Rsad2	radical S-adenosyl methionine domain containing 2 [Source:MGI Symbol;Acc:MGI:1929628]
ENSMUSG00000074896	2375.85	6.09078	0.34853	17.4756	2.1967e-68	5.11671e-65	Ifit3	interferon-induced protein with tetratricopeptide repeats 3 [Source:MGI Symbol;Acc:MGI:1101055]
ENSMUSG00000097418	312.26	6.0801	0.415398	14.6368	1.63583e-48	2.20595e-45	Mir155hg	Mir155 host gene (non-protein coding) [Source:MGI Symbol;Acc:MGI:5477161]
ENSMUSG00000022126	11115.7	5.92802	0.321675	18.4286	7.74752e-76	2.48134e-72	Acod1	aconitate decarboxylase 1 [Source:MGI Symbol;Acc:MGI:103206]
ENSMUSG00000054072	738.269	5.85734	0.630694	9.28713	1.58509e-20	3.38443e-18	Iigp1	interferon inducible GTPase 1 [Source:MGI Symbol;Acc:MGI:1926259]
ENSMUSG00000047298	11.9938	5.79544	1.15478	5.01864	5.20379e-07	1.47003e-05	Kcnv2	potassium channel, subfamily V, member 2 [Source:MGI Symbol;Acc:MGI:2670981]
ENSMUSG00000026725	17.0645	5.75783	1.16018	4.96287	6.94595e-07	1.89733e-05	Tnn	tenascin N [Source:MGI Symbol;Acc:MGI:2665790]
ENSMUSG00000032487	17867	5.75729	0.26972	21.3454	4.30357e-101	2.75665e-97	Ptgs2	prostaglandin-endoperoxide synthase 2 [Source:MGI Symbol;Acc:MGI:97798]
ENSMUSG00000034394	306.606	5.75678	0.461418	12.4763	1.00571e-35	6.96439e-33	Lif	leukemia inhibitory factor [Source:MGI Symbol;Acc:MGI:96787]
ENSMUSG00000021367	165.08	5.74399	0.614751	9.34361	9.31065e-21	2.07441e-18	Edn1	endothelin 1 [Source:MGI Symbol;Acc:MGI:95283]
ENSMUSG00000044103	23.1434	5.71895	0.951659	6.00945	1.86153e-09	1.00232e-07	Il1f9	interleukin 1 family, member 9 [Source:MGI Symbol;Acc:MGI:2449929]
ENSMUSG00000018916	33.593	5.71358	0.816988	6.99347	2.68163e-12	2.47154e-10	Csf2	colony stimulating factor 2 (granulocyte-macrophage) [Source:MGI Symbol;Acc:MGI:1339752]
ENSMUSG00000109903	10.894	5.55343	1.33009	4.17524	2.97675e-05	0.0004755	Gm28710	predicted gene 28710 [Source:MGI Symbol;Acc:MGI:5579416]
ENSMUSG00000054203	100.998	5.52923	0.627433	8.81247	1.22416e-18	2.28944e-16	Ifi205	interferon activated gene 205 [Source:MGI Symbol;Acc:MGI:101847]
ENSMUSG00000101024	15.1497	5.49673	0.92661	5.93208	2.99113e-09	1.54883e-07	Gm5692	predicted gene 5692 [Source:MGI Symbol;Acc:MGI:3646968]
ENSMUSG00000043939	14.168	5.47615	1.13529	4.82357	1.41009e-06	3.54203e-05	A530064D06Rik	RIKEN cDNA A530064D06 gene [Source:MGI Symbol;Acc:MGI:2443476]
ENSMUSG00000045932	7763.15	5.43567	0.39936	13.6109	3.4476e-42	3.27165e-39	Ifit2	interferon-induced protein with tetratricopeptide repeats 2 [Source:MGI Symbol;Acc:MGI:99449]
ENSMUSG00000042265	303.986	5.33517	0.468447	11.3891	4.74087e-30	2.20856e-27	Trem1	triggering receptor expressed on myeloid cells 1 [Source:MGI Symbol;Acc:MGI:1930005]
ENSMUSG00000035042	463.609	5.3277	0.491503	10.8396	2.23429e-27	8.06295e-25	Ccl5	chemokine (C-C motif) ligand 5 [Source:MGI Symbol;Acc:MGI:98262]
ENSMUSG00000085238	25.0186	5.27167	0.732576	7.19608	6.19702e-13	6.3512e-11	4930479D17Rik	RIKEN cDNA 4930479D17 gene [Source:MGI Symbol;Acc:MGI:1922175]
ENSMUSG00000030162	21.6141	5.25862	0.831454	6.32461	2.5387e-10	1.61006e-08	Olr1	oxidized low density lipoprotein (lectin-like) receptor 1 [Source:MGI Symbol;Acc:MGI:1261434]
ENSMUSG00000027204	17.1106	5.25367	0.852481	6.1628	7.14679e-10	4.18252e-08	Fbn1	fibrillin 1 [Source:MGI Symbol;Acc:MGI:95489]
ENSMUSG00000050395	106.56	5.172	0.802367	6.44592	1.14899e-10	7.78461e-09	Tnfsf15	tumor necrosis factor (ligand) superfamily, member 15 [Source:MGI Symbol;Acc:MGI:2180140]
ENSMUSG00000028268	1667.06	5.15923	0.4269	12.0853	1.26243e-33	7.35137e-31	Gbp3	guanylate binding protein 3 [Source:MGI Symbol;Acc:MGI:1926263]
ENSMUSG00000018930	8372.92	5.08909	0.409591	12.4248	1.91709e-35	1.24586e-32	Ccl4	chemokine (C-C motif) ligand 4 [Source:MGI Symbol;Acc:MGI:98261]
ENSMUSG00000044701	323.427	5.02996	0.477689	10.5298	6.29851e-26	2.01726e-23	Il27	interleukin 27 [Source:MGI Symbol;Acc:MGI:2384409]
ENSMUSG00000043263	1095.86	5.01298	0.369388	13.5711	5.94547e-42	5.44053e-39	Ifi209	interferon activated gene 209 [Source:MGI Symbol;Acc:MGI:2138243]
ENSMUSG00000039304	458.065	5.00638	0.467689	10.7045	9.69503e-27	3.45009e-24	Tnfsf10	tumor necrosis factor (ligand) superfamily, member 10 [Source:MGI Symbol;Acc:MGI:107414]
ENSMUSG00000023341	2334.35	4.9539	0.280536	17.6587	8.7245e-70	2.48377e-66	Mx2	MX dynamin-like GTPase 2 [Source:MGI Symbol;Acc:MGI:97244]
ENSMUSG00000060183	28.4052	4.90427	0.93052	5.27046	1.3608e-07	4.53398e-06	Cxcl11	chemokine (C-X-C motif) ligand 11 [Source:MGI Symbol;Acc:MGI:1860203]
ENSMUSG00000067297	131.012	4.90182	0.417575	11.7388	8.06335e-32	3.97306e-29	Ifit1bl2	interferon induced protein with tetratricopeptide repeats 1B like 2 [Source:MGI Symbol;Acc:MGI:2148249]
ENSMUSG00000052270	263.94	4.82204	0.62268	7.74401	9.6332e-15	1.24658e-12	Fpr2	formyl peptide receptor 2 [Source:MGI Symbol;Acc:MGI:1278319]
ENSMUSG00000005089	17.1963	4.75347	0.875725	5.42805	5.69742e-08	2.10042e-06	Slc1a2	solute carrier family 1 (glial high affinity glutamate transporter), member 2 [Source:MGI Symbol;Acc:MGI:101931]
ENSMUSG00000078921	834.571	4.7308	0.402685	11.7481	7.2182e-32	3.62637e-29	Tgtp2	T cell specific GTPase 2 [Source:MGI Symbol;Acc:MGI:3710083]
ENSMUSG00000028364	68.3537	4.71857	0.495713	9.51876	1.75264e-21	4.0456e-19	Tnc	tenascin C [Source:MGI Symbol;Acc:MGI:101922]
ENSMUSG00000024678	125.679	4.70081	0.338849	13.8729	9.2505e-44	9.48065e-41	Ms4a4d	membrane-spanning 4-domains, subfamily A, member 4D [Source:MGI Symbol;Acc:MGI:1913857]
ENSMUSG00000004814	11.9094	4.69967	0.911319	5.157	2.50942e-07	7.81243e-06	Ccl24	chemokine (C-C motif) ligand 24 [Source:MGI Symbol;Acc:MGI:1928953]
ENSMUSG00000103105	37.2965	4.68017	0.571102	8.19498	2.50632e-16	3.77747e-14	Gm18752	predicted gene, 18752 [Source:MGI Symbol;Acc:MGI:5010937]
ENSMUSG00000110114	33.6266	4.66122	0.591508	7.88023	3.26766e-15	4.47722e-13	Gm45471	predicted gene 45471 [Source:MGI Symbol;Acc:MGI:5791307]
ENSMUSG00000040328	241.847	4.63646	0.417202	11.1132	1.08175e-28	4.36691e-26	Olfr56	olfactory receptor 56 [Source:MGI Symbol;Acc:MGI:1333785]
ENSMUSG00000066677	207.476	4.63234	0.370146	12.5149	6.18815e-36	4.40424e-33	Pydc3	interferon activated gene 208 [Source:MGI Symbol;Acc:MGI:2442822]
ENSMUSG00000024529	13.3971	4.60359	0.875591	5.25769	1.45874e-07	4.83518e-06	Lox	lysyl oxidase [Source:MGI Symbol;Acc:MGI:96817]
ENSMUSG00000020642	10.0962	4.55753	1.00113	4.5524	5.30377e-06	0.000111529	Rnf144a	ring finger protein 144A [Source:MGI Symbol;Acc:MGI:1344401]
ENSMUSG00000043953	2302.74	4.55121	0.346105	13.1498	1.70614e-39	1.45716e-36	Ccrl2	chemokine (C-C motif) receptor-like 2 [Source:MGI Symbol;Acc:MGI:1920904]
ENSMUSG00000024675	137.575	4.52446	0.402884	11.2302	2.89882e-29	1.25887e-26	Ms4a4c	membrane-spanning 4-domains, subfamily A, member 4C [Source:MGI Symbol;Acc:MGI:1927656]
ENSMUSG00000045094	17.1	4.48835	0.711512	6.30819	2.82323e-10	1.77296e-08	Arhgef37	Rho guanine nucleotide exchange factor (GEF) 37 [Source:MGI Symbol;Acc:MGI:3045339]
ENSMUSG00000026414	34.8805	4.48292	0.73113	6.1315	8.70519e-10	5.01223e-08	Tnnt2	troponin T2, cardiac [Source:MGI Symbol;Acc:MGI:104597]
ENSMUSG00000103051	22.4356	4.4748	0.609389	7.34309	2.08723e-13	2.2565e-11	Gm7871	predicted gene 7871 [Source:MGI Symbol;Acc:MGI:3647800]
ENSMUSG00000101389	11.9957	4.46845	0.794607	5.62348	1.87151e-08	7.75133e-07	Ms4a4a	membrane-spanning 4-domains, subfamily A, member 4A [Source:MGI Symbol;Acc:MGI:3643932]
ENSMUSG00000031779	14.8542	4.42591	0.81741	5.41456	6.144e-08	2.24247e-06	Ccl22	chemokine (C-C motif) ligand 22 [Source:MGI Symbol;Acc:MGI:1306779]
ENSMUSG00000085977	269.745	4.42065	0.406182	10.8834	1.38279e-27	5.06139e-25	Gm5970	predicted gene 5970 [Source:MGI Symbol;Acc:MGI:3646761]
ENSMUSG00000025321	12.5379	4.41507	0.78986	5.58969	2.27478e-08	9.20766e-07	Itgb8	integrin beta 8 [Source:MGI Symbol;Acc:MGI:1338035]
ENSMUSG00000040253	2349.04	4.37015	0.281065	15.5485	1.62831e-54	2.98004e-51	Gbp7	guanylate binding protein 7 [Source:MGI Symbol;Acc:MGI:2444421]
ENSMUSG00000107627	18.8454	4.33492	0.689443	6.28756	3.22491e-10	1.99586e-08	Gm19244	predicted gene, 19244 [Source:MGI Symbol;Acc:MGI:5011429]
ENSMUSG00000000394	10.394	4.32503	1.06555	4.05898	4.92871e-05	0.000719332	Gcg	glucagon [Source:MGI Symbol;Acc:MGI:95674]
ENSMUSG00000100529	21.5222	4.31749	0.637176	6.77598	1.23569e-11	1.0033e-09	Gm19261	predicted gene, 19261 [Source:MGI Symbol;Acc:MGI:5011446]
ENSMUSG00000038151	123.78	4.29668	0.536393	8.01031	1.14416e-15	1.62865e-13	Prdm1	PR domain containing 1, with ZNF domain [Source:MGI Symbol;Acc:MGI:99655]
ENSMUSG00000047511	97.7716	4.27364	0.428415	9.97547	1.95169e-23	5.43547e-21	Olfr1396	olfactory receptor 1396 [Source:MGI Symbol;Acc:MGI:3031230]
ENSMUSG00000057596	96.5257	4.26966	0.445346	9.58729	9.04327e-22	2.10642e-19	Trim30d	tripartite motif-containing 30D [Source:MGI Symbol;Acc:MGI:3035181]
ENSMUSG00000000982	11777	4.26281	0.466115	9.14541	5.94027e-20	1.21761e-17	Ccl3	chemokine (C-C motif) ligand 3 [Source:MGI Symbol;Acc:MGI:98260]
ENSMUSG00000078616	170.695	4.25863	0.45484	9.36293	7.75553e-21	1.74309e-18	Trim30c	tripartite motif-containing 30C [Source:MGI Symbol;Acc:MGI:4821257]
ENSMUSG00000045551	69.6317	4.25325	0.387513	10.9757	4.99944e-28	1.91187e-25	Fpr1	formyl peptide receptor 1 [Source:MGI Symbol;Acc:MGI:107443]
ENSMUSG00000020638	4333	4.22261	0.417769	10.1075	5.11578e-24	1.4564e-21	Cmpk2	cytidine monophosphate (UMP-CMP) kinase 2, mitochondrial [Source:MGI Symbol;Acc:MGI:99830]
ENSMUSG00000039601	14.2686	4.21322	0.722257	5.83341	5.43055e-09	2.63525e-07	Rcan2	regulator of calcineurin 2 [Source:MGI Symbol;Acc:MGI:1858219]
ENSMUSG00000056290	409.017	4.21154	0.300598	14.0105	1.344e-44	1.49721e-41	Ms4a4b	membrane-spanning 4-domains, subfamily A, member 4B [Source:MGI Symbol;Acc:MGI:1913083]
ENSMUSG00000042751	14.1816	4.21036	0.934283	4.50652	6.58992e-06	0.000133899	Nmnat2	nicotinamide nucleotide adenylyltransferase 2 [Source:MGI Symbol;Acc:MGI:2444155]
ENSMUSG00000027579	17.8124	4.15797	0.94895	4.38165	1.17783e-05	0.000220603	Srms	src-related kinase lacking C-terminal regulatory tyrosine and N-terminal myristylation sites [Source:MGI Symbol;Acc:MGI:101865]
ENSMUSG00000030302	14.0047	4.11869	0.800714	5.14377	2.6928e-07	8.26736e-06	Atp2b2	ATPase, Ca++ transporting, plasma membrane 2 [Source:MGI Symbol;Acc:MGI:105368]
ENSMUSG00000042745	632.236	4.09167	0.420837	9.72268	2.41334e-22	5.93859e-20	Id1	inhibitor of DNA binding 1 [Source:MGI Symbol;Acc:MGI:96396]
ENSMUSG00000026536	1445.2	4.04908	0.325917	12.4236	1.94498e-35	1.24586e-32	Mnda	interferon activated gene 211 [Source:MGI Symbol;Acc:MGI:3041120]
ENSMUSG00000038751	12.0018	4.03051	0.866293	4.65259	3.27784e-06	7.40606e-05	Ptk6	PTK6 protein tyrosine kinase 6 [Source:MGI Symbol;Acc:MGI:99683]
ENSMUSG00000082292	148.878	4.0065	0.355277	11.2771	1.70268e-29	7.6537e-27	Gm12250	predicted gene 12250 [Source:MGI Symbol;Acc:MGI:3649299]
ENSMUSG00000020826	1189.55	3.99929	0.691421	5.78416	7.28755e-09	3.38264e-07	Nos2	nitric oxide synthase 2, inducible [Source:MGI Symbol;Acc:MGI:97361]
ENSMUSG00000073555	662.769	3.99384	0.301108	13.2638	3.7528e-40	3.31567e-37	Gm4951	predicted gene 4951 [Source:MGI Symbol;Acc:MGI:3644953]
ENSMUSG00000032578	230.894	3.99173	0.582611	6.85144	7.31088e-12	6.16182e-10	Cish	cytokine inducible SH2-containing protein [Source:MGI Symbol;Acc:MGI:103159]
ENSMUSG00000020205	171.995	3.96095	0.572797	6.91511	4.67517e-12	4.13059e-10	Phlda1	pleckstrin homology like domain, family A, member 1 [Source:MGI Symbol;Acc:MGI:1096880]
ENSMUSG00000068606	66.1984	3.95353	0.447813	8.82853	1.06062e-18	1.99817e-16	Gm4841	predicted gene 4841 [Source:MGI Symbol;Acc:MGI:3643814]
ENSMUSG00000030156	1081.75	3.93854	0.393265	10.015	1.30994e-23	3.68827e-21	Cd69	CD69 antigen [Source:MGI Symbol;Acc:MGI:88343]
ENSMUSG00000027514	504.32	3.93469	0.277038	14.2027	8.81371e-46	1.07536e-42	Zbp1	Z-DNA binding protein 1 [Source:MGI Symbol;Acc:MGI:1927449]
ENSMUSG00000016995	29.5728	3.93441	0.5391	7.29811	2.91846e-13	3.11569e-11	Matn4	matrilin 4 [Source:MGI Symbol;Acc:MGI:1328314]
ENSMUSG00000078920	2959.95	3.92839	0.350042	11.2226	3.15759e-29	1.34839e-26	Ifi47	interferon gamma inducible protein 47 [Source:MGI Symbol;Acc:MGI:99448]
ENSMUSG00000035692	1103.36	3.91645	0.235868	16.6044	6.4737e-62	1.38224e-58	Isg15	ISG15 ubiquitin-like modifier [Source:MGI Symbol;Acc:MGI:1855694]
ENSMUSG00000082116	45.779	3.91024	0.405449	9.64422	5.20071e-22	1.24535e-19	Gm12188	predicted gene 12188 [Source:MGI Symbol;Acc:MGI:3651945]
ENSMUSG00000111118	26.4117	3.90616	0.578352	6.75395	1.43871e-11	1.1448e-09	Gm6545	predicted gene 6545 [Source:MGI Symbol;Acc:MGI:3643874]
ENSMUSG00000045381	10.9974	3.90538	0.745896	5.23582	1.64258e-07	5.38877e-06	Olfr433	olfactory receptor 433 [Source:MGI Symbol;Acc:MGI:3030267]
ENSMUSG00000023960	58.3824	3.89835	0.395963	9.84524	7.18654e-23	1.87891e-20	Enpp5	ectonucleotide pyrophosphatase/phosphodiesterase 5 [Source:MGI Symbol;Acc:MGI:1933830]
ENSMUSG00000104654	40.2205	3.88669	0.516167	7.52991	5.07771e-14	5.88693e-12	Gm43814	predicted gene 43814 [Source:MGI Symbol;Acc:MGI:5663951]
ENSMUSG00000086755	45.9211	3.8576	0.41706	9.2495	2.25537e-20	4.69815e-18	Gm11216	predicted gene 11216 [Source:MGI Symbol;Acc:MGI:3651044]
ENSMUSG00000025044	5011.41	3.85228	0.467138	8.24657	1.63006e-16	2.53123e-14	Msr1	macrophage scavenger receptor 1 [Source:MGI Symbol;Acc:MGI:98257]
ENSMUSG00000035274	25.9299	3.852	0.56995	6.75849	1.39437e-11	1.11298e-09	Tpbg	trophoblast glycoprotein [Source:MGI Symbol;Acc:MGI:1341264]
ENSMUSG00000052749	146.929	3.84711	0.362154	10.6228	2.3334e-26	7.86663e-24	Trim30b	tripartite motif-containing 30B [Source:MGI Symbol;Acc:MGI:4821256]
ENSMUSG00000086926	23.262	3.8345	0.75051	5.1092	3.23529e-07	9.69526e-06	Gm6226	predicted gene 6226 [Source:MGI Symbol;Acc:MGI:3643254]
ENSMUSG00000027416	15.6767	3.83341	0.697177	5.49847	3.83099e-08	1.46723e-06	Otor	otoraplin [Source:MGI Symbol;Acc:MGI:1888678]
ENSMUSG00000024677	489.441	3.80357	0.514435	7.39369	1.42813e-13	1.58405e-11	Ms4a6b	membrane-spanning 4-domains, subfamily A, member 6B [Source:MGI Symbol;Acc:MGI:1917024]
ENSMUSG00000073489	4074.84	3.79394	0.341412	11.1125	1.09079e-28	4.36691e-26	Ifi204	interferon activated gene 204 [Source:MGI Symbol;Acc:MGI:96429]
ENSMUSG00000000385	168.26	3.78843	0.355635	10.6526	1.69616e-26	5.79452e-24	Tmprss2	transmembrane protease, serine 2 [Source:MGI Symbol;Acc:MGI:1354381]
ENSMUSG00000112249	10.3278	3.78176	0.783396	4.8274	1.38331e-06	3.48506e-05	Gm30262	predicted gene, 30262 [Source:MGI Symbol;Acc:MGI:5589421]
ENSMUSG00000032501	355.75	3.74658	0.534046	7.01546	2.29191e-12	2.14319e-10	Trib1	tribbles pseudokinase 1 [Source:MGI Symbol;Acc:MGI:2443397]
ENSMUSG00000099974	1327.54	3.74164	0.317439	11.7869	4.5575e-32	2.38311e-29	Bcl2a1d	B cell leukemia/lymphoma 2 related protein A1d [Source:MGI Symbol;Acc:MGI:1278325]
ENSMUSG00000041481	112.172	3.73977	1.36919	2.73137	0.00630711	0.0334439	Serpina3g	serine (or cysteine) peptidase inhibitor, clade A, member 3G [Source:MGI Symbol;Acc:MGI:105046]
ENSMUSG00000078922	49.0007	3.72855	0.636968	5.85359	4.81072e-09	2.37039e-07	Tgtp1	T cell specific GTPase 1 [Source:MGI Symbol;Acc:MGI:98734]
ENSMUSG00000023349	76.8255	3.68218	0.377494	9.75426	1.76887e-22	4.44332e-20	Clec4n	C-type lectin domain family 4, member n [Source:MGI Symbol;Acc:MGI:1861231]
ENSMUSG00000038168	50.2475	3.66909	0.632935	5.79695	6.75309e-09	3.18651e-07	P3h2	prolyl 3-hydroxylase 2 [Source:MGI Symbol;Acc:MGI:2146663]
ENSMUSG00000071633	14.1752	3.66441	0.839853	4.36316	1.28198e-05	0.0002358	Gm4952	predicted gene 4952 [Source:MGI Symbol;Acc:MGI:3643569]
ENSMUSG00000110495	31.074	3.66394	0.530111	6.91165	4.7906e-12	4.20359e-10	Gm45879	predicted gene 45879 [Source:MGI Symbol;Acc:MGI:5804994]
ENSMUSG00000074805	30.15	3.61384	0.588049	6.14548	7.97208e-10	4.61085e-08	Il1bos	interleukin 1 beta, opposite strand [Source:MGI Symbol;Acc:MGI:3650458]
ENSMUSG00000016529	64.9586	3.59876	0.459006	7.84035	4.49297e-15	6.05889e-13	Il10	interleukin 10 [Source:MGI Symbol;Acc:MGI:96537]
ENSMUSG00000072620	6457.94	3.59577	0.256283	14.0305	1.01476e-44	1.18183e-41	Slfn2	schlafen 2 [Source:MGI Symbol;Acc:MGI:1313258]
ENSMUSG00000028341	31.2576	3.59056	0.566639	6.33659	2.34907e-10	1.49721e-08	Nr4a3	nuclear receptor subfamily 4, group A, member 3 [Source:MGI Symbol;Acc:MGI:1352457]
ENSMUSG00000028602	75.0627	3.54377	0.341207	10.386	2.87248e-25	8.65868e-23	Tnfrsf8	tumor necrosis factor receptor superfamily, member 8 [Source:MGI Symbol;Acc:MGI:99908]
ENSMUSG00000028599	7960.31	3.53216	0.387071	9.12535	7.15062e-20	1.45407e-17	Tnfrsf1b	tumor necrosis factor receptor superfamily, member 1b [Source:MGI Symbol;Acc:MGI:1314883]
ENSMUSG00000078853	1504.56	3.50092	0.28528	12.2719	1.28268e-34	7.82497e-32	Igtp	interferon gamma induced GTPase [Source:MGI Symbol;Acc:MGI:107729]
ENSMUSG00000030187	149.274	3.49367	0.329797	10.5934	3.19712e-26	1.05021e-23	Klra2	killer cell lectin-like receptor, subfamily A, member 2 [Source:MGI Symbol;Acc:MGI:101906]
ENSMUSG00000099757	342.539	3.49162	0.280241	12.4593	1.24399e-35	8.38774e-33	BE692007	expressed sequence BE692007 [Source:MGI Symbol;Acc:MGI:3035348]
ENSMUSG00000108218	36.1324	3.48296	0.548183	6.35364	2.10277e-10	1.3571e-08	Olfr1372-ps1	olfactory receptor 1372, pseudogene 1 [Source:MGI Symbol;Acc:MGI:3031206]
ENSMUSG00000114608	109.728	3.48229	0.309329	11.2576	2.12571e-29	9.39049e-27	Gm36161	predicted gene, 36161 [Source:MGI Symbol;Acc:MGI:5595320]
ENSMUSG00000086866	34.9327	3.48104	0.420013	8.28794	1.15222e-16	1.81118e-14	4930512H18Rik	RIKEN cDNA 4930512H18 gene [Source:MGI Symbol;Acc:MGI:1922361]
ENSMUSG00000035355	47.9414	3.47505	0.522626	6.6492	2.9469e-11	2.21424e-09	Kcnh4	potassium voltage-gated channel, subfamily H (eag-related), member 4 [Source:MGI Symbol;Acc:MGI:2156184]
ENSMUSG00000050931	32.3083	3.45486	0.45802	7.54304	4.5915e-14	5.39649e-12	Sgms2	sphingomyelin synthase 2 [Source:MGI Symbol;Acc:MGI:1921692]
ENSMUSG00000103907	722.231	3.45164	0.370867	9.30695	1.31558e-20	2.83258e-18	Gm37498	predicted gene, 37498 [Source:MGI Symbol;Acc:MGI:5610726]
ENSMUSG00000097754	265.022	3.42241	0.3361	10.1827	2.3688e-24	6.81949e-22	Ptgs2os2	prostaglandin-endoperoxide synthase 2, opposite strand 2 [Source:MGI Symbol;Acc:MGI:5477181]
ENSMUSG00000114871	21.9982	3.42071	0.567679	6.02578	1.683e-09	9.17483e-08	AC238811.1	predicted gene, 21370 [Source:MGI Symbol;Acc:MGI:5434725]
ENSMUSG00000027360	300.524	3.41999	0.424608	8.05448	7.98195e-16	1.15544e-13	Hdc	histidine decarboxylase [Source:MGI Symbol;Acc:MGI:96062]
ENSMUSG00000050578	232.456	3.4087	0.596351	5.71593	1.09105e-08	4.8198e-07	Mmp13	matrix metallopeptidase 13 [Source:MGI Symbol;Acc:MGI:1340026]
ENSMUSG00000058470	184.936	3.40584	0.311395	10.9374	7.63774e-28	2.83615e-25	Gm8369	predicted gene 8369 [Source:MGI Symbol;Acc:MGI:3645380]
ENSMUSG00000000392	283.952	3.40348	0.348152	9.77583	1.42981e-22	3.62719e-20	Fap	fibroblast activation protein [Source:MGI Symbol;Acc:MGI:109608]
ENSMUSG00000097474	218.568	3.40306	0.518592	6.56212	5.30474e-11	3.75464e-09	Gm26584	predicted gene, 26584 [Source:MGI Symbol;Acc:MGI:5477078]
ENSMUSG00000024401	5040.67	3.38995	0.372174	9.1085	8.3526e-20	1.68512e-17	Tnf	tumor necrosis factor [Source:MGI Symbol;Acc:MGI:104798]
ENSMUSG00000102037	317.574	3.37654	0.339093	9.95757	2.33708e-23	6.39785e-21	Bcl2a1a	B cell leukemia/lymphoma 2 related protein A1a [Source:MGI Symbol;Acc:MGI:102687]
ENSMUSG00000037921	2698.7	3.37483	0.242719	13.9043	5.9645e-44	6.3676e-41	Ddx60	DEAD (Asp-Glu-Ala-Asp) box polypeptide 60 [Source:MGI Symbol;Acc:MGI:2384570]
ENSMUSG00000046879	5393.73	3.37432	0.275904	12.23	2.14826e-34	1.28006e-31	Irgm1	immunity-related GTPase family M member 1 [Source:MGI Symbol;Acc:MGI:107567]
ENSMUSG00000039543	18.1546	3.35106	0.621662	5.39048	7.02705e-08	2.52875e-06	Cfap70	cilia and flagella associated protein 70 [Source:MGI Symbol;Acc:MGI:1923920]
ENSMUSG00000000204	3381.15	3.34902	1.12831	2.96817	0.00299574	0.0190086	Slfn4	schlafen 4 [Source:MGI Symbol;Acc:MGI:1329010]
ENSMUSG00000027737	10991.8	3.33532	0.438771	7.6015	2.92712e-14	3.55444e-12	Slc7a11	solute carrier family 7 (cationic amino acid transporter, y+ system), member 11 [Source:MGI Symbol;Acc:MGI:1347355]
ENSMUSG00000017007	39.2024	3.33273	0.574833	5.79773	6.72205e-09	3.1832e-07	Rbpjl	recombination signal binding protein for immunoglobulin kappa J region-like [Source:MGI Symbol;Acc:MGI:1196616]
ENSMUSG00000004939	10.5156	3.31611	0.696844	4.75876	1.9479e-06	4.70398e-05	Nmrk2	nicotinamide riboside kinase 2 [Source:MGI Symbol;Acc:MGI:1916814]
ENSMUSG00000107300	10.9374	3.30148	0.679155	4.86116	1.16702e-06	2.98738e-05	Gm43279	predicted gene 43279 [Source:MGI Symbol;Acc:MGI:5663416]
ENSMUSG00000069662	666.403	3.29663	0.423809	7.77857	7.33474e-15	9.5883e-13	Marcks	myristoylated alanine rich protein kinase C substrate [Source:MGI Symbol;Acc:MGI:96907]
ENSMUSG00000057818	10.763	3.29274	0.724093	4.54739	5.43146e-06	0.000113697	1600029O15Rik	RIKEN cDNA 1600029O15 gene [Source:MGI Symbol;Acc:MGI:3045362]
ENSMUSG00000103336	19.7597	3.28325	0.665653	4.93238	8.12344e-07	2.17946e-05	Gm37993	predicted gene, 37993 [Source:MGI Symbol;Acc:MGI:5611221]
ENSMUSG00000070388	32.9113	3.26681	0.496702	6.577	4.80038e-11	3.41654e-09	Fbxo39	F-box protein 39 [Source:MGI Symbol;Acc:MGI:3505735]
ENSMUSG00000026285	13.7813	3.25775	1.01765	3.20125	0.00136834	0.0103215	Pdcd1	programmed cell death 1 [Source:MGI Symbol;Acc:MGI:104879]
ENSMUSG00000070501	23.0447	3.25522	0.562819	5.78377	7.30442e-09	3.38434e-07	Ifi214	interferon activated gene 214 [Source:MGI Symbol;Acc:MGI:3584522]
ENSMUSG00000090957	41.5355	3.24917	0.598708	5.42698	5.73155e-08	2.10997e-06	Gm7535	predicted gene 7535 [Source:MGI Symbol;Acc:MGI:3644434]
ENSMUSG00000009378	21.6316	3.23589	0.654487	4.94417	7.64692e-07	2.07114e-05	Slc16a12	solute carrier family 16 (monocarboxylic acid transporters), member 12 [Source:MGI Symbol;Acc:MGI:2147716]
ENSMUSG00000028082	34.7737	3.23185	0.425069	7.60311	2.89098e-14	3.52727e-12	Sh3d19	SH3 domain protein D19 [Source:MGI Symbol;Acc:MGI:1350923]
ENSMUSG00000106478	18.8137	3.2254	0.61427	5.25079	1.51445e-07	5.00042e-06	Gm36551	predicted gene, 36551 [Source:MGI Symbol;Acc:MGI:5595710]
ENSMUSG00000095609	609.578	3.21778	0.366198	8.78699	1.53622e-18	2.81149e-16	Gm21188	predicted gene, 21188 [Source:MGI Symbol;Acc:MGI:5434543]
ENSMUSG00000026582	12.8539	3.20756	0.920763	3.48359	0.000494741	0.00459851	Sele	selectin, endothelial cell [Source:MGI Symbol;Acc:MGI:98278]
ENSMUSG00000062204	18.7355	3.20542	0.580205	5.52463	3.30175e-08	1.29223e-06	Olfr1373	olfactory receptor 1373 [Source:MGI Symbol;Acc:MGI:3031207]
ENSMUSG00000007872	162.121	3.204	0.467214	6.85767	6.99912e-12	5.91853e-10	Id3	inhibitor of DNA binding 3 [Source:MGI Symbol;Acc:MGI:96398]
ENSMUSG00000082318	30.9858	3.1978	0.55802	5.73061	1.00068e-08	4.44359e-07	Gm14162	predicted gene 14162 [Source:MGI Symbol;Acc:MGI:3649237]
ENSMUSG00000019122	8351.09	3.19755	0.409767	7.80333	6.02935e-15	8.04605e-13	Ccl9	chemokine (C-C motif) ligand 9 [Source:MGI Symbol;Acc:MGI:104533]
ENSMUSG00000097028	65.3952	3.19695	0.363586	8.79283	1.45833e-18	2.68815e-16	Ptgs2os	prostaglandin-endoperoxide synthase 2, opposite strand [Source:MGI Symbol;Acc:MGI:2443180]
ENSMUSG00000024778	616.585	3.19248	0.471634	6.76898	1.29697e-11	1.04173e-09	Fas	Fas (TNF receptor superfamily member 6) [Source:MGI Symbol;Acc:MGI:95484]
ENSMUSG00000014773	14.4214	3.18186	0.88534	3.59394	0.000325711	0.00332145	Dll1	delta like canonical Notch ligand 1 [Source:MGI Symbol;Acc:MGI:104659]
ENSMUSG00000079363	391.88	3.17184	0.460159	6.89292	5.4659e-12	4.68385e-10	Gbp4	guanylate binding protein 4 [Source:MGI Symbol;Acc:MGI:97072]
ENSMUSG00000024736	801.436	3.16889	0.525681	6.02816	1.65834e-09	9.05973e-08	Tmem132a	transmembrane protein 132A [Source:MGI Symbol;Acc:MGI:2147810]
ENSMUSG00000073821	35.2694	3.14716	0.439012	7.16874	7.56929e-13	7.69604e-11	8030451A03Rik	RIKEN cDNA 8030451A03 gene [Source:MGI Symbol;Acc:MGI:1915353]
ENSMUSG00000112894	26.9201	3.14274	0.474593	6.62196	3.54473e-11	2.60238e-09	Gm47009	predicted gene, 47009 [Source:MGI Symbol;Acc:MGI:6095688]
ENSMUSG00000104721	11.3087	3.12645	0.753046	4.15173	3.29966e-05	0.000518992	Gm42696	predicted gene 42696 [Source:MGI Symbol;Acc:MGI:5662833]
ENSMUSG00000026875	568.301	3.12243	0.452185	6.90521	5.01308e-12	4.33937e-10	Traf1	TNF receptor-associated factor 1 [Source:MGI Symbol;Acc:MGI:101836]
ENSMUSG00000049001	12.7064	3.11338	0.625091	4.98068	6.33606e-07	1.7475e-05	Ndnf	neuron-derived neurotrophic factor [Source:MGI Symbol;Acc:MGI:1915419]
ENSMUSG00000030107	5472.18	3.10992	0.333671	9.32031	1.16004e-20	2.54039e-18	Usp18	ubiquitin specific peptidase 18 [Source:MGI Symbol;Acc:MGI:1344364]
ENSMUSG00000029798	1711.79	3.10621	0.273908	11.3404	8.28036e-30	3.78856e-27	Herc6	hect domain and RLD 6 [Source:MGI Symbol;Acc:MGI:1914388]
ENSMUSG00000095366	13.6917	3.10026	0.698999	4.43529	9.19475e-06	0.000178194	Gm21860	predicted gene, 21860 [Source:MGI Symbol;Acc:MGI:5434024]
ENSMUSG00000109729	25.3403	3.09979	0.447967	6.91969	4.52637e-12	4.0269e-10	Gm45418	predicted gene 45418 [Source:MGI Symbol;Acc:MGI:5791254]
ENSMUSG00000018925	69.5369	3.09227	0.449703	6.87624	6.14541e-12	5.24859e-10	Heatr9	HEAT repeat containing 9 [Source:MGI Symbol;Acc:MGI:3650286]
ENSMUSG00000020077	2470.11	3.0871	0.442807	6.97166	3.1322e-12	2.85599e-10	Srgn	serglycin [Source:MGI Symbol;Acc:MGI:97756]
ENSMUSG00000114375	28.5025	3.0858	0.500374	6.16699	6.96021e-10	4.09964e-08	Gm31544	predicted gene, 31544 [Source:MGI Symbol;Acc:MGI:5590703]
ENSMUSG00000039552	76.9607	3.07814	0.402095	7.65525	1.92932e-14	2.41137e-12	Rsph4a	radial spoke head 4 homolog A (Chlamydomonas) [Source:MGI Symbol;Acc:MGI:3027894]
ENSMUSG00000082101	15.0387	3.07629	0.580447	5.29987	1.15885e-07	3.95368e-06	Slfn14	schlafen 14 [Source:MGI Symbol;Acc:MGI:2684866]
ENSMUSG00000044703	127.246	3.0754	0.338218	9.09293	9.64022e-20	1.9297e-17	Phf11a	PHD finger protein 11A [Source:MGI Symbol;Acc:MGI:1918441]
ENSMUSG00000028037	3428.33	3.07221	0.236507	12.9899	1.39531e-38	1.1172e-35	Ifi44	interferon-induced protein 44 [Source:MGI Symbol;Acc:MGI:2443016]
ENSMUSG00000030142	10723.2	3.06344	0.337605	9.07403	1.14699e-19	2.27815e-17	Clec4e	C-type lectin domain family 4, member e [Source:MGI Symbol;Acc:MGI:1861232]
ENSMUSG00000112226	147.048	3.0629	0.325871	9.39913	5.50178e-21	1.25863e-18	Gm48786	predicted gene, 48786 [Source:MGI Symbol;Acc:MGI:6098486]
ENSMUSG00000043740	128.163	3.05673	0.455983	6.70359	2.03356e-11	1.58169e-09	B430306N03Rik	RIKEN cDNA B430306N03 gene [Source:MGI Symbol;Acc:MGI:2443478]
ENSMUSG00000091649	444.041	3.04945	0.297267	10.2583	1.08615e-24	3.19878e-22	Phf11b	PHD finger protein 11B [Source:MGI Symbol;Acc:MGI:3645789]
ENSMUSG00000035493	30.896	3.03785	0.462609	6.56678	5.14135e-11	3.64908e-09	Tgfbi	transforming growth factor, beta induced [Source:MGI Symbol;Acc:MGI:99959]
ENSMUSG00000031639	1417.23	3.02229	0.3353	9.01369	1.99238e-19	3.92683e-17	Tlr3	toll-like receptor 3 [Source:MGI Symbol;Acc:MGI:2156367]
ENSMUSG00000073491	23.157	3.01324	0.523616	5.75467	8.68096e-09	3.9367e-07	Ifi213	interferon activated gene 213 [Source:MGI Symbol;Acc:MGI:3695276]
ENSMUSG00000085604	27.0498	3.00501	0.471293	6.3761	1.81652e-10	1.19036e-08	Dhx58os	DEAH (Asp-Glu-Ala-His) box polypeptide 58, opposite strand [Source:MGI Symbol;Acc:MGI:3705104]
ENSMUSG00000064280	358.932	3.00241	0.286615	10.4754	1.1205e-25	3.45898e-23	Ccdc146	coiled-coil domain containing 146 [Source:MGI Symbol;Acc:MGI:1922422]
ENSMUSG00000109408	2511.87	2.99804	0.28543	10.5036	8.31348e-26	2.59766e-23	A930037H05Rik	RIKEN cDNA A930037H05 gene [Source:MGI Symbol;Acc:MGI:1925689]
ENSMUSG00000024737	6073.2	2.99363	0.442798	6.76071	1.37319e-11	1.0995e-09	Slc15a3	solute carrier family 15, member 3 [Source:MGI Symbol;Acc:MGI:1929691]
ENSMUSG00000085295	512.628	2.98665	0.320818	9.30949	1.28453e-20	2.78916e-18	4930430E12Rik	RIKEN cDNA 4930430E12 gene [Source:MGI Symbol;Acc:MGI:1918889]
ENSMUSG00000047945	5670.37	2.98644	0.594363	5.0246	5.04488e-07	1.42987e-05	Marcksl1	MARCKS-like 1 [Source:MGI Symbol;Acc:MGI:97143]
ENSMUSG00000040522	279.944	2.98287	0.509303	5.85677	4.71953e-09	2.33443e-07	Tlr8	toll-like receptor 8 [Source:MGI Symbol;Acc:MGI:2176887]
ENSMUSG00000113059	11.3228	2.97508	0.741136	4.01422	5.96429e-05	0.000844293	Gm46344	predicted gene, 46344 [Source:MGI Symbol;Acc:MGI:5825981]
ENSMUSG00000045502	1672.64	2.97266	0.343066	8.66499	4.5157e-18	8.03482e-16	Hcar2	hydroxycarboxylic acid receptor 2 [Source:MGI Symbol;Acc:MGI:1933383]
ENSMUSG00000051243	17.3185	2.97188	0.786446	3.77887	0.000157542	0.00184823	Islr2	immunoglobulin superfamily containing leucine-rich repeat 2 [Source:MGI Symbol;Acc:MGI:2444277]
ENSMUSG00000104713	321.829	2.96761	0.32024	9.26683	1.91766e-20	4.0274e-18	Gbp6	guanylate binding protein 6 [Source:MGI Symbol;Acc:MGI:2140937]
ENSMUSG00000009876	111.321	2.95783	0.469738	6.29676	3.03939e-10	1.89477e-08	Cox4i2	cytochrome c oxidase subunit 4I2 [Source:MGI Symbol;Acc:MGI:2135755]
ENSMUSG00000099241	151.458	2.94919	0.352497	8.36657	5.93175e-17	9.61919e-15	Gm18852	predicted gene, 18852 [Source:MGI Symbol;Acc:MGI:5011037]
ENSMUSG00000034422	10171.2	2.94891	0.198649	14.8449	7.51153e-50	1.06922e-46	Parp14	poly (ADP-ribose) polymerase family, member 14 [Source:MGI Symbol;Acc:MGI:1919489]
ENSMUSG00000086481	16.9399	2.93936	0.530708	5.53857	3.0495e-08	1.20022e-06	Gm11707	predicted gene 11707 [Source:MGI Symbol;Acc:MGI:3651836]
ENSMUSG00000057346	488.135	2.93929	0.494852	5.93974	2.85479e-09	1.49276e-07	Apol9a	apolipoprotein L 9a [Source:MGI Symbol;Acc:MGI:3606001]
ENSMUSG00000072844	104.686	2.93356	0.538079	5.45191	4.98324e-08	1.86668e-06	G530011O06Rik	RIKEN cDNA G530011O06 gene [Source:MGI Symbol;Acc:MGI:3603513]
ENSMUSG00000005800	18.7047	2.92951	0.583771	5.01825	5.21434e-07	1.47139e-05	Mmp8	matrix metallopeptidase 8 [Source:MGI Symbol;Acc:MGI:1202395]
ENSMUSG00000068417	65.7953	2.92416	0.357778	8.17312	3.00526e-16	4.47678e-14	Pnp2	purine-nucleoside phosphorylase 2 [Source:MGI Symbol;Acc:MGI:3712328]
ENSMUSG00000091993	302.176	2.91895	0.300636	9.70923	2.75398e-22	6.65683e-20	B930036N10Rik	RIKEN cDNA B930036N10 gene [Source:MGI Symbol;Acc:MGI:3702496]
ENSMUSG00000085498	43.132	2.9146	0.5684	5.12773	2.93254e-07	8.90255e-06	Gm14023	predicted gene 14023 [Source:MGI Symbol;Acc:MGI:3650639]
ENSMUSG00000031596	3330.71	2.91336	0.453109	6.42972	1.2784e-10	8.55227e-09	Slc7a2	solute carrier family 7 (cationic amino acid transporter, y+ system), member 2 [Source:MGI Symbol;Acc:MGI:99828]
ENSMUSG00000079419	839.666	2.91063	0.292315	9.95714	2.3472e-23	6.39785e-21	Ms4a6c	membrane-spanning 4-domains, subfamily A, member 6C [Source:MGI Symbol;Acc:MGI:2385644]
ENSMUSG00000053113	1127.66	2.90273	0.520166	5.58039	2.39976e-08	9.62231e-07	Socs3	suppressor of cytokine signaling 3 [Source:MGI Symbol;Acc:MGI:1201791]
ENSMUSG00000100615	52.1922	2.89656	0.3792	7.63861	2.19587e-14	2.72213e-12	Gm5511	predicted gene 5511 [Source:MGI Symbol;Acc:MGI:3779492]
ENSMUSG00000056145	487.427	2.89531	0.632425	4.5781	4.69212e-06	9.97688e-05	AI504432	expressed sequence AI504432 [Source:MGI Symbol;Acc:MGI:2139742]
ENSMUSG00000087232	23.6924	2.8818	0.499736	5.76663	8.08706e-09	3.70012e-07	Gm14764	predicted gene 14764 [Source:MGI Symbol;Acc:MGI:3705248]
ENSMUSG00000103693	10.1553	2.87972	0.835975	3.44475	0.000571595	0.00516775	Gm37529	predicted gene, 37529 [Source:MGI Symbol;Acc:MGI:5610757]
ENSMUSG00000098050	171.99	2.86531	0.32198	8.89903	5.63384e-19	1.09356e-16	Gm5345	predicted gene 5345 [Source:MGI Symbol;Acc:MGI:3644320]
ENSMUSG00000066684	277.265	2.86356	0.496386	5.76881	7.98332e-09	3.67893e-07	Pilrb1	paired immunoglobin-like type 2 receptor beta 1 [Source:MGI Symbol;Acc:MGI:2450532]
ENSMUSG00000058163	971.997	2.86172	0.386618	7.40192	1.34231e-13	1.50186e-11	Gm5431	predicted gene 5431 [Source:MGI Symbol;Acc:MGI:3645205]
ENSMUSG00000033538	620.889	2.85168	0.341227	8.35713	6.42628e-17	1.03556e-14	Casp4	caspase 4, apoptosis-related cysteine peptidase [Source:MGI Symbol;Acc:MGI:107700]
ENSMUSG00000030921	5654.88	2.84631	0.241099	11.8056	3.65288e-32	1.94988e-29	Trim30a	tripartite motif-containing 30A [Source:MGI Symbol;Acc:MGI:98178]
ENSMUSG00000045573	10.9071	2.83585	0.687843	4.12281	3.74277e-05	0.00057742	Penk	preproenkephalin [Source:MGI Symbol;Acc:MGI:104629]
ENSMUSG00000038037	61.3218	2.82677	0.633592	4.46151	8.13854e-06	0.000159912	Socs1	suppressor of cytokine signaling 1 [Source:MGI Symbol;Acc:MGI:1354910]
ENSMUSG00000030157	605.777	2.82548	0.439331	6.43134	1.26485e-10	8.50601e-09	Clec2d	C-type lectin domain family 2, member d [Source:MGI Symbol;Acc:MGI:2135589]
ENSMUSG00000081906	15.9299	2.81872	0.62003	4.54611	5.46475e-06	0.000114207	Rpl9-ps1	ribosomal protein L9, pseudogene 1 [Source:MGI Symbol;Acc:MGI:3649210]
ENSMUSG00000074149	73.4433	2.81812	0.359145	7.84675	4.26949e-15	5.78798e-13	Gm10634	predicted gene 10634 [Source:MGI Symbol;Acc:MGI:3641833]
ENSMUSG00000028525	1326.48	2.814	0.459324	6.1264	8.98918e-10	5.15259e-08	Pde4b	phosphodiesterase 4B, cAMP specific [Source:MGI Symbol;Acc:MGI:99557]
ENSMUSG00000055602	38.4156	2.81296	0.445579	6.31305	2.73592e-10	1.72659e-08	Tcp10b	t-complex protein 10b [Source:MGI Symbol;Acc:MGI:98542]
ENSMUSG00000046245	1545.74	2.81076	0.50986	5.51281	3.53148e-08	1.36682e-06	Pilra	paired immunoglobin-like type 2 receptor alpha [Source:MGI Symbol;Acc:MGI:2450529]
ENSMUSG00000081967	16.3891	2.79668	0.607952	4.60016	4.22161e-06	9.18218e-05	Gm14017	predicted gene 14017 [Source:MGI Symbol;Acc:MGI:3702155]
ENSMUSG00000037849	230.764	2.78377	0.328875	8.46453	2.57195e-17	4.27913e-15	Ifi206	interferon activated gene 206 [Source:MGI Symbol;Acc:MGI:3646410]
ENSMUSG00000095029	92.8072	2.77558	0.432274	6.42087	1.35493e-10	9.04065e-09	Gm21370	predicted gene, 36079 [Source:MGI Symbol;Acc:MGI:5595238]
ENSMUSG00000066682	156.315	2.77252	0.472155	5.87207	4.30391e-09	2.14126e-07	Pilrb2	paired immunoglobin-like type 2 receptor beta 2 [Source:MGI Symbol;Acc:MGI:2450535]
ENSMUSG00000069874	2143.18	2.76722	0.231316	11.9629	5.55698e-33	3.02938e-30	Irgm2	immunity-related GTPase family M member 2 [Source:MGI Symbol;Acc:MGI:1926262]
ENSMUSG00000111351	11.3453	2.76667	0.662617	4.17537	2.97499e-05	0.0004755	Gm48537	predicted gene, 48537 [Source:MGI Symbol;Acc:MGI:6098081]
ENSMUSG00000069792	321.049	2.76656	0.336752	8.21543	2.11408e-16	3.24353e-14	Wfdc17	WAP four-disulfide core domain 17 [Source:MGI Symbol;Acc:MGI:3649773]
ENSMUSG00000085471	497.801	2.76638	0.405875	6.81584	9.37178e-12	7.72102e-10	4933423P22Rik	RIKEN cDNA 4933423P22 gene [Source:MGI Symbol;Acc:MGI:1918408]
ENSMUSG00000099930	117.876	2.7648	0.529276	5.22375	1.75339e-07	5.7012e-06	Gm2396	predicted gene 2396 [Source:MGI Symbol;Acc:MGI:3780564]
ENSMUSG00000105731	13.4087	2.76156	0.565413	4.88415	1.03878e-06	2.6939e-05	Gm43063	predicted gene 43063 [Source:MGI Symbol;Acc:MGI:5663200]
ENSMUSG00000104920	35.5673	2.75686	0.392916	7.01641	2.27646e-12	2.14319e-10	Gm43215	predicted gene 43215 [Source:MGI Symbol;Acc:MGI:5663352]
ENSMUSG00000109393	44.6577	2.75512	0.37255	7.3953	1.41091e-13	1.57175e-11	Gm44936	predicted gene 44936 [Source:MGI Symbol;Acc:MGI:5753512]
ENSMUSG00000015709	32.2805	2.7455	0.44102	6.22534	4.805e-10	2.88323e-08	Arnt2	aryl hydrocarbon receptor nuclear translocator 2 [Source:MGI Symbol;Acc:MGI:107188]
ENSMUSG00000038179	295.43	2.73853	0.575498	4.75855	1.94991e-06	4.70438e-05	Slamf7	SLAM family member 7 [Source:MGI Symbol;Acc:MGI:1922595]
ENSMUSG00000112843	330.364	2.73232	0.268214	10.1871	2.26423e-24	6.59252e-22	Gm46224	predicted gene, 46224 [Source:MGI Symbol;Acc:MGI:5825861]
ENSMUSG00000079071	103.212	2.72784	0.479354	5.69066	1.26551e-08	5.46793e-07	Gm14085	predicted gene 14085 [Source:MGI Symbol;Acc:MGI:3702173]
ENSMUSG00000054404	3777.56	2.72336	0.308167	8.83727	9.80892e-19	1.86166e-16	Slfn5	schlafen 5 [Source:MGI Symbol;Acc:MGI:1329004]
ENSMUSG00000026581	41.1119	2.71929	0.619925	4.38648	1.15198e-05	0.00021671	Sell	selectin, lymphocyte [Source:MGI Symbol;Acc:MGI:98279]
ENSMUSG00000040026	2501.95	2.71669	0.418403	6.49302	8.41341e-11	5.82617e-09	Saa3	serum amyloid A 3 [Source:MGI Symbol;Acc:MGI:98223]
ENSMUSG00000037411	586.153	2.71631	0.462212	5.87677	4.18346e-09	2.08945e-07	Serpine1	serine (or cysteine) peptidase inhibitor, clade E, member 1 [Source:MGI Symbol;Acc:MGI:97608]
ENSMUSG00000115979	11.2048	2.71299	0.649062	4.17986	2.91683e-05	0.000467971	AL592187.2	0
ENSMUSG00000096280	20.152	2.70983	0.684514	3.95876	7.53386e-05	0.00102363	Gm23287	predicted gene, 23287 [Source:MGI Symbol;Acc:MGI:5453064]
ENSMUSG00000020080	13.4077	2.70563	0.855519	3.16256	0.00156387	0.0114571	Hkdc1	hexokinase domain containing 1 [Source:MGI Symbol;Acc:MGI:2384910]
ENSMUSG00000033355	1778.58	2.69623	0.355343	7.58767	3.25699e-14	3.91787e-12	Rtp4	receptor transporter protein 4 [Source:MGI Symbol;Acc:MGI:1915025]
ENSMUSG00000046908	10.1878	2.69467	0.680654	3.95894	7.52821e-05	0.00102363	Ltb4r1	leukotriene B4 receptor 1 [Source:MGI Symbol;Acc:MGI:1309472]
ENSMUSG00000099448	12.3155	2.69414	0.588016	4.58175	4.61102e-06	9.85192e-05	Gm18801	predicted gene, 18801 [Source:MGI Symbol;Acc:MGI:5010986]
ENSMUSG00000103581	65.9383	2.69196	0.480373	5.60389	2.09591e-08	8.59224e-07	Gm37833	predicted gene, 37833 [Source:MGI Symbol;Acc:MGI:5611061]
ENSMUSG00000026896	3100.94	2.68367	0.233588	11.4889	1.49998e-30	7.11712e-28	Ifih1	interferon induced with helicase C domain 1 [Source:MGI Symbol;Acc:MGI:1918836]
ENSMUSG00000068245	1330.01	2.67911	0.250628	10.6896	1.13902e-26	3.99782e-24	Phf11d	PHD finger protein 11D [Source:MGI Symbol;Acc:MGI:1277133]
ENSMUSG00000106209	14.0066	2.67354	0.605969	4.412	1.02418e-05	0.000195579	Gm42918	predicted gene 42918 [Source:MGI Symbol;Acc:MGI:5663055]
ENSMUSG00000105275	39.6628	2.65856	0.428666	6.20194	5.57727e-10	3.32327e-08	Gm43214	predicted gene 43214 [Source:MGI Symbol;Acc:MGI:5663351]
ENSMUSG00000046223	2080.62	2.65	0.347423	7.62757	2.39222e-14	2.9468e-12	Plaur	plasminogen activator, urokinase receptor [Source:MGI Symbol;Acc:MGI:97612]
ENSMUSG00000027219	866.888	2.64937	0.346849	7.63841	2.19921e-14	2.72213e-12	Slc28a2	solute carrier family 28 (sodium-coupled nucleoside transporter), member 2 [Source:MGI Symbol;Acc:MGI:1913105]
ENSMUSG00000027470	28.802	2.64878	0.682133	3.88309	0.000103138	0.00131342	Mylk2	myosin, light polypeptide kinase 2, skeletal muscle [Source:MGI Symbol;Acc:MGI:2139434]
ENSMUSG00000106149	912.278	2.64084	0.297439	8.87859	6.77141e-19	1.30449e-16	Gm43430	predicted gene 43430 [Source:MGI Symbol;Acc:MGI:5663567]
ENSMUSG00000029255	14.4	2.63833	0.697478	3.78267	0.000155156	0.00182547	Gnrhr	gonadotropin releasing hormone receptor [Source:MGI Symbol;Acc:MGI:95790]
ENSMUSG00000095676	136.696	2.62308	0.413233	6.34769	2.1857e-10	1.40238e-08	Gm25099	predicted gene, 25099 [Source:MGI Symbol;Acc:MGI:5454876]
ENSMUSG00000109244	699.717	2.62071	0.369888	7.08514	1.38905e-12	1.37414e-10	Gm44751	predicted gene 44751 [Source:MGI Symbol;Acc:MGI:5753327]
ENSMUSG00000090078	45.4239	2.61728	0.366884	7.1338	9.76358e-13	9.81029e-11	Gm16147	predicted gene 16147 [Source:MGI Symbol;Acc:MGI:3801802]
ENSMUSG00000020027	21.4066	2.61561	0.525504	4.97734	6.44625e-07	1.77027e-05	Socs2	suppressor of cytokine signaling 2 [Source:MGI Symbol;Acc:MGI:1201787]
ENSMUSG00000073902	12.8818	2.61111	0.63367	4.12062	3.77857e-05	0.000581366	Gm1966	predicted gene 1966 [Source:MGI Symbol;Acc:MGI:3584360]
ENSMUSG00000023913	11.4797	2.60934	0.63135	4.13295	3.58141e-05	0.000557151	Pla2g7	phospholipase A2, group VII (platelet-activating factor acetylhydrolase, plasma) [Source:MGI Symbol;Acc:MGI:1351327]
ENSMUSG00000068246	204.686	2.60932	0.420115	6.21097	5.26586e-10	3.14503e-08	Apol9b	apolipoprotein L 9b [Source:MGI Symbol;Acc:MGI:1919148]
ENSMUSG00000063286	12219	2.60845	0.251442	10.374	3.25722e-25	9.70424e-23	Gm8995	predicted gene 8995 [Source:MGI Symbol;Acc:MGI:3644223]
ENSMUSG00000047786	190.333	2.60773	0.330628	7.8872	3.09038e-15	4.25708e-13	Lix1	limb and CNS expressed 1 [Source:MGI Symbol;Acc:MGI:1913893]
ENSMUSG00000097857	71.7352	2.60727	0.691668	3.76954	0.000163551	0.00189359	Gm26603	predicted gene, 26603 [Source:MGI Symbol;Acc:MGI:5477097]
ENSMUSG00000030789	2196.91	2.60594	0.449376	5.79902	6.6705e-09	3.16503e-07	Itgax	integrin alpha X [Source:MGI Symbol;Acc:MGI:96609]
ENSMUSG00000070385	111.775	2.60367	0.343814	7.5729	3.64973e-14	4.32932e-12	Ampd1	adenosine monophosphate deaminase 1 [Source:MGI Symbol;Acc:MGI:88015]
ENSMUSG00000069793	3795.07	2.60178	0.264376	9.84122	7.47977e-23	1.93582e-20	Slfn9	schlafen 9 [Source:MGI Symbol;Acc:MGI:2445121]
ENSMUSG00000079053	85.4955	2.60134	0.37334	6.96775	3.22056e-12	2.92614e-10	Gm14010	predicted gene 14010 [Source:MGI Symbol;Acc:MGI:3649271]
ENSMUSG00000032841	204.711	2.60042	0.303315	8.57334	1.00527e-17	1.72866e-15	Prr5l	proline rich 5 like [Source:MGI Symbol;Acc:MGI:1919696]
ENSMUSG00000093865	15.5353	2.5849	0.615766	4.19785	2.69459e-05	0.000438212	Lrit3	leucine-rich repeat, immunoglobulin-like and transmembrane domains 3 [Source:MGI Symbol;Acc:MGI:2685267]
ENSMUSG00000115338	1764.82	2.58477	0.406379	6.3605	2.01098e-10	1.30114e-08	Pnp	purine-nucleoside phosphorylase [Source:MGI Symbol;Acc:MGI:97365]
ENSMUSG00000030966	748.999	2.58161	0.243608	10.5974	3.06426e-26	1.01964e-23	Trim21	tripartite motif-containing 21 [Source:MGI Symbol;Acc:MGI:106657]
ENSMUSG00000041827	4246.74	2.57671	0.377493	6.82585	8.74074e-12	7.27128e-10	Oasl1	2'-5' oligoadenylate synthetase-like 1 [Source:MGI Symbol;Acc:MGI:2180849]
ENSMUSG00000099032	12.5229	2.56786	0.601292	4.27057	1.94972e-05	0.000334824	Tcf24	transcription factor 24 [Source:MGI Symbol;Acc:MGI:3780500]
ENSMUSG00000091017	15.3105	2.56783	0.558816	4.59512	4.32498e-06	9.34357e-05	Fam71a	family with sequence similarity 71, member A [Source:MGI Symbol;Acc:MGI:3588202]
ENSMUSG00000030560	10134.1	2.56519	0.404712	6.33832	2.32288e-10	1.48421e-08	Ctsc	cathepsin C [Source:MGI Symbol;Acc:MGI:109553]
ENSMUSG00000104262	495.485	2.56375	0.229527	11.1697	5.7385e-29	2.41036e-26	Gm37747	predicted gene, 37747 [Source:MGI Symbol;Acc:MGI:5610975]
ENSMUSG00000093306	45.9983	2.56332	0.472408	5.42607	5.76085e-08	2.11462e-06	Gm23802	predicted gene, 23802 [Source:MGI Symbol;Acc:MGI:5453579]
ENSMUSG00000090942	159.392	2.56082	0.402315	6.36522	1.95013e-10	1.27141e-08	F830016B08Rik	RIKEN cDNA F830016B08 gene [Source:MGI Symbol;Acc:MGI:3588218]
ENSMUSG00000055567	10.9452	2.55315	0.787712	3.24123	0.00119017	0.0092576	Unc80	unc-80, NALCN activator [Source:MGI Symbol;Acc:MGI:2652882]
ENSMUSG00000087477	48.9746	2.55092	0.448693	5.68523	1.30639e-08	5.61617e-07	Gm13822	predicted gene 13822 [Source:MGI Symbol;Acc:MGI:3650351]
ENSMUSG00000031647	101.935	2.55055	0.510821	4.99303	5.94399e-07	1.6554e-05	Mfap3l	microfibrillar-associated protein 3-like [Source:MGI Symbol;Acc:MGI:1918556]
ENSMUSG00000017652	2921.89	2.5449	0.315183	8.07436	6.78312e-16	9.93126e-14	Cd40	CD40 antigen [Source:MGI Symbol;Acc:MGI:88336]
ENSMUSG00000115428	11.0941	2.53918	0.603997	4.20396	2.62283e-05	0.000428585	AC149588.2	predicted gene, 41290 [Source:MGI Symbol;Acc:MGI:5624175]
ENSMUSG00000081933	41.3911	2.5385	0.533142	4.7614	1.92257e-06	4.65596e-05	Gm14767	predicted gene 14767 [Source:MGI Symbol;Acc:MGI:3705402]
ENSMUSG00000020407	11.4693	2.53574	0.690305	3.67336	0.000239384	0.00258907	Upp1	uridine phosphorylase 1 [Source:MGI Symbol;Acc:MGI:1097668]
ENSMUSG00000111639	11.5716	2.52715	0.917051	2.75573	0.00585608	0.0316946	AC117245.2	RIKEN cDNA 1700019L13 gene [Source:MGI Symbol;Acc:MGI:1919476]
ENSMUSG00000018986	1449.93	2.52681	0.327587	7.71338	1.22526e-14	1.54648e-12	Slfn3	schlafen 3 [Source:MGI Symbol;Acc:MGI:1329005]
ENSMUSG00000090246	124.819	2.52616	0.349483	7.22828	4.89153e-13	5.09475e-11	Gm17017	predicted gene 17017 [Source:MGI Symbol;Acc:MGI:4820558]
ENSMUSG00000048498	334.719	2.52492	0.558058	4.52447	6.05466e-06	0.000124504	Cd300e	CD300E molecule [Source:MGI Symbol;Acc:MGI:2387602]
ENSMUSG00000020178	23.1388	2.52263	0.715681	3.5248	0.000423797	0.00408062	Adora2a	adenosine A2a receptor [Source:MGI Symbol;Acc:MGI:99402]
ENSMUSG00000085511	10.0402	2.51427	0.767207	3.27718	0.00104849	0.00834181	Gm11738	predicted gene 11738 [Source:MGI Symbol;Acc:MGI:3650365]
ENSMUSG00000029561	4941.14	2.5098	0.224771	11.166	5.97945e-29	2.47105e-26	Oasl2	2'-5' oligoadenylate synthetase-like 2 [Source:MGI Symbol;Acc:MGI:1344390]
ENSMUSG00000019992	717.842	2.50815	0.493787	5.07941	3.78617e-07	1.10995e-05	Mtfr2	mitochondrial fission regulator 2 [Source:MGI Symbol;Acc:MGI:1919054]
ENSMUSG00000045868	17.2781	2.5061	0.499672	5.01548	5.29e-07	1.49109e-05	Gvin1	GTPase, very large interferon inducible 1 [Source:MGI Symbol;Acc:MGI:1921808]
ENSMUSG00000105265	10.8805	2.50287	0.67629	3.70088	0.000214857	0.00236474	Sox2ot	SOX2 overlapping transcript (non-protein coding) [Source:MGI Symbol;Acc:MGI:2444112]
ENSMUSG00000035208	1189.2	2.50167	0.236238	10.5896	3.32994e-26	1.08e-23	Slfn8	schlafen 8 [Source:MGI Symbol;Acc:MGI:2672859]
ENSMUSG00000111857	44.6536	2.49516	0.392134	6.36303	1.97817e-10	1.28642e-08	1190001M18Rik	RIKEN cDNA 1190001M18 gene [Source:MGI Symbol;Acc:MGI:1916174]
ENSMUSG00000052485	318.01	2.48702	0.377137	6.59448	4.26755e-11	3.06284e-09	Tmem171	transmembrane protein 171 [Source:MGI Symbol;Acc:MGI:2685751]
ENSMUSG00000064856	108.058	2.48667	0.303402	8.19596	2.48597e-16	3.76896e-14	Gm23444	predicted gene, 23444 [Source:MGI Symbol;Acc:MGI:5453221]
ENSMUSG00000021591	954.186	2.48654	0.436679	5.69421	1.23944e-08	5.38253e-07	Glrx	glutaredoxin [Source:MGI Symbol;Acc:MGI:2135625]
ENSMUSG00000108068	33.3638	2.48435	0.448753	5.53611	3.09256e-08	1.2153e-06	Gm44075	predicted gene, 44075 [Source:MGI Symbol;Acc:MGI:5690467]
ENSMUSG00000107736	28.8823	2.4812	0.400116	6.20119	5.60372e-10	3.33129e-08	Gm44148	predicted gene, 44148 [Source:MGI Symbol;Acc:MGI:5690540]
ENSMUSG00000024424	338.786	2.47776	0.374497	6.61622	3.68499e-11	2.6823e-09	Ttc39c	tetratricopeptide repeat domain 39C [Source:MGI Symbol;Acc:MGI:1919997]
ENSMUSG00000051379	89.2379	2.47244	0.45214	5.4683	4.54361e-08	1.71706e-06	Flrt3	fibronectin leucine rich transmembrane protein 3 [Source:MGI Symbol;Acc:MGI:1918686]
ENSMUSG00000059089	505.823	2.46966	0.539527	4.57745	4.70679e-06	9.99978e-05	Fcgr4	Fc receptor, IgG, low affinity IV [Source:MGI Symbol;Acc:MGI:2179523]
ENSMUSG00000039236	413.453	2.4666	0.351585	7.01566	2.28873e-12	2.14319e-10	Isg20	interferon-stimulated protein [Source:MGI Symbol;Acc:MGI:1928895]
ENSMUSG00000094131	50.2169	2.4659	0.356993	6.90742	4.93534e-12	4.28655e-10	Gm22265	predicted gene, 22265 [Source:MGI Symbol;Acc:MGI:5452042]
ENSMUSG00000104340	15.3066	2.46421	0.620445	3.97168	7.13673e-05	0.000980627	Gm10522	predicted gene 10522 [Source:MGI Symbol;Acc:MGI:3642357]
ENSMUSG00000047735	5580.29	2.46217	0.265383	9.2778	1.7301e-20	3.66352e-18	Samd9l	sterile alpha motif domain containing 9-like [Source:MGI Symbol;Acc:MGI:1343184]
ENSMUSG00000024485	23.3139	2.46137	0.497614	4.94634	7.56211e-07	2.05142e-05	Slc4a9	solute carrier family 4, sodium bicarbonate cotransporter, member 9 [Source:MGI Symbol;Acc:MGI:2443384]
ENSMUSG00000091144	375.277	2.45889	0.208795	11.7766	5.15307e-32	2.64064e-29	Phf11c	PHD finger protein 11C [Source:MGI Symbol;Acc:MGI:3648476]
ENSMUSG00000029581	10.1675	2.45493	0.759412	3.23267	0.00122641	0.00948188	Fscn1	fascin actin-bundling protein 1 [Source:MGI Symbol;Acc:MGI:1352745]
ENSMUSG00000024670	49.3503	2.44892	0.516163	4.74446	2.09061e-06	4.98284e-05	Cd6	CD6 antigen [Source:MGI Symbol;Acc:MGI:103566]
ENSMUSG00000002847	152.473	2.44537	0.290007	8.4321	3.39511e-17	5.57625e-15	Pla1a	phospholipase A1 member A [Source:MGI Symbol;Acc:MGI:1934677]
ENSMUSG00000032204	1871.9	2.4389	0.390482	6.24587	4.21446e-10	2.54676e-08	Aqp9	aquaporin 9 [Source:MGI Symbol;Acc:MGI:1891066]
ENSMUSG00000031645	14.6409	2.43764	0.573566	4.24997	2.13803e-05	0.000362164	F11	coagulation factor XI [Source:MGI Symbol;Acc:MGI:99481]
ENSMUSG00000034391	30.4097	2.43131	0.480421	5.0608	4.1751e-07	1.21012e-05	Fbxo15	F-box protein 15 [Source:MGI Symbol;Acc:MGI:1354755]
ENSMUSG00000006818	5872.24	2.42804	0.351396	6.90969	4.85699e-12	4.23285e-10	Sod2	superoxide dismutase 2, mitochondrial [Source:MGI Symbol;Acc:MGI:98352]
ENSMUSG00000000957	18.7265	2.4203	0.58159	4.16152	3.16132e-05	0.000500305	Mmp14	matrix metallopeptidase 14 (membrane-inserted) [Source:MGI Symbol;Acc:MGI:101900]
ENSMUSG00000107985	36.3321	2.41777	0.390375	6.19346	5.88589e-10	3.49093e-08	Gm35037	predicted gene, 35037 [Source:MGI Symbol;Acc:MGI:5594196]
ENSMUSG00000040329	21.5833	2.41753	0.536725	4.50422	6.66167e-06	0.000135143	Il7	interleukin 7 [Source:MGI Symbol;Acc:MGI:96561]
ENSMUSG00000040896	15.1849	2.41513	0.556696	4.33832	1.43576e-05	0.000258336	Kcnd3	potassium voltage-gated channel, Shal-related family, member 3 [Source:MGI Symbol;Acc:MGI:1928743]
ENSMUSG00000056144	343.851	2.41344	0.302167	7.98712	1.38132e-15	1.94462e-13	Trim34a	tripartite motif-containing 34A [Source:MGI Symbol;Acc:MGI:2137359]
ENSMUSG00000105797	11.974	2.41088	0.617888	3.9018	9.54799e-05	0.00123306	Gm5149	predicted gene 5149 [Source:MGI Symbol;Acc:MGI:3648405]
ENSMUSG00000021360	119.859	2.40961	0.383426	6.28442	3.29082e-10	2.02686e-08	Gcnt2	glucosaminyl (N-acetyl) transferase 2, I-branching enzyme [Source:MGI Symbol;Acc:MGI:1100870]
ENSMUSG00000107179	10.4432	2.40777	0.671784	3.58415	0.000338181	0.0034208	Gm43069	predicted gene 43069 [Source:MGI Symbol;Acc:MGI:5663206]
ENSMUSG00000089652	24.942	2.40768	0.553864	4.34706	1.37975e-05	0.000250546	Gm16025	predicted gene 16025 [Source:MGI Symbol;Acc:MGI:3802144]
ENSMUSG00000039934	3124.7	2.40644	0.228712	10.5217	6.86117e-26	2.17033e-23	Gsap	gamma-secretase activating protein [Source:MGI Symbol;Acc:MGI:2442259]
ENSMUSG00000054822	21.0824	2.40529	0.42124	5.71001	1.12971e-08	4.97407e-07	1700041G16Rik	RIKEN cDNA 1700041G16 gene [Source:MGI Symbol;Acc:MGI:1920549]
ENSMUSG00000026463	67.8459	2.39974	0.482301	4.9756	6.50464e-07	1.78248e-05	Atp2b4	ATPase, Ca++ transporting, plasma membrane 4 [Source:MGI Symbol;Acc:MGI:88111]
ENSMUSG00000045514	17.3909	2.39908	0.608552	3.94227	8.07129e-05	0.00108104	Olfr460	olfactory receptor 460 [Source:MGI Symbol;Acc:MGI:3030294]
ENSMUSG00000035356	4404.16	2.39772	0.336525	7.12492	1.04138e-12	1.04227e-10	Nfkbiz	nuclear factor of kappa light polypeptide gene enhancer in B cells inhibitor, zeta [Source:MGI Symbol;Acc:MGI:1931595]
ENSMUSG00000032265	606.49	2.39588	0.31592	7.58383	3.355e-14	4.01691e-12	Fam46a	family with sequence similarity 46, member A [Source:MGI Symbol;Acc:MGI:2670964]
ENSMUSG00000090215	443.508	2.39534	0.244528	9.79575	1.17419e-22	3.0085e-20	Trim34b	tripartite motif-containing 34B [Source:MGI Symbol;Acc:MGI:4821264]
ENSMUSG00000040483	3128.98	2.39395	0.194103	12.3334	5.98699e-35	3.74143e-32	Xaf1	XIAP associated factor 1 [Source:MGI Symbol;Acc:MGI:3772572]
ENSMUSG00000086527	58.3261	2.39007	0.375734	6.36106	2.00367e-10	1.29969e-08	Gm15856	predicted gene 15856 [Source:MGI Symbol;Acc:MGI:3801888]
ENSMUSG00000032065	19.3311	2.38639	0.586858	4.06637	4.77501e-05	0.00070273	Tex12	testis expressed gene 12 [Source:MGI Symbol;Acc:MGI:1913904]
ENSMUSG00000032899	20.9139	2.37959	0.469206	5.07154	3.94618e-07	1.15027e-05	Styk1	serine/threonine/tyrosine kinase 1 [Source:MGI Symbol;Acc:MGI:2141396]
ENSMUSG00000018500	178.422	2.3781	0.338253	7.03055	2.05717e-12	1.95943e-10	Adora2b	adenosine A2b receptor [Source:MGI Symbol;Acc:MGI:99403]
ENSMUSG00000109434	72.6879	2.37586	0.499586	4.75566	1.97801e-06	4.7677e-05	Gm44937	predicted gene 44937 [Source:MGI Symbol;Acc:MGI:5753513]
ENSMUSG00000108219	75.7738	2.37491	0.414302	5.73231	9.90723e-09	4.407e-07	Gm44101	predicted gene, 44101 [Source:MGI Symbol;Acc:MGI:5690493]
ENSMUSG00000031257	128.558	2.37456	0.276186	8.5977	8.13322e-18	1.40804e-15	Nox1	NADPH oxidase 1 [Source:MGI Symbol;Acc:MGI:2450016]
ENSMUSG00000039699	185.079	2.37417	0.427295	5.55628	2.75582e-08	1.09303e-06	Batf2	basic leucine zipper transcription factor, ATF-like 2 [Source:MGI Symbol;Acc:MGI:1921731]
ENSMUSG00000034842	71.1605	2.37356	0.368352	6.44373	1.16573e-10	7.86007e-09	Art3	ADP-ribosyltransferase 3 [Source:MGI Symbol;Acc:MGI:1202729]
ENSMUSG00000024770	15.666	2.36952	0.514014	4.60983	4.03e-06	8.86322e-05	Lipn	lipase, family member N [Source:MGI Symbol;Acc:MGI:1917416]
ENSMUSG00000102437	28.7992	2.36846	0.453115	5.22707	1.72219e-07	5.60684e-06	Gm38048	predicted gene, 38048 [Source:MGI Symbol;Acc:MGI:5611276]
ENSMUSG00000095701	37.968	2.36523	0.445702	5.30674	1.11602e-07	3.83306e-06	Gm24830	predicted gene, 24830 [Source:MGI Symbol;Acc:MGI:5454607]
ENSMUSG00000113041	236.083	2.36228	0.334612	7.05977	1.66776e-12	1.62477e-10	Gm48302	predicted gene, 48302 [Source:MGI Symbol;Acc:MGI:6097746]
ENSMUSG00000086919	12.5618	2.3614	0.660641	3.5744	0.000351031	0.00352158	Gm11497	predicted gene 11497 [Source:MGI Symbol;Acc:MGI:3651117]
ENSMUSG00000082396	10.9948	2.35912	0.654826	3.60266	0.000314978	0.00323202	Zfp389	zinc finger protein 389 [Source:MGI Symbol;Acc:MGI:3641940]
ENSMUSG00000055523	17.1671	2.35679	0.494427	4.76672	1.8725e-06	4.539e-05	Gucy2g	guanylate cyclase 2g [Source:MGI Symbol;Acc:MGI:106025]
ENSMUSG00000039997	6439.16	2.35547	0.278868	8.44654	3.00072e-17	4.96028e-15	Ifi203	interferon activated gene 203 [Source:MGI Symbol;Acc:MGI:96428]
ENSMUSG00000027995	8926.63	2.35381	0.440054	5.34892	8.84802e-08	3.09705e-06	Tlr2	toll-like receptor 2 [Source:MGI Symbol;Acc:MGI:1346060]
ENSMUSG00000020841	14575.1	2.35175	0.172027	13.6708	1.51661e-42	1.49456e-39	Cpd	carboxypeptidase D [Source:MGI Symbol;Acc:MGI:107265]
ENSMUSG00000099569	91.0071	2.34269	0.267944	8.74318	2.26636e-18	4.08935e-16	Gm18301	predicted gene, 18301 [Source:MGI Symbol;Acc:MGI:5010486]
ENSMUSG00000024079	3832.04	2.34022	0.250677	9.33561	1.00413e-20	2.21791e-18	Eif2ak2	eukaryotic translation initiation factor 2-alpha kinase 2 [Source:MGI Symbol;Acc:MGI:1353449]
ENSMUSG00000097300	56.9348	2.3381	0.522991	4.47064	7.79874e-06	0.00015442	Gm26835	predicted gene, 26835 [Source:MGI Symbol;Acc:MGI:5477329]
ENSMUSG00000025059	4668.89	2.33784	0.29268	7.9877	1.37485e-15	1.94462e-13	Gk	glycerol kinase [Source:MGI Symbol;Acc:MGI:106594]
ENSMUSG00000087373	65.4471	2.33742	0.347152	6.73313	1.66057e-11	1.31318e-09	Gm15892	predicted gene 15892 [Source:MGI Symbol;Acc:MGI:3801833]
ENSMUSG00000040812	18.3428	2.33615	0.483101	4.83574	1.32653e-06	3.35854e-05	Agbl2	ATP/GTP binding protein-like 2 [Source:MGI Symbol;Acc:MGI:2443254]
ENSMUSG00000032649	32.7082	2.33399	0.451672	5.16744	2.37322e-07	7.45178e-06	Colgalt2	collagen beta(1-O)galactosyltransferase 2 [Source:MGI Symbol;Acc:MGI:2138232]
ENSMUSG00000015396	311.268	2.33192	0.544677	4.28128	1.85821e-05	0.000323005	Cd83	CD83 antigen [Source:MGI Symbol;Acc:MGI:1328316]
ENSMUSG00000032021	62.0151	2.32925	0.694512	3.35379	0.000797127	0.00670518	Crtam	cytotoxic and regulatory T cell molecule [Source:MGI Symbol;Acc:MGI:1859822]
ENSMUSG00000027660	3569.74	2.31346	0.210222	11.0049	3.62009e-28	1.40536e-25	Skil	SKI-like [Source:MGI Symbol;Acc:MGI:106203]
ENSMUSG00000030500	11.1088	2.31295	0.662367	3.49194	0.000479528	0.00448739	Slc17a6	solute carrier family 17 (sodium-dependent inorganic phosphate cotransporter), member 6 [Source:MGI Symbol;Acc:MGI:2156052]
ENSMUSG00000062515	14.3166	2.30979	0.560079	4.12405	3.72275e-05	0.000574951	Fabp4	fatty acid binding protein 4, adipocyte [Source:MGI Symbol;Acc:MGI:88038]
ENSMUSG00000031450	23.2323	2.30926	0.532104	4.33986	1.42573e-05	0.000257073	Grk1	G protein-coupled receptor kinase 1 [Source:MGI Symbol;Acc:MGI:1345146]
ENSMUSG00000101751	42.3089	2.30696	0.456937	5.04876	4.44696e-07	1.28166e-05	Gm2427	predicted gene 2427 [Source:MGI Symbol;Acc:MGI:3780593]
ENSMUSG00000032515	642.255	2.30308	0.544624	4.22875	2.3499e-05	0.000390715	Csrnp1	cysteine-serine-rich nuclear protein 1 [Source:MGI Symbol;Acc:MGI:2387989]
ENSMUSG00000073490	5366.33	2.30227	0.23895	9.63495	5.69177e-22	1.35032e-19	Ifi207	interferon activated gene 207 [Source:MGI Symbol;Acc:MGI:2138302]
ENSMUSG00000054128	17.4358	2.30105	0.59752	3.851	0.000117638	0.00146017	H2-T3	histocompatibility 2, T region locus 3 [Source:MGI Symbol;Acc:MGI:95959]
ENSMUSG00000086513	1442.04	2.30019	0.21996	10.4573	1.35642e-25	4.13741e-23	9130208D14Rik	RIKEN cDNA 9130208D14 gene [Source:MGI Symbol;Acc:MGI:1924950]
ENSMUSG00000015501	1514.43	2.29626	0.433572	5.29613	1.18282e-07	4.03009e-06	Hivep2	human immunodeficiency virus type I enhancer binding protein 2 [Source:MGI Symbol;Acc:MGI:1338076]
ENSMUSG00000102662	719.194	2.28842	0.231729	9.87541	5.32156e-23	1.4203e-20	Gm38377	predicted gene, 38377 [Source:MGI Symbol;Acc:MGI:5611605]
ENSMUSG00000047959	256.896	2.28741	0.708118	3.23027	0.00123674	0.00954162	Kcna3	potassium voltage-gated channel, shaker-related subfamily, member 3 [Source:MGI Symbol;Acc:MGI:96660]
ENSMUSG00000038745	13.6804	2.28506	0.593677	3.849	0.0001186	0.00147085	Nlrp6	NLR family, pyrin domain containing 6 [Source:MGI Symbol;Acc:MGI:2141990]
ENSMUSG00000031449	26.9876	2.28057	0.514263	4.43464	9.22277e-06	0.000178479	Atp4b	ATPase, H+/K+ exchanging, beta polypeptide [Source:MGI Symbol;Acc:MGI:88114]
ENSMUSG00000078606	855.777	2.27772	0.281072	8.10366	5.33283e-16	7.85274e-14	Gm4070	predicted gene 4070 [Source:MGI Symbol;Acc:MGI:3782245]
ENSMUSG00000103546	178	2.27654	0.282156	8.06838	7.12373e-16	1.03707e-13	Gm37666	predicted gene, 37666 [Source:MGI Symbol;Acc:MGI:5610894]
ENSMUSG00000101949	10.357	2.27493	0.669553	3.39769	0.000679584	0.00590247	Gm5370	predicted gene 5370 [Source:MGI Symbol;Acc:MGI:3648852]
ENSMUSG00000089929	205.246	2.27255	0.298319	7.61785	2.57931e-14	3.16207e-12	Bcl2a1b	B cell leukemia/lymphoma 2 related protein A1b [Source:MGI Symbol;Acc:MGI:1278326]
ENSMUSG00000025314	5009.35	2.26857	0.393271	5.76846	7.9997e-09	3.67986e-07	Ptprj	protein tyrosine phosphatase, receptor type, J [Source:MGI Symbol;Acc:MGI:104574]
ENSMUSG00000042567	41.2082	2.26174	0.405433	5.57858	2.42492e-08	9.70803e-07	Nek10	NIMA (never in mitosis gene a)- related kinase 10 [Source:MGI Symbol;Acc:MGI:2685128]
ENSMUSG00000097423	377.845	2.25674	0.475195	4.74909	2.04331e-06	4.90662e-05	Gm26522	predicted gene, 26522 [Source:MGI Symbol;Acc:MGI:5477016]
ENSMUSG00000024215	20.3517	2.2558	0.735608	3.06658	0.0021652	0.0146803	Spdef	SAM pointed domain containing ets transcription factor [Source:MGI Symbol;Acc:MGI:1353422]
ENSMUSG00000030188	230.584	2.24663	0.40931	5.48881	4.04641e-08	1.53824e-06	Magohb	mago homolog B, exon junction complex core component [Source:MGI Symbol;Acc:MGI:1913691]
ENSMUSG00000022876	851.63	2.2463	0.385243	5.83086	5.5142e-09	2.67079e-07	Samsn1	SAM domain, SH3 domain and nuclear localization signals, 1 [Source:MGI Symbol;Acc:MGI:1914992]
ENSMUSG00000030144	1971.98	2.23825	0.380201	5.88701	3.93251e-09	1.97566e-07	Clec4d	C-type lectin domain family 4, member d [Source:MGI Symbol;Acc:MGI:1298389]
ENSMUSG00000112662	17.9885	2.23476	0.569118	3.9267	8.61204e-05	0.0011374	Gm47922	predicted gene, 47922 [Source:MGI Symbol;Acc:MGI:6097178]
ENSMUSG00000044165	16.8207	2.23367	0.543836	4.10725	4.00391e-05	0.000610644	Bcl2l15	BCLl2-like 15 [Source:MGI Symbol;Acc:MGI:2685412]
ENSMUSG00000049988	508.03	2.23311	0.376255	5.93509	2.93689e-09	1.52635e-07	Lrrc25	leucine rich repeat containing 25 [Source:MGI Symbol;Acc:MGI:2445284]
ENSMUSG00000080845	48.0331	2.23209	0.508957	4.3856	1.15664e-05	0.000217269	Gm9115	predicted gene 9115 [Source:MGI Symbol;Acc:MGI:3648181]
ENSMUSG00000111713	182.198	2.23165	0.247609	9.01283	2.00809e-19	3.92757e-17	Gm20234	predicted gene, 20234 [Source:MGI Symbol;Acc:MGI:5012419]
ENSMUSG00000084362	73.3627	2.22604	0.317519	7.01074	2.37056e-12	2.20868e-10	2610024D14Rik	RIKEN cDNA 2610024D14 gene [Source:MGI Symbol;Acc:MGI:1917660]
ENSMUSG00000027077	20.3774	2.2249	0.481952	4.61643	3.90391e-06	8.63036e-05	Smtnl1	smoothelin-like 1 [Source:MGI Symbol;Acc:MGI:1915928]
ENSMUSG00000027824	26.5058	2.22437	0.50832	4.37593	1.20917e-05	0.000225318	Vmn2r1	vomeronasal 2, receptor 1 [Source:MGI Symbol;Acc:MGI:3645892]
ENSMUSG00000071637	748.119	2.2233	0.549368	4.04702	5.18742e-05	0.000748379	Cebpd	CCAAT/enhancer binding protein (C/EBP), delta [Source:MGI Symbol;Acc:MGI:103573]
ENSMUSG00000083186	118.374	2.22321	0.337516	6.58696	4.48916e-11	3.21288e-09	Gm11805	predicted gene 11805 [Source:MGI Symbol;Acc:MGI:3649544]
ENSMUSG00000004842	15.2904	2.2196	0.542508	4.09137	4.28839e-05	0.000645198	Pou1f1	POU domain, class 1, transcription factor 1 [Source:MGI Symbol;Acc:MGI:97588]
ENSMUSG00000000263	16.0211	2.21817	0.542156	4.09139	4.28795e-05	0.000645198	Glra1	glycine receptor, alpha 1 subunit [Source:MGI Symbol;Acc:MGI:95747]
ENSMUSG00000090698	227.573	2.21037	0.534884	4.13244	3.58937e-05	0.00055805	Apold1	apolipoprotein L domain containing 1 [Source:MGI Symbol;Acc:MGI:2685921]
ENSMUSG00000020275	3828.22	2.20831	0.254906	8.66322	4.58604e-18	8.1037e-16	Rel	reticuloendotheliosis oncogene [Source:MGI Symbol;Acc:MGI:97897]
ENSMUSG00000067049	10.3696	2.20054	0.630597	3.48961	0.000483727	0.00451537	Unc93a	unc-93 homolog A (C. elegans) [Source:MGI Symbol;Acc:MGI:1933250]
ENSMUSG00000039653	21.2103	2.19603	0.513902	4.27324	1.92651e-05	0.000332173	Baat	bile acid-Coenzyme A: amino acid N-acyltransferase [Source:MGI Symbol;Acc:MGI:106642]
ENSMUSG00000067555	10.8162	2.19412	0.693111	3.16561	0.00154756	0.011368	Gm10212	predicted pseudogene 10212 [Source:MGI Symbol;Acc:MGI:3641904]
ENSMUSG00000031778	22.6001	2.1941	0.566425	3.87359	0.000107243	0.00135734	Cx3cl1	chemokine (C-X3-C motif) ligand 1 [Source:MGI Symbol;Acc:MGI:1097153]
ENSMUSG00000040296	4108.53	2.19318	0.188047	11.663	1.97085e-31	9.52778e-29	Ddx58	DEAD (Asp-Glu-Ala-Asp) box polypeptide 58 [Source:MGI Symbol;Acc:MGI:2442858]
ENSMUSG00000028128	89.4671	2.18355	0.611439	3.57116	0.000355402	0.00355429	F3	coagulation factor III [Source:MGI Symbol;Acc:MGI:88381]
ENSMUSG00000103001	19.977	2.18352	0.461284	4.73358	2.20594e-06	5.22371e-05	A930005N03Rik	RIKEN cDNA A930005N03 gene [Source:MGI Symbol;Acc:MGI:1924441]
ENSMUSG00000026656	3684.59	2.18126	0.281864	7.73868	1.00451e-14	1.29335e-12	Fcgr2b	Fc receptor, IgG, low affinity IIb [Source:MGI Symbol;Acc:MGI:95499]
ENSMUSG00000091373	234.487	2.18045	0.423263	5.15153	2.58374e-07	8.00491e-06	Gm8810	predicted gene 8810 [Source:MGI Symbol;Acc:MGI:3779814]
ENSMUSG00000073628	129.342	2.18019	0.384723	5.66691	1.45396e-08	6.15758e-07	Gm10552	predicted gene 10552 [Source:MGI Symbol;Acc:MGI:3642083]
ENSMUSG00000115764	49.6793	2.17993	0.383618	5.68255	1.327e-08	5.69521e-07	AC159006.3	predicted gene, 18811 [Source:MGI Symbol;Acc:MGI:5010996]
ENSMUSG00000115656	11.3011	2.173	0.538237	4.03725	5.40816e-05	0.000774965	CT009550.3	RIKEN cDNA 4930556J02 gene [Source:MGI Symbol;Acc:MGI:1922599]
ENSMUSG00000071311	47.5283	2.16801	0.404882	5.35466	8.57168e-08	3.01821e-06	Gpr31b	G protein-coupled receptor 31, D17Leh66b region [Source:MGI Symbol;Acc:MGI:1354372]
ENSMUSG00000057135	400.202	2.16487	0.580944	3.72646	0.000194187	0.00217745	Scimp	SLP adaptor and CSK interacting membrane protein [Source:MGI Symbol;Acc:MGI:3610314]
ENSMUSG00000103747	348.507	2.16423	0.254317	8.50997	1.7398e-17	2.95212e-15	Gm38236	predicted gene, 38236 [Source:MGI Symbol;Acc:MGI:5611464]
ENSMUSG00000073631	17.4688	2.15822	0.589151	3.66327	0.000249014	0.00266844	Gm10553	predicted gene 10553 [Source:MGI Symbol;Acc:MGI:3642178]
ENSMUSG00000036902	23.6018	2.15318	0.559513	3.84832	0.00011893	0.00147423	Neto2	neuropilin (NRP) and tolloid (TLL)-like 2 [Source:MGI Symbol;Acc:MGI:1921763]
ENSMUSG00000058624	144.307	2.14918	0.402488	5.33975	9.30755e-08	3.2446e-06	Gda	guanine deaminase [Source:MGI Symbol;Acc:MGI:95678]
ENSMUSG00000103308	45.1443	2.14683	0.312856	6.86205	6.78811e-12	5.75911e-10	Gm37800	predicted gene, 37800 [Source:MGI Symbol;Acc:MGI:5611028]
ENSMUSG00000020695	14.1633	2.14616	0.757833	2.83197	0.00462617	0.026545	Mrc2	mannose receptor, C type 2 [Source:MGI Symbol;Acc:MGI:107818]
ENSMUSG00000029193	12.102	2.14377	0.548252	3.91018	9.2226e-05	0.00120133	Cckar	cholecystokinin A receptor [Source:MGI Symbol;Acc:MGI:99478]
ENSMUSG00000106239	30.7875	2.14122	0.565103	3.78908	0.000151208	0.00178702	Gm9260	predicted gene 9260 [Source:MGI Symbol;Acc:MGI:3645725]
ENSMUSG00000024998	16.2667	2.13661	0.503111	4.24678	2.1686e-05	0.000366275	Plce1	phospholipase C, epsilon 1 [Source:MGI Symbol;Acc:MGI:1921305]
ENSMUSG00000101279	116.574	2.13319	0.300738	7.09318	1.31061e-12	1.30663e-10	Gm18342	predicted gene, 18342 [Source:MGI Symbol;Acc:MGI:5010527]
ENSMUSG00000108436	48.3699	2.12907	0.454564	4.68377	2.81652e-06	6.478e-05	Gm44851	predicted gene 44851 [Source:MGI Symbol;Acc:MGI:5753427]
ENSMUSG00000023961	3361.17	2.12895	0.320346	6.64579	3.01599e-11	2.25952e-09	Enpp4	ectonucleotide pyrophosphatase/phosphodiesterase 4 [Source:MGI Symbol;Acc:MGI:2682634]
ENSMUSG00000074813	378.871	2.1259	0.302879	7.01896	2.23528e-12	2.12119e-10	Gm14005	predicted gene 14005 [Source:MGI Symbol;Acc:MGI:3652191]
ENSMUSG00000028777	10.5213	2.12317	0.567475	3.74144	0.000182967	0.00207307	Gnat3	guanine nucleotide binding protein, alpha transducing 3 [Source:MGI Symbol;Acc:MGI:3588268]
ENSMUSG00000026822	220.951	2.12255	0.742642	2.85811	0.00426178	0.0248793	Lcn2	lipocalin 2 [Source:MGI Symbol;Acc:MGI:96757]
ENSMUSG00000035107	1880.09	2.12194	0.363241	5.84168	5.16765e-09	2.52201e-07	Dcbld2	discoidin, CUB and LCCL domain containing 2 [Source:MGI Symbol;Acc:MGI:1920629]
ENSMUSG00000026222	2594.51	2.11734	0.24941	8.48941	2.07696e-17	3.50105e-15	Sp100	nuclear antigen Sp100 [Source:MGI Symbol;Acc:MGI:109561]
ENSMUSG00000108196	65.0452	2.11732	0.311801	6.79062	1.11653e-11	9.11074e-10	Gm36328	predicted gene, 36328 [Source:MGI Symbol;Acc:MGI:5595487]
ENSMUSG00000084625	15.0924	2.11631	0.544028	3.89008	0.000100213	0.00128318	Gm25544	predicted gene, 25544 [Source:MGI Symbol;Acc:MGI:5455321]
ENSMUSG00000092243	72.4816	2.116	0.429407	4.92773	8.31898e-07	2.22262e-05	Gm7030	predicted gene 7030 [Source:MGI Symbol;Acc:MGI:3647514]
ENSMUSG00000021040	24.6036	2.11434	0.531585	3.97742	6.96677e-05	0.000959691	Slirp	SRA stem-loop interacting RNA binding protein [Source:MGI Symbol;Acc:MGI:1916394]
ENSMUSG00000044350	1504.6	2.11225	0.302334	6.98649	2.81856e-12	2.58843e-10	Lacc1	laccase domain containing 1 [Source:MGI Symbol;Acc:MGI:2445077]
ENSMUSG00000094796	98.2698	2.11119	0.641716	3.28991	0.00100221	0.00805727	BC147527	cDNA sequence BC147527 [Source:MGI Symbol;Acc:MGI:4840510]
ENSMUSG00000079427	760.234	2.11093	0.345695	6.10632	1.01954e-09	5.80503e-08	Mthfsl	5, 10-methenyltetrahydrofolate synthetase-like [Source:MGI Symbol;Acc:MGI:3780550]
ENSMUSG00000000682	1395.75	2.10995	0.461693	4.57003	4.87659e-06	0.000103092	Cd52	CD52 antigen [Source:MGI Symbol;Acc:MGI:1346088]
ENSMUSG00000037738	12.1971	2.107	0.572599	3.67971	0.000233495	0.00253608	Nek5	NIMA (never in mitosis gene a)-related expressed kinase 5 [Source:MGI Symbol;Acc:MGI:2142824]
ENSMUSG00000020644	865.961	2.104	0.562378	3.74126	0.000183099	0.00207307	Id2	inhibitor of DNA binding 2 [Source:MGI Symbol;Acc:MGI:96397]
ENSMUSG00000111165	56.6205	2.10302	0.411265	5.11355	3.1616e-07	9.5078e-06	4930553I21Rik	RIKEN cDNA 4930553I21 gene [Source:MGI Symbol;Acc:MGI:1922603]
ENSMUSG00000098674	29.1163	2.10201	0.467331	4.4979	6.86264e-06	0.000138562	Gm27813	predicted gene, 27813 [Source:MGI Symbol;Acc:MGI:5531195]
ENSMUSG00000071350	734.52	2.09472	0.174854	11.9798	4.5338e-33	2.55186e-30	Setdb2	SET domain, bifurcated 2 [Source:MGI Symbol;Acc:MGI:2685139]
ENSMUSG00000083912	21.9116	2.09357	0.646709	3.23727	0.00120678	0.00936406	Gm5391	predicted gene 5391 [Source:MGI Symbol;Acc:MGI:3647141]
ENSMUSG00000029254	5152.65	2.08795	0.387684	5.38571	7.21598e-08	2.58584e-06	Stap1	signal transducing adaptor family member 1 [Source:MGI Symbol;Acc:MGI:1926193]
ENSMUSG00000022803	20.0426	2.08219	0.487401	4.27204	1.93697e-05	0.000333528	Popdc2	popeye domain containing 2 [Source:MGI Symbol;Acc:MGI:1930150]
ENSMUSG00000049649	20.4371	2.08144	0.512963	4.05769	4.95602e-05	0.000722141	Gpr3	G-protein coupled receptor 3 [Source:MGI Symbol;Acc:MGI:101908]
ENSMUSG00000061751	11.2807	2.07977	0.674764	3.08222	0.00205464	0.014125	Kalrn	kalirin, RhoGEF kinase [Source:MGI Symbol;Acc:MGI:2685385]
ENSMUSG00000107092	87.3906	2.07861	0.43758	4.75023	2.03185e-06	4.88368e-05	Gm7993	predicted gene 7993 [Source:MGI Symbol;Acc:MGI:3647399]
ENSMUSG00000026104	1328.35	2.0772	0.210612	9.86269	6.04111e-23	1.59572e-20	Stat1	signal transducer and activator of transcription 1 [Source:MGI Symbol;Acc:MGI:103063]
ENSMUSG00000074647	27.7638	2.07009	0.528401	3.91765	8.94174e-05	0.0011713	Fam83c	family with sequence similarity 83, member C [Source:MGI Symbol;Acc:MGI:1918655]
ENSMUSG00000115087	63.0825	2.06971	0.371247	5.57503	2.47491e-08	9.89269e-07	AC126251.1	predicted gene, 48998 [Source:MGI Symbol;Acc:MGI:6118348]
ENSMUSG00000018927	52.3159	2.0686	0.36015	5.74372	9.26204e-09	4.17803e-07	Ccl6	chemokine (C-C motif) ligand 6 [Source:MGI Symbol;Acc:MGI:98263]
ENSMUSG00000079138	233.754	2.06833	0.267635	7.72819	1.0909e-14	1.39755e-12	Gm8818	predicted pseudogene 8818 [Source:MGI Symbol;Acc:MGI:3645903]
ENSMUSG00000052539	438.182	2.06553	0.282274	7.31748	2.5267e-13	2.72013e-11	Magi3	membrane associated guanylate kinase, WW and PDZ domain containing 3 [Source:MGI Symbol;Acc:MGI:1923484]
ENSMUSG00000039531	1900.97	2.0639	0.295662	6.9806	2.93929e-12	2.68966e-10	Zufsp	zinc finger with UFM1-specific peptidase domain [Source:MGI Symbol;Acc:MGI:1919830]
ENSMUSG00000028634	2896.04	2.06285	0.458423	4.49987	6.79951e-06	0.000137504	Hivep3	human immunodeficiency virus type I enhancer binding protein 3 [Source:MGI Symbol;Acc:MGI:106589]
ENSMUSG00000097354	266.424	2.06105	0.430908	4.78305	1.72659e-06	4.24962e-05	2310001H17Rik	RIKEN cDNA 2310001H17 gene [Source:MGI Symbol;Acc:MGI:1923682]
ENSMUSG00000089965	17.2395	2.05886	0.651933	3.15809	0.00158805	0.0115899	Gm16236	predicted gene 16236 [Source:MGI Symbol;Acc:MGI:3801868]
ENSMUSG00000039217	206.334	2.05763	0.346464	5.93893	2.86887e-09	1.49707e-07	Il18	interleukin 18 [Source:MGI Symbol;Acc:MGI:107936]
ENSMUSG00000095738	21.9475	2.05515	0.498049	4.1264	3.68491e-05	0.000570138	Gm25313	predicted gene, 25313 [Source:MGI Symbol;Acc:MGI:5455090]
ENSMUSG00000019850	2054.35	2.05503	0.466697	4.40336	1.06589e-05	0.000202149	Tnfaip3	tumor necrosis factor, alpha-induced protein 3 [Source:MGI Symbol;Acc:MGI:1196377]
ENSMUSG00000043468	19.7952	2.05102	0.60194	3.40736	0.000655954	0.00574789	Adam30	a disintegrin and metallopeptidase domain 30 [Source:MGI Symbol;Acc:MGI:1918328]
ENSMUSG00000049130	4001.42	2.04919	0.427099	4.79792	1.60323e-06	3.96123e-05	C5ar1	complement component 5a receptor 1 [Source:MGI Symbol;Acc:MGI:88232]
ENSMUSG00000103734	292.041	2.04877	0.262856	7.79429	6.47718e-15	8.55455e-13	Gm37651	predicted gene, 37651 [Source:MGI Symbol;Acc:MGI:5610879]
ENSMUSG00000046856	10.8096	2.04704	0.651914	3.14004	0.00168922	0.0121742	Gpr1	G protein-coupled receptor 1 [Source:MGI Symbol;Acc:MGI:2385324]
ENSMUSG00000098840	20.4208	2.04557	0.455366	4.49214	7.05106e-06	0.000141363	Mir7679	microRNA 7679 [Source:MGI Symbol;Acc:MGI:5531290]
ENSMUSG00000030474	218.505	2.04535	0.534255	3.82842	0.00012897	0.00156982	Siglece	sialic acid binding Ig-like lectin E [Source:MGI Symbol;Acc:MGI:1932475]
ENSMUSG00000089809	3293.78	2.04459	0.367526	5.56312	2.64995e-08	1.05759e-06	Rasgef1b	RasGEF domain family, member 1B [Source:MGI Symbol;Acc:MGI:2443755]
ENSMUSG00000104039	45.8203	2.04361	0.353188	5.78617	7.20079e-09	3.36063e-07	Gm37772	predicted gene, 37772 [Source:MGI Symbol;Acc:MGI:5611000]
ENSMUSG00000016496	1426.43	2.04343	0.336313	6.07598	1.23235e-09	6.95491e-08	Cd274	CD274 antigen [Source:MGI Symbol;Acc:MGI:1926446]
ENSMUSG00000105926	16.0653	2.04094	0.488876	4.17476	2.98306e-05	0.000476211	Gm43386	predicted gene 43386 [Source:MGI Symbol;Acc:MGI:5663523]
ENSMUSG00000026774	11.7939	2.03936	0.540618	3.77228	0.000161761	0.00188222	4931423N10Rik	RIKEN cDNA 4931423N10 gene [Source:MGI Symbol;Acc:MGI:1918231]
ENSMUSG00000027580	6214.98	2.03851	0.488906	4.16954	3.05216e-05	0.000485729	Helz2	helicase with zinc finger 2, transcriptional coactivator [Source:MGI Symbol;Acc:MGI:2385169]
ENSMUSG00000056032	143.973	2.03677	0.475849	4.28029	1.86646e-05	0.00032422	BC018473	cDNA sequence BC018473 [Source:MGI Symbol;Acc:MGI:3039625]
ENSMUSG00000042677	775.938	2.03656	0.436747	4.66302	3.11601e-06	7.0716e-05	Zc3h12a	zinc finger CCCH type containing 12A [Source:MGI Symbol;Acc:MGI:2385891]
ENSMUSG00000048621	213.328	2.03356	0.400288	5.08025	3.7694e-07	1.10756e-05	Gm6377	predicted gene 6377 [Source:MGI Symbol;Acc:MGI:3647255]
ENSMUSG00000055184	418.991	2.02984	0.482688	4.20528	2.60763e-05	0.000426646	Fam72a	family with sequence similarity 72, member A [Source:MGI Symbol;Acc:MGI:1919669]
ENSMUSG00000033377	12.4669	2.02656	0.592414	3.42085	0.00062426	0.00554604	Palmd	palmdelphin [Source:MGI Symbol;Acc:MGI:2148896]
ENSMUSG00000112067	267.029	2.02272	0.351795	5.74971	8.93941e-09	4.04674e-07	Gm48015	predicted gene, 48015 [Source:MGI Symbol;Acc:MGI:6097323]
ENSMUSG00000001542	3282.14	2.01783	0.243302	8.29354	1.09931e-16	1.73868e-14	Ell2	elongation factor RNA polymerase II 2 [Source:MGI Symbol;Acc:MGI:2183438]
ENSMUSG00000065176	50.8453	2.01557	0.386552	5.21423	1.84579e-07	5.93386e-06	Rnu12	RNA U12, small nuclear [Source:MGI Symbol;Acc:MGI:1336893]
ENSMUSG00000107216	45.4713	2.01498	0.402772	5.00278	5.65103e-07	1.58588e-05	2210412B16Rik	RIKEN cDNA 2210412B16 gene [Source:MGI Symbol;Acc:MGI:1919625]
ENSMUSG00000072109	299.999	2.01371	0.338769	5.94419	2.77834e-09	1.45874e-07	A530040E14Rik	RIKEN cDNA A530040E14 gene [Source:MGI Symbol;Acc:MGI:3612703]
ENSMUSG00000115772	11.5432	2.01175	0.580419	3.46603	0.000528196	0.00484896	AC154227.2	predicted gene, 48935 [Source:MGI Symbol;Acc:MGI:6118251]
ENSMUSG00000106054	135.407	2.00256	0.434529	4.60858	4.05435e-06	8.90151e-05	Gm43623	predicted gene 43623 [Source:MGI Symbol;Acc:MGI:5663760]
ENSMUSG00000102425	32.4477	2.00232	0.351737	5.69266	1.25075e-08	5.4133e-07	Gm26616	predicted gene, 26616 [Source:MGI Symbol;Acc:MGI:5477110]
ENSMUSG00000029781	23.4621	2.00227	0.475687	4.20922	2.56251e-05	0.000419799	Fkbp9	FK506 binding protein 9 [Source:MGI Symbol;Acc:MGI:1350921]
ENSMUSG00000020804	58.5924	2.00056	0.521489	3.83624	0.000124933	0.0015289	Aanat	arylalkylamine N-acetyltransferase [Source:MGI Symbol;Acc:MGI:1328365]
ENSMUSG00000066152	1100.22	1.99974	0.256342	7.80108	6.13812e-15	8.14875e-13	Slc31a2	solute carrier family 31, member 2 [Source:MGI Symbol;Acc:MGI:1333844]
ENSMUSG00000067577	106.375	1.99869	0.3819	5.23355	1.66287e-07	5.44834e-06	A430093F15Rik	RIKEN cDNA A430093F15 gene [Source:MGI Symbol;Acc:MGI:2685520]
ENSMUSG00000021895	756.813	1.99523	0.379967	5.25105	1.51231e-07	4.99981e-06	Arhgef3	Rho guanine nucleotide exchange factor (GEF) 3 [Source:MGI Symbol;Acc:MGI:1918954]
ENSMUSG00000029915	1469.07	1.99373	0.471555	4.228	2.35776e-05	0.000391767	Clec5a	C-type lectin domain family 5, member a [Source:MGI Symbol;Acc:MGI:1345151]
ENSMUSG00000028681	29.4869	1.99362	0.482882	4.12858	3.65014e-05	0.000565441	Ptch2	patched 2 [Source:MGI Symbol;Acc:MGI:1095405]
ENSMUSG00000074489	10.444	1.98978	0.693724	2.86826	0.00412738	0.0242912	Bglap3	bone gamma-carboxyglutamate protein 3 [Source:MGI Symbol;Acc:MGI:88155]
ENSMUSG00000093956	99.5247	1.98946	0.325012	6.1212	9.28725e-10	5.29973e-08	Gm24497	predicted gene, 24497 [Source:MGI Symbol;Acc:MGI:5454274]
ENSMUSG00000103233	495.076	1.98918	0.286502	6.943	3.83869e-12	3.4632e-10	Gm37159	predicted gene, 37159 [Source:MGI Symbol;Acc:MGI:5610387]
ENSMUSG00000017830	1287.18	1.98721	0.336834	5.89967	3.64231e-09	1.85533e-07	Dhx58	DEXH (Asp-Glu-X-His) box polypeptide 58 [Source:MGI Symbol;Acc:MGI:1931560]
ENSMUSG00000066442	839.649	1.98571	0.305667	6.49632	8.23063e-11	5.74619e-09	Mthfs	5, 10-methenyltetrahydrofolate synthetase [Source:MGI Symbol;Acc:MGI:1340032]
ENSMUSG00000095892	57.0915	1.9758	0.341559	5.78466	7.26605e-09	3.38264e-07	Rnu5g	RNA, U5G small nuclear [Source:MGI Symbol;Acc:MGI:2157900]
ENSMUSG00000049037	100.534	1.97468	0.379585	5.20219	1.96952e-07	6.28432e-06	Clec4a1	C-type lectin domain family 4, member a1 [Source:MGI Symbol;Acc:MGI:3036291]
ENSMUSG00000030203	2353.56	1.97335	0.274631	7.18544	6.69906e-13	6.83838e-11	Dusp16	dual specificity phosphatase 16 [Source:MGI Symbol;Acc:MGI:1917936]
ENSMUSG00000021733	7778.28	1.97274	0.362277	5.4454	5.16882e-08	1.93055e-06	Slc4a7	solute carrier family 4, sodium bicarbonate cotransporter, member 7 [Source:MGI Symbol;Acc:MGI:2443878]
ENSMUSG00000090777	16.8304	1.97124	0.747088	2.63857	0.00832576	0.0410123	Ccdc188	coiled-coil domain containing 188 [Source:MGI Symbol;Acc:MGI:3647803]
ENSMUSG00000087263	55.1638	1.96962	0.491673	4.00596	6.17659e-05	0.00086811	Gm15726	predicted gene 15726 [Source:MGI Symbol;Acc:MGI:3783169]
ENSMUSG00000052595	26.4056	1.9692	0.402208	4.89597	9.78236e-07	2.56544e-05	A1cf	APOBEC1 complementation factor [Source:MGI Symbol;Acc:MGI:1917115]
ENSMUSG00000111148	15.8393	1.96886	0.569771	3.45553	0.000549215	0.00500249	Gm2774	predicted gene 2774 [Source:MGI Symbol;Acc:MGI:3780943]
ENSMUSG00000090272	3708.02	1.9686	0.297357	6.62033	3.58402e-11	2.6237e-09	Mndal	myeloid nuclear differentiation antigen like [Source:MGI Symbol;Acc:MGI:3780953]
ENSMUSG00000102606	35.4434	1.96676	0.383164	5.13294	2.85245e-07	8.70067e-06	Rpl21-ps1	ribosomal protein 21, pseudogene 1 [Source:MGI Symbol;Acc:MGI:3647596]
ENSMUSG00000090103	46.5953	1.9612	0.402777	4.8692	1.12051e-06	2.88539e-05	Gm16094	predicted gene 16094 [Source:MGI Symbol;Acc:MGI:3801967]
ENSMUSG00000111615	10.1348	1.96029	0.571435	3.43047	0.000602528	0.00538284	Gm47741	predicted gene, 47741 [Source:MGI Symbol;Acc:MGI:6096884]
ENSMUSG00000011179	15488.7	1.95741	0.409404	4.78111	1.74326e-06	4.27015e-05	Odc1	ornithine decarboxylase, structural 1 [Source:MGI Symbol;Acc:MGI:97402]
ENSMUSG00000064859	83.4468	1.95736	0.46267	4.23058	2.33087e-05	0.000389066	Gm24524	predicted gene, 24524 [Source:MGI Symbol;Acc:MGI:5454301]
ENSMUSG00000002477	1179.63	1.95693	0.456697	4.28497	1.82766e-05	0.000318127	Snrpd1	small nuclear ribonucleoprotein D1 [Source:MGI Symbol;Acc:MGI:98344]
ENSMUSG00000073131	3138.8	1.95561	0.330486	5.91738	3.2711e-09	1.67743e-07	Vma21	VMA21 vacuolar H+-ATPase homolog (S. cerevisiae) [Source:MGI Symbol;Acc:MGI:1914298]
ENSMUSG00000029700	24.3768	1.95479	0.466645	4.18904	2.80143e-05	0.000452289	Slc13a1	solute carrier family 13 (sodium/sulfate symporters), member 1 [Source:MGI Symbol;Acc:MGI:1859937]
ENSMUSG00000026721	35.7879	1.95353	0.52259	3.73817	0.000185365	0.00209502	Rabgap1l	RAB GTPase activating protein 1-like [Source:MGI Symbol;Acc:MGI:1352507]
ENSMUSG00000061603	17.6321	1.95237	0.614999	3.1746	0.00150045	0.0111015	Akap6	A kinase (PRKA) anchor protein 6 [Source:MGI Symbol;Acc:MGI:3050566]
ENSMUSG00000032110	27.2614	1.94738	0.420341	4.63287	3.60635e-06	8.07003e-05	Acrv1	acrosomal vesicle protein 1 [Source:MGI Symbol;Acc:MGI:104590]
ENSMUSG00000058755	685.381	1.94731	0.405172	4.80614	1.53874e-06	3.82401e-05	Osm	oncostatin M [Source:MGI Symbol;Acc:MGI:104749]
ENSMUSG00000020120	17108.1	1.9462	0.22968	8.47353	2.38068e-17	3.98678e-15	Plek	pleckstrin [Source:MGI Symbol;Acc:MGI:1860485]
ENSMUSG00000022220	16.2837	1.94604	0.726048	2.68032	0.00735528	0.0374964	Adcy4	adenylate cyclase 4 [Source:MGI Symbol;Acc:MGI:99674]
ENSMUSG00000020134	1985.7	1.94093	0.237427	8.17486	2.96201e-16	4.43816e-14	Peli1	pellino 1 [Source:MGI Symbol;Acc:MGI:1914495]
ENSMUSG00000084143	17.6089	1.93842	0.676927	2.86355	0.00418918	0.0245731	Gm13400	predicted gene 13400 [Source:MGI Symbol;Acc:MGI:3649558]
ENSMUSG00000090881	72.6219	1.93742	0.333473	5.80983	6.25372e-09	3.00624e-07	Gm6904	predicted gene 6904 [Source:MGI Symbol;Acc:MGI:3644962]
ENSMUSG00000001123	2363.35	1.93718	0.218338	8.87239	7.15954e-19	1.36897e-16	Lgals9	lectin, galactose binding, soluble 9 [Source:MGI Symbol;Acc:MGI:109496]
ENSMUSG00000026088	536.306	1.93674	0.2893	6.69457	2.16313e-11	1.66438e-09	Mitd1	MIT, microtubule interacting and transport, domain containing 1 [Source:MGI Symbol;Acc:MGI:1916278]
ENSMUSG00000091996	11.6378	1.93626	0.553744	3.49667	0.000471111	0.00442154	BC049352	cDNA sequence BC049352 [Source:MGI Symbol;Acc:MGI:3040681]
ENSMUSG00000107458	20.1766	1.93494	0.498127	3.88444	0.000102565	0.00130808	Gm44040	predicted gene, 44040 [Source:MGI Symbol;Acc:MGI:5690432]
ENSMUSG00000092277	133.027	1.93273	0.456424	4.23451	2.29047e-05	0.000383822	Gm19684	predicted gene, 19684 [Source:MGI Symbol;Acc:MGI:5011869]
ENSMUSG00000094405	26.34	1.93025	0.475711	4.05762	4.95764e-05	0.000722141	Gm23143	predicted gene, 23143 [Source:MGI Symbol;Acc:MGI:5452920]
ENSMUSG00000091199	180.01	1.92755	0.494201	3.90033	9.60601e-05	0.00123993	Gm2619	predicted gene 2619 [Source:MGI Symbol;Acc:MGI:3780787]
ENSMUSG00000103676	23.8127	1.92561	0.474191	4.06083	4.88986e-05	0.000716437	Gm38204	predicted gene, 38204 [Source:MGI Symbol;Acc:MGI:5611432]
ENSMUSG00000040432	28.7298	1.92476	0.564734	3.40826	0.000653786	0.00573872	Ltb4r2	leukotriene B4 receptor 2 [Source:MGI Symbol;Acc:MGI:1888501]
ENSMUSG00000064364	22.1067	1.92371	0.55358	3.47504	0.000510773	0.00471366	mt-Th	mitochondrially encoded tRNA histidine [Source:MGI Symbol;Acc:MGI:102485]
ENSMUSG00000057359	215.495	1.92244	0.234184	8.20909	2.22871e-16	3.39905e-14	Gm17494	predicted gene, 17494 [Source:MGI Symbol;Acc:MGI:4937128]
ENSMUSG00000088623	26.7079	1.91915	0.443074	4.33146	1.48126e-05	0.00026559	Gm23031	predicted gene, 23031 [Source:MGI Symbol;Acc:MGI:5452808]
ENSMUSG00000103247	377.598	1.91334	0.351566	5.44234	5.25853e-08	1.95834e-06	Gm38091	predicted gene, 38091 [Source:MGI Symbol;Acc:MGI:5611319]
ENSMUSG00000025804	209.044	1.9133	0.666083	2.87247	0.00407279	0.0240361	Ccr1	chemokine (C-C motif) receptor 1 [Source:MGI Symbol;Acc:MGI:104618]
ENSMUSG00000057945	28.7102	1.9117	0.467105	4.09265	4.26466e-05	0.000643517	Gm17136	predicted gene 17136 [Source:MGI Symbol;Acc:MGI:4937963]
ENSMUSG00000027457	24.7008	1.91128	0.60839	3.14153	0.00168068	0.01212	Snph	syntaphilin [Source:MGI Symbol;Acc:MGI:2139270]
ENSMUSG00000107017	674.9	1.91109	0.224433	8.51519	1.66321e-17	2.84098e-15	Gm43196	predicted gene 43196 [Source:MGI Symbol;Acc:MGI:5663333]
ENSMUSG00000029553	654.48	1.91083	0.28219	6.77143	1.27513e-11	1.0274e-09	Tfec	transcription factor EC [Source:MGI Symbol;Acc:MGI:1333760]
ENSMUSG00000081679	15.9996	1.90879	0.508775	3.75173	0.000175616	0.00200251	Gm11874	predicted gene 11874 [Source:MGI Symbol;Acc:MGI:3649335]
ENSMUSG00000027555	850.22	1.90862	0.328984	5.80156	6.56998e-09	3.12312e-07	Car13	carbonic anhydrase 13 [Source:MGI Symbol;Acc:MGI:1931322]
ENSMUSG00000012519	738.697	1.90562	0.259385	7.34667	2.03202e-13	2.21551e-11	Mlkl	mixed lineage kinase domain-like [Source:MGI Symbol;Acc:MGI:1921818]
ENSMUSG00000089643	14.3173	1.90171	0.522804	3.63752	0.000275277	0.00290492	Gm16301	predicted gene 16301 [Source:MGI Symbol;Acc:MGI:3826534]
ENSMUSG00000108732	153.559	1.90138	0.275117	6.91115	4.80751e-12	4.20403e-10	2310043P16Rik	RIKEN cDNA 2310043P16 gene [Source:MGI Symbol;Acc:MGI:1917385]
ENSMUSG00000073403	40.0473	1.89978	0.651584	2.91564	0.00354963	0.0216406	Gm10499	predicted gene 10499 [Source:MGI Symbol;Acc:MGI:3702919]
ENSMUSG00000033799	5814.87	1.89922	0.251926	7.53882	4.74243e-14	5.54843e-12	Fam208b	family with sequence similarity 208, member B [Source:MGI Symbol;Acc:MGI:2145274]
ENSMUSG00000044177	11.6053	1.89071	0.700056	2.7008	0.00691723	0.0358108	Wfikkn2	WAP, follistatin/kazal, immunoglobulin, kunitz and netrin domain containing 2 [Source:MGI Symbol;Acc:MGI:2669209]
ENSMUSG00000025491	11.5434	1.88786	0.615114	3.06913	0.00214684	0.0145944	Ifitm1	interferon induced transmembrane protein 1 [Source:MGI Symbol;Acc:MGI:1915963]
ENSMUSG00000029212	65.5549	1.88727	0.34066	5.54005	3.02382e-08	1.19194e-06	Gabrb1	gamma-aminobutyric acid (GABA) A receptor, subunit beta 1 [Source:MGI Symbol;Acc:MGI:95619]
ENSMUSG00000053765	24.567	1.88478	0.564237	3.34041	0.000836535	0.00697939	Oas1f	2'-5' oligoadenylate synthetase 1F [Source:MGI Symbol;Acc:MGI:2180855]
ENSMUSG00000020717	32.6804	1.8791	0.492562	3.81495	0.00013621	0.00164234	Pecam1	platelet/endothelial cell adhesion molecule 1 [Source:MGI Symbol;Acc:MGI:97537]
ENSMUSG00000089999	25.2284	1.87875	0.478234	3.92852	8.54693e-05	0.00112998	Gm6485	predicted gene 6485 [Source:MGI Symbol;Acc:MGI:3644007]
ENSMUSG00000020191	30.8659	1.87856	0.410234	4.57924	4.66663e-06	9.93918e-05	Spata48	spermatogenesis associated 48 [Source:MGI Symbol;Acc:MGI:1921112]
ENSMUSG00000049721	13.4941	1.87663	0.606614	3.09361	0.00197736	0.013729	Gal3st1	galactose-3-O-sulfotransferase 1 [Source:MGI Symbol;Acc:MGI:1858277]
ENSMUSG00000024486	64.7332	1.87634	0.412403	4.54978	5.37022e-06	0.000112599	Hbegf	heparin-binding EGF-like growth factor [Source:MGI Symbol;Acc:MGI:96070]
ENSMUSG00000092029	14.6014	1.87574	0.599989	3.12629	0.00177026	0.0126134	Gm9027	predicted gene 9027 [Source:MGI Symbol;Acc:MGI:3646681]
ENSMUSG00000032688	5025.4	1.87467	0.244273	7.6745	1.66065e-14	2.08575e-12	Malt1	MALT1 paracaspase [Source:MGI Symbol;Acc:MGI:2445027]
ENSMUSG00000089647	339.531	1.87434	0.308818	6.06941	1.28377e-09	7.21333e-08	Gm2245	predicted gene 2245 [Source:MGI Symbol;Acc:MGI:3780415]
ENSMUSG00000103818	281.31	1.87311	0.260126	7.2008	5.98593e-13	6.1595e-11	Gm38009	predicted gene, 38009 [Source:MGI Symbol;Acc:MGI:5611237]
ENSMUSG00000047867	84.2825	1.87287	0.432234	4.33299	1.471e-05	0.000263935	Gimap6	GTPase, IMAP family member 6 [Source:MGI Symbol;Acc:MGI:1918876]
ENSMUSG00000115098	42.5181	1.87231	0.338899	5.52469	3.30076e-08	1.29223e-06	AC159006.1	predicted gene, 49134 [Source:MGI Symbol;Acc:MGI:6118545]
ENSMUSG00000080977	27.7025	1.86896	0.473815	3.94448	7.99725e-05	0.00107393	Gm13772	predicted gene 13772 [Source:MGI Symbol;Acc:MGI:3650155]
ENSMUSG00000020227	730.942	1.86822	0.213577	8.74727	2.18581e-18	3.97198e-16	Irak3	interleukin-1 receptor-associated kinase 3 [Source:MGI Symbol;Acc:MGI:1921164]
ENSMUSG00000112756	241.218	1.86749	0.348622	5.35676	8.4726e-08	2.99015e-06	Gm48014	predicted gene, 48014 [Source:MGI Symbol;Acc:MGI:6097321]
ENSMUSG00000106115	382.93	1.86527	0.352921	5.28523	1.25547e-07	4.23259e-06	Gm43420	predicted gene 43420 [Source:MGI Symbol;Acc:MGI:5663557]
ENSMUSG00000014529	17.4412	1.86319	0.520396	3.58034	0.000343151	0.00345939	Tmbim7	transmembrane BAX inhibitor motif containing 7 [Source:MGI Symbol;Acc:MGI:1922305]
ENSMUSG00000044674	17.7289	1.86271	0.533218	3.49334	0.000477018	0.00446716	Fzd1	frizzled class receptor 1 [Source:MGI Symbol;Acc:MGI:1196625]
ENSMUSG00000021263	29.1699	1.86263	0.480045	3.88011	0.000104407	0.00132652	Degs2	delta(4)-desaturase, sphingolipid 2 [Source:MGI Symbol;Acc:MGI:1917309]
ENSMUSG00000093565	129.638	1.86198	0.459228	4.05458	5.02247e-05	0.00072951	Rab26os	RAB26, member RAS oncogene family, opposite strand [Source:MGI Symbol;Acc:MGI:1922864]
ENSMUSG00000081660	41.6297	1.8594	0.346204	5.37082	7.83792e-08	2.78921e-06	Gm11787	predicted gene 11787 [Source:MGI Symbol;Acc:MGI:3702103]
ENSMUSG00000088955	20.004	1.8583	0.530595	3.5023	0.000461267	0.00435307	Gm24944	predicted gene, 24944 [Source:MGI Symbol;Acc:MGI:5454721]
ENSMUSG00000087112	15.4951	1.85733	0.563986	3.29323	0.000990435	0.00798949	Gm7237	predicted gene 7237 [Source:MGI Symbol;Acc:MGI:3779701]
ENSMUSG00000079293	487.388	1.85449	0.355611	5.21493	1.83883e-07	5.91892e-06	Clec7a	C-type lectin domain family 7, member a [Source:MGI Symbol;Acc:MGI:1861431]
ENSMUSG00000019779	47.763	1.85422	0.563672	3.28954	0.00100351	0.00806267	Frk	fyn-related kinase [Source:MGI Symbol;Acc:MGI:103265]
ENSMUSG00000029298	1293.84	1.84467	0.402743	4.58026	4.64409e-06	9.90765e-05	Gbp9	guanylate-binding protein 9 [Source:MGI Symbol;Acc:MGI:3605620]
ENSMUSG00000057143	1208.93	1.84459	0.292662	6.30281	2.92292e-10	1.83108e-08	Trim12c	tripartite motif-containing 12C [Source:MGI Symbol;Acc:MGI:4821183]
ENSMUSG00000113076	60.181	1.84018	0.400287	4.59714	4.28326e-06	9.28475e-05	Gm47088	predicted gene, 47088 [Source:MGI Symbol;Acc:MGI:6095816]
ENSMUSG00000064702	15.7263	1.83835	0.525184	3.5004	0.000464565	0.00437774	Gm24950	predicted gene, 24950 [Source:MGI Symbol;Acc:MGI:5454727]
ENSMUSG00000029605	531.067	1.83689	0.314789	5.8353	5.36934e-09	2.6105e-07	Oas1b	2'-5' oligoadenylate synthetase 1B [Source:MGI Symbol;Acc:MGI:97430]
ENSMUSG00000073407	33.6622	1.83603	0.384896	4.77019	1.84048e-06	4.47408e-05	Gm6034	predicted gene 6034 [Source:MGI Symbol;Acc:MGI:3646212]
ENSMUSG00000030031	521.328	1.83354	0.383942	4.77556	1.79212e-06	4.37311e-05	Kbtbd8	kelch repeat and BTB (POZ) domain containing 8 [Source:MGI Symbol;Acc:MGI:2661430]
ENSMUSG00000112766	65.9554	1.83352	0.332083	5.52127	3.36563e-08	1.31055e-06	Gm40645	predicted gene, 40645 [Source:MGI Symbol;Acc:MGI:5623530]
ENSMUSG00000033987	1121.94	1.83286	0.495221	3.70109	0.000214675	0.00236474	Dnah17	dynein, axonemal, heavy chain 17 [Source:MGI Symbol;Acc:MGI:1917176]
ENSMUSG00000049502	3890.03	1.83233	0.184547	9.9288	3.1198e-23	8.41427e-21	Dtx3l	deltex 3-like, E3 ubiquitin ligase [Source:MGI Symbol;Acc:MGI:2656973]
ENSMUSG00000109228	23.5296	1.83199	0.498429	3.67553	0.000237352	0.00257143	Fam81b	family with sequence similarity 81, member B [Source:MGI Symbol;Acc:MGI:2685122]
ENSMUSG00000018920	846.197	1.83057	0.296981	6.16394	7.09555e-10	4.16978e-08	Cxcl16	chemokine (C-X-C motif) ligand 16 [Source:MGI Symbol;Acc:MGI:1932682]
ENSMUSG00000107429	13.1048	1.82907	0.637702	2.86822	0.00412785	0.0242912	Gm44206	predicted gene, 44206 [Source:MGI Symbol;Acc:MGI:5690598]
ENSMUSG00000057378	52.7194	1.82848	0.345739	5.28862	1.23245e-07	4.17146e-06	Ryr3	ryanodine receptor 3 [Source:MGI Symbol;Acc:MGI:99684]
ENSMUSG00000005087	11192.8	1.8267	0.259416	7.04158	1.90075e-12	1.82401e-10	Cd44	CD44 antigen [Source:MGI Symbol;Acc:MGI:88338]
ENSMUSG00000100188	33.9546	1.82626	0.467592	3.90567	9.39663e-05	0.00121904	Gm29561	predicted gene 29561 [Source:MGI Symbol;Acc:MGI:5580267]
ENSMUSG00000095969	39.9483	1.82422	0.368359	4.95229	7.33445e-07	1.99494e-05	Rnu1a1	U1a1 small nuclear RNA [Source:MGI Symbol;Acc:MGI:97972]
ENSMUSG00000035164	3264.45	1.82259	0.241568	7.5448	4.52989e-14	5.34861e-12	Zc3h12c	zinc finger CCCH type containing 12C [Source:MGI Symbol;Acc:MGI:3026959]
ENSMUSG00000078144	32.9725	1.82187	0.395992	4.60079	4.20897e-06	9.17025e-05	Capns2	calpain, small subunit 2 [Source:MGI Symbol;Acc:MGI:1916793]
ENSMUSG00000098188	1138.73	1.82175	0.392286	4.64394	3.41835e-06	7.6964e-05	Sowahc	sosondowah ankyrin repeat domain family member C [Source:MGI Symbol;Acc:MGI:3606051]
ENSMUSG00000105550	62.4387	1.82129	0.27336	6.66259	2.69035e-11	2.0348e-09	Gm35585	predicted gene, 35585 [Source:MGI Symbol;Acc:MGI:5594744]
ENSMUSG00000111618	25.42	1.82004	0.580329	3.13622	0.00171142	0.0122967	Gm47268	predicted gene, 47268 [Source:MGI Symbol;Acc:MGI:6096105]
ENSMUSG00000097252	114.02	1.81916	0.619776	2.93519	0.00333343	0.0206114	Gm6634	predicted gene 6634 [Source:MGI Symbol;Acc:MGI:3643829]
ENSMUSG00000022906	3277.17	1.81775	0.163729	11.1022	1.2243e-28	4.82599e-26	Parp9	poly (ADP-ribose) polymerase family, member 9 [Source:MGI Symbol;Acc:MGI:1933117]
ENSMUSG00000106976	59.9298	1.81322	0.379194	4.78177	1.73759e-06	4.26442e-05	Gm42963	predicted gene 42963 [Source:MGI Symbol;Acc:MGI:5663100]
ENSMUSG00000082045	54.6534	1.81235	0.488407	3.71074	0.000206653	0.00229006	Gm11585	predicted gene 11585 [Source:MGI Symbol;Acc:MGI:3651395]
ENSMUSG00000049775	12829.7	1.81198	0.411488	4.40348	1.06528e-05	0.000202149	Tmsb4x	thymosin, beta 4, X chromosome [Source:MGI Symbol;Acc:MGI:99510]
ENSMUSG00000108633	82.7142	1.81071	0.31878	5.68011	1.3461e-08	5.7675e-07	Gm44694	predicted gene 44694 [Source:MGI Symbol;Acc:MGI:5753270]
ENSMUSG00000089791	21.4236	1.80904	0.451765	4.00439	6.21771e-05	0.000872454	Gm3555	predicted pseudogene 3555 [Source:MGI Symbol;Acc:MGI:3781732]
ENSMUSG00000100394	210.805	1.80866	0.225785	8.01055	1.14192e-15	1.62865e-13	Gm28791	predicted gene 28791 [Source:MGI Symbol;Acc:MGI:5579497]
ENSMUSG00000115816	48.5566	1.80732	0.443562	4.07456	4.61016e-05	0.000682389	CT009530.1	predicted gene, 34589 [Source:MGI Symbol;Acc:MGI:5593748]
ENSMUSG00000093159	20.7115	1.80571	0.442518	4.08052	4.49348e-05	0.00067015	Gm25037	predicted gene, 25037 [Source:MGI Symbol;Acc:MGI:5454814]
ENSMUSG00000016559	10701.6	1.80495	0.36241	4.98042	6.34476e-07	1.74802e-05	H3f3b	H3 histone, family 3B [Source:MGI Symbol;Acc:MGI:1101768]
ENSMUSG00000055994	726.452	1.80491	0.396767	4.54903	5.38936e-06	0.000112908	Nod2	nucleotide-binding oligomerization domain containing 2 [Source:MGI Symbol;Acc:MGI:2429397]
ENSMUSG00000104985	12.6244	1.80249	0.527767	3.41532	0.000637077	0.00563451	Gm42917	predicted gene 42917 [Source:MGI Symbol;Acc:MGI:5663054]
ENSMUSG00000038058	141.106	1.80158	0.469253	3.83926	0.000123408	0.00151363	Nod1	nucleotide-binding oligomerization domain containing 1 [Source:MGI Symbol;Acc:MGI:1341839]
ENSMUSG00000022371	27.8571	1.80151	0.398942	4.51572	6.3103e-06	0.000129118	Col14a1	collagen, type XIV, alpha 1 [Source:MGI Symbol;Acc:MGI:1341272]
ENSMUSG00000025058	686.618	1.7995	0.325783	5.5236	3.32116e-08	1.2952e-06	5430427O19Rik	RIKEN cDNA 5430427O19 gene [Source:MGI Symbol;Acc:MGI:1918648]
ENSMUSG00000104088	44.4015	1.79853	0.496937	3.61924	0.000295472	0.00307373	Gm38275	predicted gene, 38275 [Source:MGI Symbol;Acc:MGI:5611503]
ENSMUSG00000036053	403.8	1.79436	0.422115	4.25087	2.12938e-05	0.000361318	Fmnl2	formin-like 2 [Source:MGI Symbol;Acc:MGI:1918659]
ENSMUSG00000103364	121.071	1.79422	0.34147	5.25441	1.485e-07	4.91585e-06	Gm38157	predicted gene, 38157 [Source:MGI Symbol;Acc:MGI:5611385]
ENSMUSG00000002307	2105.21	1.79262	0.422445	4.24345	2.2011e-05	0.000371274	Daxx	Fas death domain-associated protein [Source:MGI Symbol;Acc:MGI:1197015]
ENSMUSG00000100811	89.5661	1.7882	0.266365	6.71336	1.90193e-11	1.49026e-09	Gm29083	predicted gene 29083 [Source:MGI Symbol;Acc:MGI:5579789]
ENSMUSG00000104867	608.221	1.78325	0.308033	5.78917	7.07351e-09	3.3133e-07	Gm43728	predicted gene 43728 [Source:MGI Symbol;Acc:MGI:5663865]
ENSMUSG00000040367	18.1933	1.78208	0.456297	3.90553	9.40175e-05	0.00121909	Lrrd1	leucine rich repeats and death domain containing 1 [Source:MGI Symbol;Acc:MGI:3045299]
ENSMUSG00000036469	132.511	1.78122	0.251513	7.082	1.42085e-12	1.39483e-10	Mar.01	membrane-associated ring finger (C3HC4) 1 [Source:MGI Symbol;Acc:MGI:1920175]
ENSMUSG00000097259	18.2943	1.7777	0.490068	3.62746	0.000286223	0.00299453	Gm26766	predicted gene, 26766 [Source:MGI Symbol;Acc:MGI:5477260]
ENSMUSG00000096330	15.7782	1.7775	0.492716	3.60756	0.000309093	0.00318567	Gm21976	predicted gene 21976 [Source:MGI Symbol;Acc:MGI:5439445]
ENSMUSG00000104082	48.1564	1.77541	0.488729	3.6327	0.000280466	0.00294996	Gm7115	predicted gene 7115 [Source:MGI Symbol;Acc:MGI:3646388]
ENSMUSG00000064936	75.6738	1.77419	0.331342	5.35458	8.57567e-08	3.01821e-06	Gm23722	predicted gene, 23722 [Source:MGI Symbol;Acc:MGI:5453499]
ENSMUSG00000108004	137.253	1.77172	0.304821	5.81232	6.16118e-09	2.96732e-07	Gm44080	predicted gene, 44080 [Source:MGI Symbol;Acc:MGI:5690472]
ENSMUSG00000065944	57.7601	1.7682	0.325193	5.4374	5.40645e-08	2.00469e-06	Rnu2-10	U2 small nuclear RNA 10 [Source:MGI Symbol;Acc:MGI:97976]
ENSMUSG00000021850	18.5692	1.76796	0.61865	2.85777	0.00426626	0.0248926	1700011H14Rik	RIKEN cDNA 1700011H14 gene [Source:MGI Symbol;Acc:MGI:1914332]
ENSMUSG00000065767	13.5151	1.76746	0.586586	3.01314	0.00258561	0.0168786	Gm23849	predicted gene, 23849 [Source:MGI Symbol;Acc:MGI:5453626]
ENSMUSG00000108777	32.4591	1.7659	0.362832	4.86697	1.1332e-06	2.91222e-05	Gm45081	predicted gene 45081 [Source:MGI Symbol;Acc:MGI:5753657]
ENSMUSG00000029685	13.1659	1.76533	0.568339	3.10612	0.00189562	0.0132958	Asb15	ankyrin repeat and SOCS box-containing 15 [Source:MGI Symbol;Acc:MGI:1926160]
ENSMUSG00000007480	14.5499	1.76513	0.550467	3.20659	0.00134316	0.0101721	Mc5r	melanocortin 5 receptor [Source:MGI Symbol;Acc:MGI:99420]
ENSMUSG00000029366	2625.81	1.76446	0.406591	4.33963	1.42721e-05	0.000257159	Dck	deoxycytidine kinase [Source:MGI Symbol;Acc:MGI:102726]
ENSMUSG00000042726	2345.55	1.7562	0.396258	4.43196	9.33794e-06	0.000180571	Trafd1	TRAF type zinc finger domain containing 1 [Source:MGI Symbol;Acc:MGI:1923551]
ENSMUSG00000034192	487.165	1.75562	0.433147	4.05317	5.05289e-05	0.000733098	Lsm3	LSM3 homolog, U6 small nuclear RNA and mRNA degradation associated [Source:MGI Symbol;Acc:MGI:1914928]
ENSMUSG00000102533	115.778	1.75268	0.410977	4.26467	2.00201e-05	0.000343114	Gm37226	predicted gene, 37226 [Source:MGI Symbol;Acc:MGI:5610454]
ENSMUSG00000091549	600.669	1.75029	0.262326	6.6722	2.51995e-11	1.92161e-09	Gm6548	predicted gene 6548 [Source:MGI Symbol;Acc:MGI:3644071]
ENSMUSG00000086240	22.0441	1.74782	0.66717	2.61975	0.00879941	0.0426601	Gm7846	predicted gene 7846 [Source:MGI Symbol;Acc:MGI:3645212]
ENSMUSG00000088302	58.0204	1.74706	0.33188	5.26415	1.40842e-07	4.68047e-06	Zakit	sterile alpha motif and leucine zipper containing kinase AZK, intronic transcript [Source:MGI Symbol;Acc:MGI:5451945]
ENSMUSG00000022014	1196.31	1.74501	0.247689	7.04518	1.85222e-12	1.79085e-10	Epsti1	epithelial stromal interaction 1 (breast) [Source:MGI Symbol;Acc:MGI:1915168]
ENSMUSG00000022096	41.7563	1.74432	0.560517	3.11199	0.00185831	0.0130805	Hr	hairless [Source:MGI Symbol;Acc:MGI:96223]
ENSMUSG00000027318	154.291	1.74368	0.545201	3.19824	0.00138269	0.0103984	Adam33	a disintegrin and metallopeptidase domain 33 [Source:MGI Symbol;Acc:MGI:1341813]
ENSMUSG00000109864	330.161	1.74132	0.248574	7.00524	2.46566e-12	2.28895e-10	Eid3	EP300 interacting inhibitor of differentiation 3 [Source:MGI Symbol;Acc:MGI:1913591]
ENSMUSG00000090222	983.242	1.74077	0.318122	5.47201	4.44968e-08	1.68404e-06	Ifi203-ps	interferon activated gene 203, pseudogene [Source:MGI Symbol;Acc:MGI:3840117]
ENSMUSG00000105864	559.501	1.74027	0.393824	4.41889	9.92091e-06	0.000190407	Gm10484	predicted gene 10484 [Source:MGI Symbol;Acc:MGI:3642756]
ENSMUSG00000108238	347.202	1.73836	0.245412	7.08345	1.40609e-12	1.38565e-10	Gm43984	predicted gene, 43984 [Source:MGI Symbol;Acc:MGI:5690376]
ENSMUSG00000105287	300.152	1.73558	0.388653	4.46564	7.98312e-06	0.000157341	Gm43577	predicted gene 43577 [Source:MGI Symbol;Acc:MGI:5663714]
ENSMUSG00000029648	571.124	1.73511	0.532575	3.25797	0.00112214	0.00881403	Flt1	FMS-like tyrosine kinase 1 [Source:MGI Symbol;Acc:MGI:95558]
ENSMUSG00000030137	153.046	1.7344	0.415773	4.17151	3.02589e-05	0.000482148	Tuba8	tubulin, alpha 8 [Source:MGI Symbol;Acc:MGI:1858225]
ENSMUSG00000106202	688.483	1.73067	0.269157	6.42997	1.27627e-10	8.55227e-09	Gm43727	predicted gene 43727 [Source:MGI Symbol;Acc:MGI:5663864]
ENSMUSG00000089844	130.306	1.72878	0.347422	4.97603	6.49014e-07	1.78041e-05	A530032D15Rik	RIKEN cDNA A530032D15Rik gene [Source:MGI Symbol;Acc:MGI:3037746]
ENSMUSG00000042938	69.3696	1.72679	0.371502	4.64813	3.34953e-06	7.55473e-05	Gm14117	predicted gene 14117 [Source:MGI Symbol;Acc:MGI:3651328]
ENSMUSG00000053907	10243.4	1.72511	0.350037	4.92835	8.29254e-07	2.21787e-05	Mat2a	methionine adenosyltransferase II, alpha [Source:MGI Symbol;Acc:MGI:2443731]
ENSMUSG00000114169	63.3349	1.72224	0.404297	4.25984	2.04575e-05	0.000349209	Gm47075	predicted gene, 47075 [Source:MGI Symbol;Acc:MGI:6095795]
ENSMUSG00000097567	99.4461	1.72107	0.263036	6.54311	6.02531e-11	4.2296e-09	Gm26637	predicted gene, 26637 [Source:MGI Symbol;Acc:MGI:5477131]
ENSMUSG00000091625	126.95	1.71974	0.406651	4.22904	2.34687e-05	0.000390465	Lsm5	LSM5 homolog, U6 small nuclear RNA and mRNA degradation associated [Source:MGI Symbol;Acc:MGI:1913623]
ENSMUSG00000024238	369.795	1.71957	0.199024	8.64	5.62132e-18	9.86503e-16	Zeb1	zinc finger E-box binding homeobox 1 [Source:MGI Symbol;Acc:MGI:1344313]
ENSMUSG00000101086	18.8769	1.71785	0.60208	2.85319	0.00432824	0.0251869	Gm28651	predicted gene 28651 [Source:MGI Symbol;Acc:MGI:5579357]
ENSMUSG00000046634	19.0164	1.71749	0.603661	2.84513	0.00443933	0.0256821	Pkd1l1	polycystic kidney disease 1 like 1 [Source:MGI Symbol;Acc:MGI:2156538]
ENSMUSG00000064899	138.244	1.71631	0.572996	2.99533	0.00274147	0.0177379	Snord118	small nucleolar RNA, C/D box 118 [Source:MGI Symbol;Acc:MGI:3819519]
ENSMUSG00000039501	9177.43	1.71629	0.452655	3.7916	0.00014968	0.00177476	Znfx1	zinc finger, NFX1-type containing 1 [Source:MGI Symbol;Acc:MGI:2138982]
ENSMUSG00000094530	39.6377	1.71585	0.404378	4.24319	2.20361e-05	0.000371454	Gm21399	predicted gene, 21399 [Source:MGI Symbol;Acc:MGI:5434754]
ENSMUSG00000097111	121.389	1.71573	0.38452	4.462	8.11971e-06	0.000159787	Peak1os	pseudopodium-enriched atypical kinase 1, opposite strand [Source:MGI Symbol;Acc:MGI:5477083]
ENSMUSG00000048164	34.7738	1.71385	0.369255	4.64138	3.46082e-06	7.77835e-05	Gm7204	predicted pseudogene 7204 [Source:MGI Symbol;Acc:MGI:3645884]
ENSMUSG00000110484	14.4615	1.71366	0.484056	3.5402	0.000399817	0.00389806	Gm45712	predicted gene 45712 [Source:MGI Symbol;Acc:MGI:5804827]
ENSMUSG00000021024	4686.43	1.70926	0.364722	4.68649	2.7793e-06	6.40389e-05	Psma6	proteasome (prosome, macropain) subunit, alpha type 6 [Source:MGI Symbol;Acc:MGI:1347006]
ENSMUSG00000060519	4028.63	1.70826	0.295753	5.77595	7.6518e-09	3.53889e-07	Tor3a	torsin family 3, member A [Source:MGI Symbol;Acc:MGI:1353652]
ENSMUSG00000020415	1064.94	1.7042	0.514363	3.31322	0.000922277	0.00756906	Pttg1	pituitary tumor-transforming gene 1 [Source:MGI Symbol;Acc:MGI:1353578]
ENSMUSG00000110367	12.2752	1.70363	0.573461	2.97078	0.00297041	0.0188947	Gm34853	predicted gene, 34853 [Source:MGI Symbol;Acc:MGI:5594012]
ENSMUSG00000021930	998.745	1.70302	0.287473	5.92411	3.13992e-09	1.61548e-07	Spryd7	SPRY domain containing 7 [Source:MGI Symbol;Acc:MGI:1913924]
ENSMUSG00000106287	137.412	1.70176	0.410041	4.15021	3.32171e-05	0.0005215	Gm43585	predicted gene 43585 [Source:MGI Symbol;Acc:MGI:5663722]
ENSMUSG00000038507	3305.73	1.70074	0.284175	5.98484	2.16609e-09	1.15865e-07	Parp12	poly (ADP-ribose) polymerase family, member 12 [Source:MGI Symbol;Acc:MGI:2143990]
ENSMUSG00000082127	38.2567	1.70064	0.535673	3.17477	0.00149956	0.0110981	Gm13577	predicted gene 13577 [Source:MGI Symbol;Acc:MGI:3649301]
ENSMUSG00000080610	67.8511	1.69666	0.481171	3.5261	0.000421723	0.0040637	Snord110	small nucleolar RNA, C/D box 110 [Source:MGI Symbol;Acc:MGI:3819517]
ENSMUSG00000096992	152.128	1.69624	0.263069	6.4479	1.13412e-10	7.70778e-09	Gm26788	predicted gene, 26788 [Source:MGI Symbol;Acc:MGI:5477282]
ENSMUSG00000070327	75916	1.6959	0.338574	5.00896	5.47258e-07	1.53917e-05	Rnf213	ring finger protein 213 [Source:MGI Symbol;Acc:MGI:1289196]
ENSMUSG00000050900	20.36	1.69555	0.604889	2.80308	0.0050617	0.0283974	Gm7327	predicted gene 7327 [Source:MGI Symbol;Acc:MGI:3646274]
ENSMUSG00000085894	339.589	1.69427	0.218027	7.77089	7.79342e-15	1.01362e-12	Gm15832	predicted gene 15832 [Source:MGI Symbol;Acc:MGI:3834078]
ENSMUSG00000109719	59.5398	1.69357	0.378985	4.4687	7.86952e-06	0.000155701	Gm45266	predicted gene 45266 [Source:MGI Symbol;Acc:MGI:5791102]
ENSMUSG00000022747	242.188	1.69315	0.395849	4.27725	1.89213e-05	0.000327568	St3gal6	ST3 beta-galactoside alpha-2,3-sialyltransferase 6 [Source:MGI Symbol;Acc:MGI:1888707]
ENSMUSG00000064366	14.298	1.69215	0.631213	2.6808	0.00734471	0.03745	mt-Tl2	mitochondrially encoded tRNA leucine 2 [Source:MGI Symbol;Acc:MGI:102481]
ENSMUSG00000084048	21.6151	1.69186	0.481054	3.51699	0.000436468	0.00417127	Gm12042	predicted gene 12042 [Source:MGI Symbol;Acc:MGI:3651845]
ENSMUSG00000103179	72.3854	1.6899	0.457444	3.69423	0.000220551	0.00241804	Gm37171	predicted gene, 37171 [Source:MGI Symbol;Acc:MGI:5610399]
ENSMUSG00000097534	106.938	1.68971	0.382984	4.41196	1.02438e-05	0.000195579	Gm16675	predicted gene, 16675 [Source:MGI Symbol;Acc:MGI:4439599]
ENSMUSG00000008496	1675.35	1.6891	0.385097	4.38617	1.15364e-05	0.000216863	Pou2f2	POU domain, class 2, transcription factor 2 [Source:MGI Symbol;Acc:MGI:101897]
ENSMUSG00000109589	16.0966	1.68869	0.538624	3.1352	0.00171738	0.0123259	Gm45267	predicted gene 45267 [Source:MGI Symbol;Acc:MGI:5791103]
ENSMUSG00000115855	155.189	1.68729	0.246889	6.8342	8.24633e-12	6.88233e-10	AC102815.3	0
ENSMUSG00000102617	132.764	1.6871	0.413396	4.08108	4.4826e-05	0.000668918	Gm37842	predicted gene, 37842 [Source:MGI Symbol;Acc:MGI:5611070]
ENSMUSG00000105008	13.8919	1.6867	0.511547	3.29725	0.000976371	0.00790663	Gm43652	predicted gene 43652 [Source:MGI Symbol;Acc:MGI:5663789]
ENSMUSG00000114980	112.15	1.68612	0.333921	5.04946	4.43058e-07	1.27838e-05	AC102815.1	RIKEN cDNA 4933432I03 gene [Source:MGI Symbol;Acc:MGI:1918514]
ENSMUSG00000001707	2452.67	1.68383	0.339482	4.96002	7.04863e-07	1.92128e-05	Eef1e1	eukaryotic translation elongation factor 1 epsilon 1 [Source:MGI Symbol;Acc:MGI:1913393]
ENSMUSG00000026764	14.8726	1.68137	0.522312	3.21909	0.00128598	0.00982684	Kif5c	kinesin family member 5C [Source:MGI Symbol;Acc:MGI:1098269]
ENSMUSG00000024912	47.604	1.67852	0.542383	3.09471	0.00197008	0.0136981	Fosl1	fos-like antigen 1 [Source:MGI Symbol;Acc:MGI:107179]
ENSMUSG00000078586	14.6323	1.67761	0.614892	2.7283	0.00636616	0.0336432	Gm11735	predicted gene 11735 [Source:MGI Symbol;Acc:MGI:3713525]
ENSMUSG00000062232	7349.12	1.67716	0.254272	6.59594	4.22574e-11	3.04134e-09	Rapgef2	Rap guanine nucleotide exchange factor (GEF) 2 [Source:MGI Symbol;Acc:MGI:2659071]
ENSMUSG00000079492	12.8043	1.6745	0.619247	2.70409	0.00684915	0.0355601	Gm11127	predicted gene 11127 [Source:MGI Symbol;Acc:MGI:3779381]
ENSMUSG00000040205	23.5733	1.67246	0.427823	3.90924	9.2586e-05	0.00120541	Cuzd1	CUB and zona pellucida-like domains 1 [Source:MGI Symbol;Acc:MGI:1202881]
ENSMUSG00000009588	34.6017	1.67204	0.537307	3.11189	0.00185893	0.0130805	St6galnac1	ST6 (alpha-N-acetyl-neuraminyl-2,3-beta-galactosyl-1,3)-N-acetylgalactosaminide alpha-2,6-sialyltransferase 1 [Source:MGI Symbol;Acc:MGI:1341826]
ENSMUSG00000043336	1044.71	1.67102	0.266131	6.27894	3.40883e-10	2.09451e-08	Filip1l	filamin A interacting protein 1-like [Source:MGI Symbol;Acc:MGI:1925999]
ENSMUSG00000105206	11.4873	1.66988	0.57938	2.88218	0.00394935	0.023507	Gm4870	predicted gene 4870 [Source:MGI Symbol;Acc:MGI:3779442]
ENSMUSG00000029683	21.9428	1.66974	0.424595	3.93256	8.40472e-05	0.0011181	Lmod2	leiomodin 2 (cardiac) [Source:MGI Symbol;Acc:MGI:2135672]
ENSMUSG00000037159	12.5831	1.66931	0.475186	3.51297	0.000443128	0.00421605	Wee2	WEE1 homolog 2 (S. pombe) [Source:MGI Symbol;Acc:MGI:3027899]
ENSMUSG00000020589	1216.9	1.66846	0.315133	5.29447	1.19365e-07	4.0562e-06	Fam49a	family with sequence similarity 49, member A [Source:MGI Symbol;Acc:MGI:1261783]
ENSMUSG00000097860	742.282	1.66821	0.292661	5.70014	1.19706e-08	5.22507e-07	Gm26857	predicted gene, 26857 [Source:MGI Symbol;Acc:MGI:5477351]
ENSMUSG00000083086	35.6638	1.66812	0.380663	4.38214	1.1752e-05	0.000220271	Gm15531	predicted gene 15531 [Source:MGI Symbol;Acc:MGI:3782979]
ENSMUSG00000090336	10.162	1.66666	0.585665	2.84575	0.00443071	0.0256492	4932443I19Rik	RIKEN cDNA 4932443I19 gene [Source:MGI Symbol;Acc:MGI:2685952]
ENSMUSG00000089093	31.2689	1.66588	0.465158	3.58132	0.00034186	0.00345256	Snord11	small nucleolar RNA, C/D box 11 [Source:MGI Symbol;Acc:MGI:3819516]
ENSMUSG00000021025	1769.68	1.66296	0.356817	4.66053	3.154e-06	7.14517e-05	Nfkbia	nuclear factor of kappa light polypeptide gene enhancer in B cells inhibitor, alpha [Source:MGI Symbol;Acc:MGI:104741]
ENSMUSG00000055216	48.9124	1.66052	0.312994	5.30528	1.12498e-07	3.85866e-06	9430025C20Rik	RIKEN cDNA 9430025C20 gene [Source:MGI Symbol;Acc:MGI:3045277]
ENSMUSG00000108214	283.145	1.65886	0.277367	5.98074	2.22123e-09	1.1836e-07	Gm43982	predicted gene, 43982 [Source:MGI Symbol;Acc:MGI:5690374]
ENSMUSG00000051439	10120.3	1.65827	0.312308	5.30973	1.09787e-07	3.78085e-06	Cd14	CD14 antigen [Source:MGI Symbol;Acc:MGI:88318]
ENSMUSG00000077689	38.0324	1.65771	0.366939	4.51766	6.2528e-06	0.00012827	Gm22499	predicted gene, 22499 [Source:MGI Symbol;Acc:MGI:5452276]
ENSMUSG00000028175	908.335	1.65666	0.601188	2.75565	0.00585764	0.0316946	Depdc1a	DEP domain containing 1a [Source:MGI Symbol;Acc:MGI:1923381]
ENSMUSG00000098557	640.187	1.65663	0.426504	3.8842	0.000102668	0.00130873	Kctd12	potassium channel tetramerisation domain containing 12 [Source:MGI Symbol;Acc:MGI:2145823]
ENSMUSG00000044468	644.426	1.65422	0.585428	2.82566	0.00471829	0.0269667	Fam46c	family with sequence similarity 46, member C [Source:MGI Symbol;Acc:MGI:1921895]
ENSMUSG00000112031	20.0105	1.6534	0.451087	3.66538	0.000246976	0.00264925	Gm48484	predicted gene, 48484 [Source:MGI Symbol;Acc:MGI:6098004]
ENSMUSG00000000792	66.1851	1.65332	0.457826	3.61124	0.000304741	0.00315164	Slc5a5	solute carrier family 5 (sodium iodide symporter), member 5 [Source:MGI Symbol;Acc:MGI:2149330]
ENSMUSG00000113093	11.7434	1.64673	0.625202	2.63391	0.00844069	0.0414067	Gm36862	predicted gene, 36862 [Source:MGI Symbol;Acc:MGI:5596021]
ENSMUSG00000065683	17.9965	1.64631	0.446091	3.69053	0.000223785	0.00244617	Gm23731	predicted gene, 23731 [Source:MGI Symbol;Acc:MGI:5453508]
ENSMUSG00000040152	34.0353	1.64546	0.429184	3.83393	0.000126114	0.00154058	Thbs1	thrombospondin 1 [Source:MGI Symbol;Acc:MGI:98737]
ENSMUSG00000034118	1698.34	1.64408	0.437918	3.75432	0.000173814	0.00198638	Tpst1	protein-tyrosine sulfotransferase 1 [Source:MGI Symbol;Acc:MGI:1298231]
ENSMUSG00000054702	1311.13	1.64379	0.302956	5.42582	5.76894e-08	2.11462e-06	Ap1s3	adaptor-related protein complex AP-1, sigma 3 [Source:MGI Symbol;Acc:MGI:1891304]
ENSMUSG00000108668	10.0808	1.64285	0.610855	2.68943	0.00715741	0.0366921	Gm32816	predicted gene, 32816 [Source:MGI Symbol;Acc:MGI:5591975]
ENSMUSG00000112927	36.8147	1.64014	0.455398	3.60155	0.000316321	0.00324191	Gm48332	predicted gene, 48332 [Source:MGI Symbol;Acc:MGI:6097789]
ENSMUSG00000049409	25.0686	1.63918	0.435105	3.76732	0.00016501	0.00190703	Prokr1	prokineticin receptor 1 [Source:MGI Symbol;Acc:MGI:1929676]
ENSMUSG00000053541	102.69	1.63873	0.322708	5.07806	3.81308e-07	1.11656e-05	Gm4759	predicted gene 4759 [Source:MGI Symbol;Acc:MGI:3647753]
ENSMUSG00000025324	1809.14	1.63844	0.488023	3.3573	0.000787071	0.00664021	Atp10a	ATPase, class V, type 10A [Source:MGI Symbol;Acc:MGI:1330809]
ENSMUSG00000103313	460.134	1.63784	0.38192	4.28845	1.79923e-05	0.000313818	Gm38357	predicted gene, 38357 [Source:MGI Symbol;Acc:MGI:5611585]
ENSMUSG00000107215	1964.79	1.6366	0.303171	5.39827	6.72877e-08	2.43509e-06	Gm43197	predicted gene 43197 [Source:MGI Symbol;Acc:MGI:5663334]
ENSMUSG00000106734	3636.22	1.63628	0.273936	5.97324	2.32591e-09	1.23384e-07	Gm20559	predicted gene, 20559 [Source:MGI Symbol;Acc:MGI:5295666]
ENSMUSG00000029780	1253.55	1.63627	0.281894	5.80456	6.45366e-09	3.08009e-07	Nt5c3	5'-nucleotidase, cytosolic III [Source:MGI Symbol;Acc:MGI:1927186]
ENSMUSG00000042377	16.1295	1.63608	0.638861	2.56093	0.0104393	0.0485096	Fam83g	family with sequence similarity 83, member G [Source:MGI Symbol;Acc:MGI:1916890]
ENSMUSG00000043385	76.928	1.6357	0.318804	5.13073	2.88616e-07	8.78257e-06	Olfr267	olfactory receptor 267 [Source:MGI Symbol;Acc:MGI:3030101]
ENSMUSG00000056656	25.785	1.63512	0.536049	3.05032	0.00228598	0.0153208	Apol8	apolipoprotein L 8 [Source:MGI Symbol;Acc:MGI:2444921]
ENSMUSG00000073406	18.0261	1.63382	0.607473	2.68954	0.00715498	0.036687	H2-Bl	histocompatibility 2, blastocyst [Source:MGI Symbol;Acc:MGI:892004]
ENSMUSG00000019942	3424.72	1.632	0.529663	3.0812	0.00206167	0.0141619	Cdk1	cyclin-dependent kinase 1 [Source:MGI Symbol;Acc:MGI:88351]
ENSMUSG00000090216	64.3389	1.63062	0.427238	3.81664	0.000135281	0.00163344	Gm16549	predicted gene 16549 [Source:MGI Symbol;Acc:MGI:4414969]
ENSMUSG00000038418	1023.32	1.62991	0.618162	2.63669	0.00837181	0.0411844	Egr1	early growth response 1 [Source:MGI Symbol;Acc:MGI:95295]
ENSMUSG00000024014	1586.79	1.62807	0.358425	4.54227	5.56508e-06	0.000115831	Pim1	proviral integration site 1 [Source:MGI Symbol;Acc:MGI:97584]
ENSMUSG00000012396	51.9289	1.6271	0.39808	4.08736	4.3631e-05	0.000654515	Nanog	Nanog homeobox [Source:MGI Symbol;Acc:MGI:1919200]
ENSMUSG00000056271	18.6447	1.62688	0.521155	3.12169	0.00179816	0.0127483	Lman1l	lectin, mannose-binding 1 like [Source:MGI Symbol;Acc:MGI:2667537]
ENSMUSG00000098043	19.4106	1.62612	0.438536	3.70806	0.000208857	0.0023076	Gm26980	predicted gene, 26980 [Source:MGI Symbol;Acc:MGI:5504095]
ENSMUSG00000036905	985.05	1.62549	0.416078	3.90669	9.3569e-05	0.00121456	C1qb	complement component 1, q subcomponent, beta polypeptide [Source:MGI Symbol;Acc:MGI:88224]
ENSMUSG00000059588	4649.16	1.62444	0.437641	3.71181	0.000205786	0.00228649	Calcrl	calcitonin receptor-like [Source:MGI Symbol;Acc:MGI:1926944]
ENSMUSG00000069892	1075.43	1.62412	0.283048	5.73797	9.58189e-09	4.2846e-07	9930111J21Rik2	RIKEN cDNA 9930111J21 gene 2 [Source:MGI Symbol;Acc:MGI:3711310]
ENSMUSG00000015312	445.714	1.62391	0.3912	4.1511	3.30886e-05	0.000520121	Gadd45b	growth arrest and DNA-damage-inducible 45 beta [Source:MGI Symbol;Acc:MGI:107776]
ENSMUSG00000025813	10.6075	1.62226	0.61432	2.64074	0.00827245	0.0408316	Homer2	homer scaffolding protein 2 [Source:MGI Symbol;Acc:MGI:1347354]
ENSMUSG00000111397	30.726	1.62057	0.346862	4.67209	2.98152e-06	6.82685e-05	Gm48232	predicted gene, 48232 [Source:MGI Symbol;Acc:MGI:6097638]
ENSMUSG00000028691	21101.6	1.62026	0.332006	4.88022	1.05969e-06	2.73978e-05	Prdx1	peroxiredoxin 1 [Source:MGI Symbol;Acc:MGI:99523]
ENSMUSG00000050994	50.8171	1.61956	0.412185	3.92921	8.52252e-05	0.00112914	Adgb	androglobin [Source:MGI Symbol;Acc:MGI:3605549]
ENSMUSG00000031503	32.2144	1.61884	0.623978	2.59438	0.00947612	0.0450709	Col4a2	collagen, type IV, alpha 2 [Source:MGI Symbol;Acc:MGI:88455]
ENSMUSG00000090387	165.904	1.61858	0.23673	6.83726	8.07228e-12	6.75908e-10	Gm17056	predicted gene 17056 [Source:MGI Symbol;Acc:MGI:4937883]
ENSMUSG00000074628	95.13	1.61626	0.446103	3.62306	0.000291137	0.00303602	Tldc2	TBC/LysM associated domain containing 2 [Source:MGI Symbol;Acc:MGI:2686178]
ENSMUSG00000024402	18.7285	1.6153	0.507251	3.18441	0.00145049	0.0108068	Lta	lymphotoxin A [Source:MGI Symbol;Acc:MGI:104797]
ENSMUSG00000022035	882.806	1.61512	0.243086	6.64424	3.04779e-11	2.27669e-09	Ccdc25	coiled-coil domain containing 25 [Source:MGI Symbol;Acc:MGI:1914429]
ENSMUSG00000000555	4108.73	1.61389	0.46094	3.50131	0.000462981	0.00436442	Itga5	integrin alpha 5 (fibronectin receptor alpha) [Source:MGI Symbol;Acc:MGI:96604]
ENSMUSG00000092887	56.0432	1.61249	0.356798	4.51934	6.20315e-06	0.000127354	Snord53	small nucleolar RNA, C/D box 53 [Source:MGI Symbol;Acc:MGI:3819542]
ENSMUSG00000064289	2400.18	1.61022	0.260556	6.17995	6.41216e-10	3.78554e-08	Tank	TRAF family member-associated Nf-kappa B activator [Source:MGI Symbol;Acc:MGI:107676]
ENSMUSG00000044162	2518.12	1.60947	0.42535	3.78388	0.000154401	0.00181804	Tnip3	TNFAIP3 interacting protein 3 [Source:MGI Symbol;Acc:MGI:3041165]
ENSMUSG00000018899	971.733	1.6091	0.315895	5.09377	3.51004e-07	1.04091e-05	Irf1	interferon regulatory factor 1 [Source:MGI Symbol;Acc:MGI:96590]
ENSMUSG00000029909	30.0253	1.6088	0.526626	3.05491	0.00225129	0.0151498	Prss37	protease, serine 37 [Source:MGI Symbol;Acc:MGI:1914940]
ENSMUSG00000101348	93.6484	1.60748	0.425238	3.78019	0.000156711	0.00184101	Gm7135	predicted gene 7135 [Source:MGI Symbol;Acc:MGI:3647710]
ENSMUSG00000084261	24.5728	1.60748	0.473032	3.39824	0.000678197	0.00589443	Rpl36a-ps4	ribosomal protein L36A, pseudogene 4 [Source:MGI Symbol;Acc:MGI:3651804]
ENSMUSG00000061882	141.279	1.60484	0.355758	4.51106	6.45059e-06	0.000131381	Ccdc62	coiled-coil domain containing 62 [Source:MGI Symbol;Acc:MGI:2684996]
ENSMUSG00000040428	136.71	1.60262	0.503528	3.18278	0.00145869	0.0108594	Plekha4	pleckstrin homology domain containing, family A (phosphoinositide binding specific) member 4 [Source:MGI Symbol;Acc:MGI:1916467]
ENSMUSG00000088856	30.1168	1.60207	0.384351	4.16825	3.06947e-05	0.000487879	Gm24727	predicted gene, 24727 [Source:MGI Symbol;Acc:MGI:5454504]
ENSMUSG00000038059	370.184	1.59744	0.445417	3.58639	0.000335286	0.00339877	Smim3	small integral membrane protein 3 [Source:MGI Symbol;Acc:MGI:1917088]
ENSMUSG00000070031	1204.5	1.59661	0.400487	3.98666	6.7009e-05	0.000928558	Sp140	Sp140 nuclear body protein [Source:MGI Symbol;Acc:MGI:3702467]
ENSMUSG00000048852	156.036	1.59644	0.320018	4.98859	6.08226e-07	1.68545e-05	Gm12185	predicted gene 12185 [Source:MGI Symbol;Acc:MGI:3652173]
ENSMUSG00000049493	11.6544	1.59519	0.603901	2.64148	0.00825445	0.0407735	Pls1	plastin 1 (I-isoform) [Source:MGI Symbol;Acc:MGI:104809]
ENSMUSG00000114610	32.243	1.59189	0.568905	2.79817	0.00513936	0.0287153	Cyp2c52-ps	cytochrome P450, family 2, subfamily c, polypeptide 52, pseudogene [Source:MGI Symbol;Acc:MGI:3716994]
ENSMUSG00000108269	221.908	1.59187	0.285078	5.58397	2.35091e-08	9.47091e-07	Gm18422	predicted gene, 18422 [Source:MGI Symbol;Acc:MGI:5010607]
ENSMUSG00000086324	26.7779	1.58954	0.364038	4.36641	1.26303e-05	0.000232816	Gm15564	predicted gene 15564 [Source:MGI Symbol;Acc:MGI:3783013]
ENSMUSG00000039232	288.759	1.58901	0.419703	3.78604	0.000153066	0.00180532	Stx11	syntaxin 11 [Source:MGI Symbol;Acc:MGI:1921982]
ENSMUSG00000023206	597.056	1.58841	0.294021	5.40235	6.57751e-08	2.39048e-06	Il15ra	interleukin 15 receptor, alpha chain [Source:MGI Symbol;Acc:MGI:104644]
ENSMUSG00000103948	80.3645	1.58602	0.297475	5.33161	9.73448e-08	3.3705e-06	4930594C11Rik	RIKEN cDNA 4930594C11 gene [Source:MGI Symbol;Acc:MGI:1924883]
ENSMUSG00000112212	24.8843	1.58348	0.428842	3.69246	0.000222092	0.00243182	Gm46189	predicted gene, 46189 [Source:MGI Symbol;Acc:MGI:5825826]
ENSMUSG00000018341	78.8222	1.58347	0.302299	5.2381	1.62238e-07	5.32932e-06	Il12rb2	interleukin 12 receptor, beta 2 [Source:MGI Symbol;Acc:MGI:1270861]
ENSMUSG00000073988	17.0887	1.58265	0.540745	2.9268	0.00342466	0.0210487	Ttpa	tocopherol (alpha) transfer protein [Source:MGI Symbol;Acc:MGI:1354168]
ENSMUSG00000025492	8229.7	1.58039	0.280447	5.63524	1.74812e-08	7.29483e-07	Ifitm3	interferon induced transmembrane protein 3 [Source:MGI Symbol;Acc:MGI:1913391]
ENSMUSG00000097223	19.45	1.58005	0.463086	3.412	0.00064487	0.00568547	Gm2449	predicted gene 2449 [Source:MGI Symbol;Acc:MGI:3780616]
ENSMUSG00000028012	149.14	1.57963	0.286638	5.51087	3.57064e-08	1.37989e-06	Rrh	retinal pigment epithelium derived rhodopsin homolog [Source:MGI Symbol;Acc:MGI:1097709]
ENSMUSG00000091655	35.6274	1.57866	0.478072	3.30213	0.000959533	0.00780729	Gm8741	predicted gene 8741 [Source:MGI Symbol;Acc:MGI:3644779]
ENSMUSG00000042286	693.429	1.57845	0.496556	3.17879	0.0014789	0.0109674	Stab1	stabilin 1 [Source:MGI Symbol;Acc:MGI:2178742]
ENSMUSG00000063268	1666.25	1.57778	0.482678	3.26881	0.00108001	0.00856189	Parp10	poly (ADP-ribose) polymerase family, member 10 [Source:MGI Symbol;Acc:MGI:3712326]
ENSMUSG00000064341	25941.3	1.57471	0.563849	2.79279	0.00522562	0.0291131	mt-Nd1	mitochondrially encoded NADH dehydrogenase 1 [Source:MGI Symbol;Acc:MGI:101787]
ENSMUSG00000056752	42.4693	1.57378	0.435515	3.6136	0.000301973	0.00312739	Dnah9	dynein, axonemal, heavy chain 9 [Source:MGI Symbol;Acc:MGI:1289279]
ENSMUSG00000020334	59.5734	1.57347	0.427794	3.6781	0.00023498	0.00254788	Slc22a4	solute carrier family 22 (organic cation transporter), member 4 [Source:MGI Symbol;Acc:MGI:1353479]
ENSMUSG00000040033	2597.18	1.57335	0.37178	4.23194	2.31687e-05	0.000387232	Stat2	signal transducer and activator of transcription 2 [Source:MGI Symbol;Acc:MGI:103039]
ENSMUSG00000028163	10918.5	1.56933	0.420156	3.73511	0.000187631	0.00211335	Nfkb1	nuclear factor of kappa light polypeptide gene enhancer in B cells 1, p105 [Source:MGI Symbol;Acc:MGI:97312]
ENSMUSG00000058258	647.446	1.56847	0.374327	4.19012	2.78813e-05	0.000450425	Idi1	isopentenyl-diphosphate delta isomerase [Source:MGI Symbol;Acc:MGI:2442264]
ENSMUSG00000004885	20.6262	1.56698	0.541533	2.8936	0.00380852	0.0228475	Crabp2	cellular retinoic acid binding protein II [Source:MGI Symbol;Acc:MGI:88491]
ENSMUSG00000031292	18.4429	1.56597	0.421692	3.71355	0.000204371	0.00227373	Cdkl5	cyclin-dependent kinase-like 5 [Source:MGI Symbol;Acc:MGI:1278336]
ENSMUSG00000045664	170.772	1.5649	0.383619	4.0793	4.51718e-05	0.000672512	Cdc42ep2	CDC42 effector protein (Rho GTPase binding) 2 [Source:MGI Symbol;Acc:MGI:1929744]
ENSMUSG00000087135	11.4123	1.56486	0.506668	3.08852	0.00201156	0.0139148	Gm16096	predicted gene 16096 [Source:MGI Symbol;Acc:MGI:3801985]
ENSMUSG00000038128	25.995	1.56342	0.450435	3.47092	0.000518681	0.00477873	Camk4	calcium/calmodulin-dependent protein kinase IV [Source:MGI Symbol;Acc:MGI:88258]
ENSMUSG00000095278	10.7788	1.56284	0.604555	2.5851	0.00973497	0.0459778	Gm27634	predicted gene, 27634 [Source:MGI Symbol;Acc:MGI:5531016]
ENSMUSG00000070034	1250.46	1.56166	0.243468	6.41425	1.41516e-10	9.39362e-09	Sp110	Sp110 nuclear body protein [Source:MGI Symbol;Acc:MGI:1923364]
ENSMUSG00000109675	27.328	1.56153	0.385843	4.04707	5.18621e-05	0.000748379	Nxpe1-ps	neurexophilin and PC-esterase domain family, member 1, pseudogene [Source:MGI Symbol;Acc:MGI:3646632]
ENSMUSG00000102374	234.442	1.56127	0.221323	7.05427	1.73515e-12	1.68401e-10	Gm38387	predicted gene, 38387 [Source:MGI Symbol;Acc:MGI:5613622]
ENSMUSG00000093800	12.0613	1.56089	0.503227	3.10176	0.00192376	0.0134417	Gm20796	predicted gene, 20796 [Source:MGI Symbol;Acc:MGI:5434152]
ENSMUSG00000017897	11.6131	1.56011	0.594809	2.62288	0.00871892	0.0423661	Eya2	EYA transcriptional coactivator and phosphatase 2 [Source:MGI Symbol;Acc:MGI:109341]
ENSMUSG00000028609	1256.46	1.55976	0.369339	4.2231	2.40962e-05	0.000398318	Magoh	mago homolog, exon junction complex core component [Source:MGI Symbol;Acc:MGI:1330312]
ENSMUSG00000096960	335.771	1.55965	0.450744	3.46016	0.000539864	0.0049412	A230028O05Rik	RIKEN cDNA A230028O05 gene [Source:MGI Symbol;Acc:MGI:2442126]
ENSMUSG00000114136	30.2453	1.55921	0.516491	3.01885	0.00253733	0.0166353	4921511I17Rik	RIKEN cDNA 4921511I17 gene [Source:MGI Symbol;Acc:MGI:1918108]
ENSMUSG00000026923	1001.5	1.55708	0.473159	3.29081	0.000998983	0.00803893	Notch1	notch 1 [Source:MGI Symbol;Acc:MGI:97363]
ENSMUSG00000021707	1149.11	1.55627	0.510418	3.04901	0.00229599	0.0153718	Dhfr	dihydrofolate reductase [Source:MGI Symbol;Acc:MGI:94890]
ENSMUSG00000112347	14.9045	1.55624	0.598167	2.60168	0.00927675	0.0443036	Gm47257	predicted gene, 47257 [Source:MGI Symbol;Acc:MGI:6096087]
ENSMUSG00000081861	59.5041	1.55315	0.415272	3.74009	0.000183956	0.00208094	Gm14441	predicted gene 14441 [Source:MGI Symbol;Acc:MGI:3652321]
ENSMUSG00000106962	109.645	1.55192	0.240506	6.45272	1.09857e-10	7.48607e-09	Gm43633	predicted gene 43633 [Source:MGI Symbol;Acc:MGI:5663770]
ENSMUSG00000033520	37.5989	1.549	0.314668	4.92266	8.5376e-07	2.2692e-05	Idi2	isopentenyl-diphosphate delta isomerase 2 [Source:MGI Symbol;Acc:MGI:2444315]
ENSMUSG00000047759	51.3373	1.54655	0.538426	2.87236	0.00407418	0.0240361	Hs3st3a1	heparan sulfate (glucosamine) 3-O-sulfotransferase 3A1 [Source:MGI Symbol;Acc:MGI:1333861]
ENSMUSG00000020250	9912.3	1.54527	0.359068	4.30355	1.68082e-05	0.000296394	Txnrd1	thioredoxin reductase 1 [Source:MGI Symbol;Acc:MGI:1354175]
ENSMUSG00000110194	14.3212	1.54164	0.586106	2.63031	0.00853078	0.0416811	Gm7192	predicted gene 7192 [Source:MGI Symbol;Acc:MGI:3704115]
ENSMUSG00000098995	34.2407	1.54006	0.32983	4.66926	3.02281e-06	6.88448e-05	Gm27598	predicted gene, 27598 [Source:MGI Symbol;Acc:MGI:5530980]
ENSMUSG00000078452	92.0766	1.54004	0.38707	3.97873	6.92852e-05	0.00095545	Raet1d	retinoic acid early transcript delta [Source:MGI Symbol;Acc:MGI:1861032]
ENSMUSG00000031488	1296.27	1.53897	0.435144	3.53668	0.000405189	0.00393845	Rab11fip1	RAB11 family interacting protein 1 (class I) [Source:MGI Symbol;Acc:MGI:1923017]
ENSMUSG00000037683	20.3065	1.53867	0.442602	3.47641	0.000508176	0.00469713	Armc3	armadillo repeat containing 3 [Source:MGI Symbol;Acc:MGI:1918132]
ENSMUSG00000063694	739.64	1.53841	0.424371	3.62516	0.000288787	0.00301766	Cycs	cytochrome c, somatic [Source:MGI Symbol;Acc:MGI:88578]
ENSMUSG00000063253	810.954	1.53748	0.376845	4.07988	4.50591e-05	0.000671614	Scoc	short coiled-coil protein [Source:MGI Symbol;Acc:MGI:1927654]
ENSMUSG00000063018	83.235	1.53704	0.432118	3.55699	0.000375127	0.00369531	2010204K13Rik	RIKEN cDNA 2010204K13 gene [Source:MGI Symbol;Acc:MGI:1922859]
ENSMUSG00000094050	22.6549	1.53684	0.4257	3.61015	0.000306022	0.00316292	Gm23472	predicted gene, 23472 [Source:MGI Symbol;Acc:MGI:5453249]
ENSMUSG00000025981	588.958	1.5365	0.328974	4.67058	3.00344e-06	6.84646e-05	Coq10b	coenzyme Q10B [Source:MGI Symbol;Acc:MGI:1915126]
ENSMUSG00000113486	19.3298	1.53199	0.48069	3.18707	0.00143722	0.0107297	Gm48676	predicted gene, 48676 [Source:MGI Symbol;Acc:MGI:6098296]
ENSMUSG00000105818	14.176	1.53133	0.5894	2.59811	0.00937377	0.0446504	Gm43256	predicted gene 43256 [Source:MGI Symbol;Acc:MGI:5663393]
ENSMUSG00000045662	22.326	1.52963	0.532525	2.87242	0.00407343	0.0240361	Henmt1	HEN1 methyltransferase homolog 1 (Arabidopsis) [Source:MGI Symbol;Acc:MGI:1913965]
ENSMUSG00000040528	1536.76	1.52717	0.300427	5.08332	3.709e-07	1.09358e-05	Milr1	mast cell immunoglobulin like receptor 1 [Source:MGI Symbol;Acc:MGI:2685731]
ENSMUSG00000063543	17.6064	1.52411	0.522329	2.91792	0.00352377	0.0215223	Gm5616	predicted gene 5616 [Source:MGI Symbol;Acc:MGI:3646416]
ENSMUSG00000026049	769.079	1.52355	0.391987	3.88674	0.000101598	0.00129639	Tex30	testis expressed 30 [Source:MGI Symbol;Acc:MGI:1922873]
ENSMUSG00000064348	188.338	1.52107	0.461613	3.29513	0.000983774	0.00795242	mt-Tn	mitochondrially encoded tRNA asparagine [Source:MGI Symbol;Acc:MGI:102479]
ENSMUSG00000026675	1002.38	1.52103	0.357438	4.25538	2.08697e-05	0.000355535	Hsd17b7	hydroxysteroid (17-beta) dehydrogenase 7 [Source:MGI Symbol;Acc:MGI:1330808]
ENSMUSG00000020464	2667.2	1.52098	0.269106	5.65195	1.58637e-08	6.6742e-07	Pnpt1	polyribonucleotide nucleotidyltransferase 1 [Source:MGI Symbol;Acc:MGI:1918951]
ENSMUSG00000097874	11.9585	1.51906	0.538549	2.82065	0.00479261	0.0272675	C030010L15Rik	RIKEN cDNA C030010L15 gene [Source:MGI Symbol;Acc:MGI:1924562]
ENSMUSG00000019923	3058.26	1.51691	0.291688	5.20044	1.98819e-07	6.32026e-06	Zwint	ZW10 interactor [Source:MGI Symbol;Acc:MGI:1289227]
ENSMUSG00000026377	2072.16	1.51685	0.380702	3.98434	6.76673e-05	0.000936162	Nifk	nucleolar protein interacting with the FHA domain of MKI67 [Source:MGI Symbol;Acc:MGI:1915199]
ENSMUSG00000097125	12.7101	1.51589	0.593149	2.55565	0.0105988	0.0489391	Gm26885	predicted gene, 26885 [Source:MGI Symbol;Acc:MGI:5477379]
ENSMUSG00000023106	2895.26	1.5147	0.253264	5.98069	2.22196e-09	1.1836e-07	Denr	density-regulated protein [Source:MGI Symbol;Acc:MGI:1915434]
ENSMUSG00000042659	143.889	1.51251	0.321808	4.70003	2.60124e-06	6.05264e-05	Arrdc4	arrestin domain containing 4 [Source:MGI Symbol;Acc:MGI:1913662]
ENSMUSG00000108263	40.9913	1.51247	0.381367	3.96592	7.31119e-05	0.00100006	1700051K13Rik	RIKEN cDNA 1700051K13 gene [Source:MGI Symbol;Acc:MGI:1920602]
ENSMUSG00000014243	146.998	1.51034	0.249654	6.04972	1.45096e-09	8.04687e-08	Zswim7	zinc finger SWIM-type containing 7 [Source:MGI Symbol;Acc:MGI:1916997]
ENSMUSG00000021929	2755.47	1.5102	0.303102	4.98247	6.27784e-07	1.73331e-05	Kpna3	karyopherin (importin) alpha 3 [Source:MGI Symbol;Acc:MGI:1100863]
ENSMUSG00000102964	373.677	1.50938	0.28072	5.37683	7.58083e-08	2.70524e-06	9430034N14Rik	RIKEN cDNA 9430034N14 gene [Source:MGI Symbol;Acc:MGI:2444791]
ENSMUSG00000110657	13.8563	1.50932	0.469497	3.21475	0.00130557	0.00995531	Gm7684	predicted gene 7684 [Source:MGI Symbol;Acc:MGI:3644097]
ENSMUSG00000069893	720.87	1.50921	0.263969	5.71737	1.08186e-08	4.78747e-07	9930111J21Rik1	RIKEN cDNA 9930111J21 gene 1 [Source:MGI Symbol;Acc:MGI:3041173]
ENSMUSG00000013974	256.045	1.50721	0.264549	5.69728	1.21737e-08	5.29566e-07	Mcemp1	mast cell expressed membrane protein 1 [Source:MGI Symbol;Acc:MGI:1916439]
ENSMUSG00000029802	1078.68	1.50514	0.375014	4.01357	5.98083e-05	0.00084589	Abcg2	ATP binding cassette subfamily G member 2 (Junior blood group) [Source:MGI Symbol;Acc:MGI:1347061]
ENSMUSG00000088400	19.8119	1.5047	0.479949	3.13513	0.00171781	0.0123259	Gm25889	predicted gene, 25889 [Source:MGI Symbol;Acc:MGI:5455666]
ENSMUSG00000032397	1347.64	1.50433	0.484806	3.10295	0.00191602	0.0133985	Tipin	timeless interacting protein [Source:MGI Symbol;Acc:MGI:1921571]
ENSMUSG00000063480	3940.18	1.50385	0.389879	3.85722	0.000114686	0.00142922	Snu13	SNU13 homolog, small nuclear ribonucleoprotein (U4/U6.U5) [Source:MGI Symbol;Acc:MGI:893586]
ENSMUSG00000031799	4226.65	1.50345	0.323038	4.6541	3.25397e-06	7.35863e-05	Tpm4	tropomyosin 4 [Source:MGI Symbol;Acc:MGI:2449202]
ENSMUSG00000113491	433.427	1.50336	0.232616	6.46285	1.0275e-10	7.03922e-09	Gm19221	predicted gene, 19221 [Source:MGI Symbol;Acc:MGI:5011406]
ENSMUSG00000110018	34.0441	1.50243	0.44766	3.35618	0.000790263	0.00666276	5430437J10Rik	RIKEN cDNA 5430437J10 gene [Source:MGI Symbol;Acc:MGI:1918682]
ENSMUSG00000021701	5451.69	1.50232	0.312374	4.80935	1.51421e-06	3.77037e-05	Plk2	polo like kinase 2 [Source:MGI Symbol;Acc:MGI:1099790]
ENSMUSG00000034437	35.9415	1.50091	0.516612	2.9053	0.00366902	0.0222083	Gm9761	predicted gene 9761 [Source:MGI Symbol;Acc:MGI:3708640]
ENSMUSG00000053338	729.865	1.50057	0.477892	3.13998	0.00168962	0.0121742	Tarm1	T cell-interacting, activating receptor on myeloid cells 1 [Source:MGI Symbol;Acc:MGI:2442280]
ENSMUSG00000036986	2280.39	1.50043	0.395403	3.79469	0.000147827	0.00176004	Pml	promyelocytic leukemia [Source:MGI Symbol;Acc:MGI:104662]
ENSMUSG00000062248	901.48	1.49917	0.451745	3.31862	0.000904619	0.00744799	Cks2	CDC28 protein kinase regulatory subunit 2 [Source:MGI Symbol;Acc:MGI:1913447]
ENSMUSG00000095205	21.4017	1.4944	0.4992	2.99359	0.00275716	0.0178259	Snord93	small nucleolar RNA, C/D box 93 [Source:MGI Symbol;Acc:MGI:3819566]
ENSMUSG00000092713	39.2261	1.49321	0.357285	4.17933	2.92373e-05	0.000468491	Gm22858	predicted gene, 22858 [Source:MGI Symbol;Acc:MGI:5452635]
ENSMUSG00000037997	1609.25	1.49225	0.19312	7.72705	1.10063e-14	1.40301e-12	Parp11	poly (ADP-ribose) polymerase family, member 11 [Source:MGI Symbol;Acc:MGI:2141505]
ENSMUSG00000035576	44.9543	1.49189	0.436037	3.42147	0.000622828	0.00553717	L3mbtl1	L3MBTL1 histone methyl-lysine binding protein [Source:MGI Symbol;Acc:MGI:2676663]
ENSMUSG00000021520	510.724	1.49058	0.540346	2.75857	0.0058055	0.0314745	Uqcrb	ubiquinol-cytochrome c reductase binding protein [Source:MGI Symbol;Acc:MGI:1914780]
ENSMUSG00000028864	105.522	1.48974	0.325691	4.5741	4.78282e-06	0.000101361	Hgf	hepatocyte growth factor [Source:MGI Symbol;Acc:MGI:96079]
ENSMUSG00000021270	15178.3	1.48915	0.37121	4.01162	6.0303e-05	0.000851754	Hsp90aa1	heat shock protein 90, alpha (cytosolic), class A member 1 [Source:MGI Symbol;Acc:MGI:96250]
ENSMUSG00000109216	33.0173	1.4886	0.383503	3.88158	0.000103781	0.0013203	Gm44907	predicted gene 44907 [Source:MGI Symbol;Acc:MGI:5753483]
ENSMUSG00000089940	1826.33	1.48642	0.354915	4.1881	2.813e-05	0.00045387	Gm4117	predicted gene 4117 [Source:MGI Symbol;Acc:MGI:3782293]
ENSMUSG00000103706	138.456	1.48546	0.250599	5.92762	3.07361e-09	1.58455e-07	6820402A03Rik	RIKEN cDNA 6820402A03 gene [Source:MGI Symbol;Acc:MGI:1922992]
ENSMUSG00000112023	13041.5	1.48495	0.424235	3.50029	0.000464759	0.00437796	Lilr4b	leukocyte immunoglobulin-like receptor, subfamily B, member 4B [Source:MGI Symbol;Acc:MGI:102702]
ENSMUSG00000031740	16.2141	1.4837	0.501811	2.95669	0.00310956	0.0195469	Mmp2	matrix metallopeptidase 2 [Source:MGI Symbol;Acc:MGI:97009]
ENSMUSG00000019326	101.431	1.48364	0.401837	3.69215	0.000222369	0.00243276	Aoc3	amine oxidase, copper containing 3 [Source:MGI Symbol;Acc:MGI:1306797]
ENSMUSG00000027018	2708.23	1.48329	0.426847	3.47498	0.000510882	0.00471366	Hat1	histone aminotransferase 1 [Source:MGI Symbol;Acc:MGI:96013]
ENSMUSG00000096205	66.4934	1.48274	0.337416	4.39439	1.11082e-05	0.000209931	Gm22068	predicted gene, 22068 [Source:MGI Symbol;Acc:MGI:5451845]
ENSMUSG00000041959	2836.32	1.4813	0.437278	3.38755	0.000705189	0.00608157	S100a10	S100 calcium binding protein A10 (calpactin) [Source:MGI Symbol;Acc:MGI:1339468]
ENSMUSG00000078956	64.9227	1.48054	0.556755	2.65923	0.00783203	0.0392091	Gm14221	predicted gene 14221 [Source:MGI Symbol;Acc:MGI:3650696]
ENSMUSG00000028156	7394.54	1.47987	0.370095	3.99863	6.37115e-05	0.000889115	Eif4e	eukaryotic translation initiation factor 4E [Source:MGI Symbol;Acc:MGI:95305]
ENSMUSG00000085958	306.971	1.47981	0.277512	5.33242	9.69134e-08	3.36466e-06	A930019D19Rik	RIKEN cDNA A930019D19 gene [Source:MGI Symbol;Acc:MGI:1925056]
ENSMUSG00000038510	845.79	1.47828	0.345224	4.2821	1.85141e-05	0.000322043	Rpf2	ribosome production factor 2 homolog [Source:MGI Symbol;Acc:MGI:1914489]
ENSMUSG00000024067	407.242	1.47791	0.49823	2.96633	0.00301378	0.0190877	Dpy30	dpy-30, histone methyltransferase complex regulatory subunit [Source:MGI Symbol;Acc:MGI:1913560]
ENSMUSG00000021262	375.964	1.47706	0.301868	4.89306	9.92804e-07	2.58775e-05	Evl	Ena-vasodilator stimulated phosphoprotein [Source:MGI Symbol;Acc:MGI:1194884]
ENSMUSG00000073144	73.3255	1.47699	0.309119	4.77807	1.76983e-06	4.32284e-05	4930599N23Rik	RIKEN cDNA 4930599N23 gene [Source:MGI Symbol;Acc:MGI:1922629]
ENSMUSG00000023089	155.283	1.47605	0.507885	2.90627	0.00365762	0.0221596	Ndufa5	NADH dehydrogenase (ubiquinone) 1 alpha subcomplex, 5 [Source:MGI Symbol;Acc:MGI:1915452]
ENSMUSG00000026946	181.602	1.47592	0.322895	4.57089	4.85659e-06	0.000102754	Nmi	N-myc (and STAT) interactor [Source:MGI Symbol;Acc:MGI:1928368]
ENSMUSG00000091438	123.01	1.47533	0.280045	5.26817	1.37789e-07	4.58497e-06	Gm17088	predicted gene 17088 [Source:MGI Symbol;Acc:MGI:4937915]
ENSMUSG00000003541	1504.03	1.47431	0.353631	4.16905	3.05866e-05	0.000486461	Ier3	immediate early response 3 [Source:MGI Symbol;Acc:MGI:104814]
ENSMUSG00000091844	236.162	1.47334	0.396496	3.7159	0.000202484	0.0022547	Gm8251	predicted gene 8251 [Source:MGI Symbol;Acc:MGI:3647616]
ENSMUSG00000026657	966.087	1.47277	0.312461	4.71346	2.43542e-06	5.71433e-05	Frmd4a	FERM domain containing 4A [Source:MGI Symbol;Acc:MGI:1919850]
ENSMUSG00000066245	67.77	1.47204	0.466217	3.1574	0.0015918	0.0116032	Gm10156	predicted gene 10156 [Source:MGI Symbol;Acc:MGI:3642344]
ENSMUSG00000027355	17.8667	1.47146	0.418807	3.51346	0.000442306	0.00421136	Tmco5	transmembrane and coiled-coil domains 5 [Source:MGI Symbol;Acc:MGI:1914606]
ENSMUSG00000104728	98.3568	1.47122	0.286653	5.13239	2.8608e-07	8.71573e-06	Gm42462	predicted gene 42462 [Source:MGI Symbol;Acc:MGI:5662599]
ENSMUSG00000071172	8519.6	1.4711	0.363652	4.04535	5.22442e-05	0.000752869	Srsf3	serine/arginine-rich splicing factor 3 [Source:MGI Symbol;Acc:MGI:98285]
ENSMUSG00000070563	14.9431	1.47052	0.563557	2.60936	0.00907115	0.0436471	Spaca4	sperm acrosome associated 4 [Source:MGI Symbol;Acc:MGI:1916613]
ENSMUSG00000002233	2411.59	1.46977	0.270845	5.42661	5.74339e-08	2.11129e-06	Rhoc	ras homolog family member C [Source:MGI Symbol;Acc:MGI:106028]
ENSMUSG00000022205	1188.36	1.46933	0.391145	3.75648	0.000172322	0.00197373	Sub1	SUB1 homolog (S. cerevisiae) [Source:MGI Symbol;Acc:MGI:104811]
ENSMUSG00000010406	854.211	1.46898	0.257735	5.69958	1.20105e-08	5.23356e-07	Mrpl52	mitochondrial ribosomal protein L52 [Source:MGI Symbol;Acc:MGI:1916086]
ENSMUSG00000093289	52.6199	1.46803	0.33609	4.36796	1.25411e-05	0.000232006	Snord92	small nucleolar RNA, C/D box 92 [Source:MGI Symbol;Acc:MGI:3819565]
ENSMUSG00000032946	38.5517	1.46714	0.444014	3.30426	0.000952283	0.00776062	Rasgrp2	RAS, guanyl releasing protein 2 [Source:MGI Symbol;Acc:MGI:1333849]
ENSMUSG00000097194	274.172	1.46631	0.245883	5.96344	2.46975e-09	1.30702e-07	9330175E14Rik	RIKEN cDNA 9330175E14 gene [Source:MGI Symbol;Acc:MGI:2443913]
ENSMUSG00000107075	199.368	1.46618	0.327676	4.47448	7.65963e-06	0.000152018	Gm43068	predicted gene 43068 [Source:MGI Symbol;Acc:MGI:5663205]
ENSMUSG00000109893	13.2131	1.46464	0.491293	2.9812	0.00287123	0.0184101	Gm9655	predicted gene 9655 [Source:MGI Symbol;Acc:MGI:3780063]
ENSMUSG00000032344	1420.17	1.46302	0.420545	3.47886	0.000503547	0.0046594	Mb21d1	Mab-21 domain containing 1 [Source:MGI Symbol;Acc:MGI:2442261]
ENSMUSG00000105940	336.203	1.46287	0.362925	4.03079	5.55908e-05	0.000793067	Gm42635	predicted gene 42635 [Source:MGI Symbol;Acc:MGI:5662772]
ENSMUSG00000018362	5626.5	1.4616	0.467873	3.12392	0.0017846	0.0126873	Kpna2	karyopherin (importin) alpha 2 [Source:MGI Symbol;Acc:MGI:103561]
ENSMUSG00000105199	377.308	1.45954	0.398495	3.66264	0.000249627	0.00267389	Gm43581	predicted gene 43581 [Source:MGI Symbol;Acc:MGI:5663718]
ENSMUSG00000017057	1623.28	1.4594	0.345234	4.22728	2.36536e-05	0.000392776	Il13ra1	interleukin 13 receptor, alpha 1 [Source:MGI Symbol;Acc:MGI:105052]
ENSMUSG00000079101	16.2728	1.45583	0.469725	3.09932	0.00193966	0.0135159	Esd-ps	esterase D/formylglutathione hydrolase, pseudogene [Source:MGI Symbol;Acc:MGI:3781082]
ENSMUSG00000021116	5547.31	1.45452	0.346939	4.19242	2.75992e-05	0.000446713	Eif2s1	eukaryotic translation initiation factor 2, subunit 1 alpha [Source:MGI Symbol;Acc:MGI:95299]
ENSMUSG00000035235	185.835	1.45416	0.296038	4.91208	9.0114e-07	2.38597e-05	Trim13	tripartite motif-containing 13 [Source:MGI Symbol;Acc:MGI:1913847]
ENSMUSG00000028643	316.583	1.45375	0.325453	4.46683	7.93855e-06	0.000156583	Svbp	small vasohibin binding protein [Source:MGI Symbol;Acc:MGI:1916466]
ENSMUSG00000029632	1066.5	1.45361	0.420421	3.4575	0.000545213	0.0049731	Ndufa4	NADH dehydrogenase (ubiquinone) 1 alpha subcomplex, 4 [Source:MGI Symbol;Acc:MGI:107686]
ENSMUSG00000048285	299.023	1.45304	0.402685	3.60837	0.000308127	0.00317827	Frmd6	FERM domain containing 6 [Source:MGI Symbol;Acc:MGI:2442579]
ENSMUSG00000040183	29.2706	1.45268	0.409718	3.54556	0.000391781	0.00383284	Ankrd6	ankyrin repeat domain 6 [Source:MGI Symbol;Acc:MGI:2154278]
ENSMUSG00000041153	1501.74	1.45237	0.259816	5.58998	2.27102e-08	9.20695e-07	Osgin2	oxidative stress induced growth inhibitor family member 2 [Source:MGI Symbol;Acc:MGI:2384798]
ENSMUSG00000078954	61.7692	1.45113	0.349816	4.14827	3.35003e-05	0.000525625	Arhgap8	Rho GTPase activating protein 8 [Source:MGI Symbol;Acc:MGI:1920417]
ENSMUSG00000054717	2548.51	1.44629	0.562731	2.57013	0.0101661	0.0475737	Hmgb2	high mobility group box 2 [Source:MGI Symbol;Acc:MGI:96157]
ENSMUSG00000048007	400.194	1.44488	0.3573	4.0439	5.25702e-05	0.00075629	Timm8a1	translocase of inner mitochondrial membrane 8A1 [Source:MGI Symbol;Acc:MGI:1353433]
ENSMUSG00000079076	56.3763	1.44402	0.29472	4.89963	9.60191e-07	2.5207e-05	Gm3086	predicted gene 3086 [Source:MGI Symbol;Acc:MGI:3781262]
ENSMUSG00000005732	1988.9	1.44294	0.460253	3.13511	0.00171788	0.0123259	Ranbp1	RAN binding protein 1 [Source:MGI Symbol;Acc:MGI:96269]
ENSMUSG00000081769	55.9145	1.44091	0.472253	3.05113	0.00227984	0.0152916	Gm12216	predicted gene 12216 [Source:MGI Symbol;Acc:MGI:3650088]
ENSMUSG00000094995	20.2018	1.44088	0.523992	2.74981	0.00596293	0.0321039	Pate3	prostate and testis expressed 3 [Source:MGI Symbol;Acc:MGI:4936999]
ENSMUSG00000112895	118.543	1.4408	0.437795	3.29103	0.0009982	0.00803515	Gm47567	predicted gene, 47567 [Source:MGI Symbol;Acc:MGI:6096594]
ENSMUSG00000041817	94.8945	1.4407	0.412948	3.48881	0.000485176	0.00452537	Fam169a	family with sequence similarity 169, member A [Source:MGI Symbol;Acc:MGI:2444268]
ENSMUSG00000064360	95.5615	1.43973	0.48575	2.96393	0.00303733	0.0192012	mt-Nd3	mitochondrially encoded NADH dehydrogenase 3 [Source:MGI Symbol;Acc:MGI:102499]
ENSMUSG00000108912	14.3084	1.43971	0.520716	2.76488	0.00569446	0.0310164	E230020D15Rik	RIKEN cDNA E230020D15 gene [Source:MGI Symbol;Acc:MGI:2442650]
ENSMUSG00000041431	4866.58	1.43873	0.477077	3.01572	0.00256368	0.0167739	Ccnb1	cyclin B1 [Source:MGI Symbol;Acc:MGI:88302]
ENSMUSG00000078941	412.023	1.43595	0.41911	3.4262	0.000612094	0.00545688	Ak6	adenylate kinase 6 [Source:MGI Symbol;Acc:MGI:5510732]
ENSMUSG00000092455	117.429	1.43507	0.342882	4.18531	2.84778e-05	0.000457753	Gm20456	predicted gene 20456 [Source:MGI Symbol;Acc:MGI:5141921]
ENSMUSG00000055760	304.441	1.43428	0.431213	3.32615	0.000880534	0.00728951	Gemin6	gem nuclear organelle associated protein 6 [Source:MGI Symbol;Acc:MGI:1914492]
ENSMUSG00000020182	18.2961	1.43349	0.502132	2.8548	0.00430636	0.0250995	Ddc	dopa decarboxylase [Source:MGI Symbol;Acc:MGI:94876]
ENSMUSG00000004347	53.9095	1.43314	0.317729	4.51059	6.46475e-06	0.000131565	Pde1c	phosphodiesterase 1C [Source:MGI Symbol;Acc:MGI:108413]
ENSMUSG00000022247	1629.41	1.43293	0.350495	4.0883	4.34548e-05	0.00065302	Brix1	BRX1, biogenesis of ribosomes [Source:MGI Symbol;Acc:MGI:1915082]
ENSMUSG00000088705	76.7439	1.42735	0.308029	4.63381	3.59001e-06	8.0405e-05	Gm25549	predicted gene, 25549 [Source:MGI Symbol;Acc:MGI:5455326]
ENSMUSG00000051648	24.6789	1.42657	0.51945	2.7463	0.0060271	0.0323338	Kctd19	potassium channel tetramerisation domain containing 19 [Source:MGI Symbol;Acc:MGI:3045294]
ENSMUSG00000025264	674.408	1.42636	0.380108	3.75252	0.000175064	0.00199888	Tsr2	TSR2 20S rRNA accumulation [Source:MGI Symbol;Acc:MGI:1916749]
ENSMUSG00000020057	1482.67	1.42617	0.486394	2.93213	0.00336649	0.0207646	Dram1	DNA-damage regulated autophagy modulator 1 [Source:MGI Symbol;Acc:MGI:1918962]
ENSMUSG00000028381	1677.89	1.42548	0.209388	6.80783	9.90799e-12	8.11062e-10	Ugcg	UDP-glucose ceramide glucosyltransferase [Source:MGI Symbol;Acc:MGI:1332243]
ENSMUSG00000084543	27.7683	1.42468	0.375312	3.79598	0.000147059	0.00175253	Gm23184	predicted gene, 23184 [Source:MGI Symbol;Acc:MGI:5452961]
ENSMUSG00000105062	171.305	1.4242	0.401316	3.54884	0.000386932	0.00379264	Gm43113	predicted gene 43113 [Source:MGI Symbol;Acc:MGI:5663250]
ENSMUSG00000057457	49.7806	1.42406	0.403674	3.52774	0.000419125	0.00404019	Phex	phosphate regulating endopeptidase homolog, X-linked [Source:MGI Symbol;Acc:MGI:107489]
ENSMUSG00000027133	1764.02	1.42383	0.460373	3.09278	0.00198291	0.0137537	Nop10	NOP10 ribonucleoprotein [Source:MGI Symbol;Acc:MGI:1913431]
ENSMUSG00000089014	20.0895	1.42299	0.42664	3.33533	0.000851975	0.00707825	Gm25520	predicted gene, 25520 [Source:MGI Symbol;Acc:MGI:5455297]
ENSMUSG00000022797	14496.9	1.4216	0.289872	4.90425	9.37837e-07	2.46707e-05	Tfrc	transferrin receptor [Source:MGI Symbol;Acc:MGI:98822]
ENSMUSG00000037826	752.033	1.42114	0.212375	6.69164	2.20687e-11	1.69295e-09	Ppm1k	protein phosphatase 1K (PP2C domain containing) [Source:MGI Symbol;Acc:MGI:2442111]
ENSMUSG00000045827	351.022	1.42083	0.248832	5.70999	1.12985e-08	4.97407e-07	Serpinb9	serine (or cysteine) peptidase inhibitor, clade B, member 9 [Source:MGI Symbol;Acc:MGI:106603]
ENSMUSG00000050029	2293.79	1.41973	0.27516	5.15964	2.4742e-07	7.71215e-06	Rap2c	RAP2C, member of RAS oncogene family [Source:MGI Symbol;Acc:MGI:1919315]
ENSMUSG00000006930	129.188	1.41886	0.551802	2.57132	0.0101312	0.0474481	Hap1	huntingtin-associated protein 1 [Source:MGI Symbol;Acc:MGI:1261831]
ENSMUSG00000035954	2188.99	1.4186	0.259568	5.46522	4.62332e-08	1.74204e-06	Dock4	dedicator of cytokinesis 4 [Source:MGI Symbol;Acc:MGI:1918006]
ENSMUSG00000025010	446.162	1.41824	0.373978	3.7923	0.000149256	0.00177164	Ccnj	cyclin J [Source:MGI Symbol;Acc:MGI:2443297]
ENSMUSG00000103967	64.9461	1.41653	0.400009	3.54126	0.000398228	0.00388405	Gm38214	predicted gene, 38214 [Source:MGI Symbol;Acc:MGI:5611442]
ENSMUSG00000052033	322.881	1.41653	0.36345	3.89746	9.72078e-05	0.00125033	Pfdn4	prefoldin 4 [Source:MGI Symbol;Acc:MGI:1923512]
ENSMUSG00000101132	13.7351	1.41628	0.499238	2.83687	0.00455575	0.0262191	Gm8000	predicted gene 8000 [Source:MGI Symbol;Acc:MGI:3648432]
ENSMUSG00000104126	23.3063	1.41624	0.479493	2.95363	0.00314062	0.0196746	Gm37486	predicted gene, 37486 [Source:MGI Symbol;Acc:MGI:5610714]
ENSMUSG00000054293	901.862	1.41378	0.231928	6.09578	1.08908e-09	6.15989e-08	P2ry10b	purinergic receptor P2Y, G-protein coupled 10B [Source:MGI Symbol;Acc:MGI:2441814]
ENSMUSG00000025591	1354.94	1.41351	0.214278	6.59659	4.20712e-11	3.03647e-09	Tma16	translation machinery associated 16 [Source:MGI Symbol;Acc:MGI:1913532]
ENSMUSG00000085289	36.8835	1.41297	0.433105	3.26243	0.00110462	0.00871386	Gm15337	predicted gene 15337 [Source:MGI Symbol;Acc:MGI:3705103]
ENSMUSG00000090232	17.5633	1.41277	0.467534	3.02176	0.00251309	0.0164977	Gm16132	predicted gene 16132 [Source:MGI Symbol;Acc:MGI:3802156]
ENSMUSG00000048489	554.696	1.4126	0.389389	3.62775	0.000285902	0.00299239	8430408G22Rik	RIKEN cDNA 8430408G22 gene [Source:MGI Symbol;Acc:MGI:1918730]
ENSMUSG00000112907	65.131	1.41179	0.533473	2.64642	0.00813496	0.0403785	Gm47015	predicted gene, 47015 [Source:MGI Symbol;Acc:MGI:6095697]
ENSMUSG00000026021	1461.88	1.41024	0.313474	4.49876	6.83521e-06	0.000138116	Sumo1	small ubiquitin-like modifier 1 [Source:MGI Symbol;Acc:MGI:1197010]
ENSMUSG00000025429	435.161	1.41014	0.403413	3.49551	0.000473158	0.0044375	Pstpip2	proline-serine-threonine phosphatase-interacting protein 2 [Source:MGI Symbol;Acc:MGI:1335088]
ENSMUSG00000022867	4051.36	1.40838	0.248568	5.66598	1.46186e-08	6.18083e-07	Usp25	ubiquitin specific peptidase 25 [Source:MGI Symbol;Acc:MGI:1353655]
ENSMUSG00000078713	946.609	1.40782	0.364365	3.86376	0.000111654	0.00139892	Tomm5	translocase of outer mitochondrial membrane 5 [Source:MGI Symbol;Acc:MGI:1915762]
ENSMUSG00000020018	176.876	1.40765	0.391071	3.59947	0.000318867	0.0032604	Snrpf	small nuclear ribonucleoprotein polypeptide F [Source:MGI Symbol;Acc:MGI:1917128]
ENSMUSG00000067608	784.823	1.40382	0.442011	3.176	0.00149323	0.0110576	Pcna-ps2	proliferating cell nuclear antigen pseudogene 2 [Source:MGI Symbol;Acc:MGI:97505]
ENSMUSG00000032301	2692.87	1.40228	0.303426	4.62148	3.81016e-06	8.46694e-05	Psma4	proteasome (prosome, macropain) subunit, alpha type 4 [Source:MGI Symbol;Acc:MGI:1347060]
ENSMUSG00000087233	15.4807	1.40173	0.499397	2.80684	0.00500295	0.028185	Gm43213	predicted gene 43213 [Source:MGI Symbol;Acc:MGI:5663350]
ENSMUSG00000083606	124.454	1.40101	0.295707	4.73784	2.1601e-06	5.12939e-05	Gm15916	predicted gene 15916 [Source:MGI Symbol;Acc:MGI:3801989]
ENSMUSG00000035004	1253.67	1.40094	0.278736	5.02604	5.00707e-07	1.4223e-05	Igsf6	immunoglobulin superfamily, member 6 [Source:MGI Symbol;Acc:MGI:1891393]
ENSMUSG00000055561	145.801	1.40067	0.445477	3.14419	0.00166548	0.0120341	Spink5	serine peptidase inhibitor, Kazal type 5 [Source:MGI Symbol;Acc:MGI:1919682]
ENSMUSG00000040552	5691.74	1.4004	0.369972	3.78516	0.000153611	0.00180958	C3ar1	complement component 3a receptor 1 [Source:MGI Symbol;Acc:MGI:1097680]
ENSMUSG00000051316	329.739	1.39923	0.283534	4.93495	8.01715e-07	2.16227e-05	Taf7	TATA-box binding protein associated factor 7 [Source:MGI Symbol;Acc:MGI:1346348]
ENSMUSG00000010358	853.444	1.39833	0.231031	6.05256	1.42559e-09	7.94055e-08	Ifi35	interferon-induced protein 35 [Source:MGI Symbol;Acc:MGI:1917360]
ENSMUSG00000111212	114.281	1.39715	0.484759	2.88216	0.00394964	0.023507	Gm47087	predicted gene, 47087 [Source:MGI Symbol;Acc:MGI:6095814]
ENSMUSG00000112918	66.9916	1.3948	0.385483	3.61832	0.000296516	0.00308083	Gm18120	predicted gene, 18120 [Source:MGI Symbol;Acc:MGI:5010305]
ENSMUSG00000102733	113.399	1.39346	0.344023	4.0505	5.1109e-05	0.000740257	Gm38262	predicted gene, 38262 [Source:MGI Symbol;Acc:MGI:5611490]
ENSMUSG00000090553	1033.89	1.39328	0.432611	3.22063	0.00127909	0.00978875	Snrpe	small nuclear ribonucleoprotein E [Source:MGI Symbol;Acc:MGI:98346]
ENSMUSG00000097619	17.7824	1.39307	0.510518	2.72874	0.00635774	0.0336355	4833422M21Rik	RIKEN cDNA 4833422M21 gene [Source:MGI Symbol;Acc:MGI:1923018]
ENSMUSG00000053007	3201.64	1.39306	0.220406	6.32044	2.60818e-10	1.65004e-08	Creb5	cAMP responsive element binding protein 5 [Source:MGI Symbol;Acc:MGI:2443973]
ENSMUSG00000024878	626.54	1.39259	0.258894	5.37901	7.48965e-08	2.67643e-06	Cbwd1	COBW domain containing 1 [Source:MGI Symbol;Acc:MGI:2385089]
ENSMUSG00000064349	449.883	1.39185	0.472693	2.94451	0.00323471	0.0201311	mt-Tc	mitochondrially encoded tRNA cysteine [Source:MGI Symbol;Acc:MGI:102490]
ENSMUSG00000108353	275.888	1.3916	0.281694	4.94012	7.80728e-07	2.11011e-05	Gm45205	predicted gene 45205 [Source:MGI Symbol;Acc:MGI:5753781]
ENSMUSG00000015340	33427.9	1.39072	0.519699	2.67601	0.00745035	0.0378831	Cybb	cytochrome b-245, beta polypeptide [Source:MGI Symbol;Acc:MGI:88574]
ENSMUSG00000020806	2665.01	1.39054	0.5076	2.73943	0.00615453	0.0328592	Rhbdf2	rhomboid 5 homolog 2 [Source:MGI Symbol;Acc:MGI:2442473]
ENSMUSG00000041193	13.7814	1.39052	0.517923	2.6848	0.00725743	0.0371009	Pla2g5	phospholipase A2, group V [Source:MGI Symbol;Acc:MGI:101899]
ENSMUSG00000097572	118.882	1.39007	0.371139	3.74542	0.000180089	0.00204532	Gm26797	predicted gene, 26797 [Source:MGI Symbol;Acc:MGI:5477291]
ENSMUSG00000052273	32.0928	1.38964	0.419674	3.31123	0.000928868	0.00760502	Dnah3	dynein, axonemal, heavy chain 3 [Source:MGI Symbol;Acc:MGI:2683040]
ENSMUSG00000109807	65.2464	1.38943	0.408245	3.40342	0.00066548	0.00581546	Gm45244	predicted gene 45244 [Source:MGI Symbol;Acc:MGI:5791080]
ENSMUSG00000062580	2121.67	1.3866	0.32782	4.22976	2.33938e-05	0.000389692	Timm17a	translocase of inner mitochondrial membrane 17a [Source:MGI Symbol;Acc:MGI:1343131]
ENSMUSG00000077565	201.662	1.38605	0.418683	3.3105	0.000931281	0.00762098	Gm23201	predicted gene, 23201 [Source:MGI Symbol;Acc:MGI:5452978]
ENSMUSG00000026068	502.752	1.38592	0.446573	3.10345	0.00191281	0.0133834	Il18rap	interleukin 18 receptor accessory protein [Source:MGI Symbol;Acc:MGI:1338888]
ENSMUSG00000114602	98.974	1.38581	0.291099	4.76061	1.93007e-06	4.66531e-05	AC154335.1	predicted gene, 49223 [Source:MGI Symbol;Acc:MGI:6118679]
ENSMUSG00000073274	4295.84	1.38524	0.239368	5.78708	7.16215e-09	3.3487e-07	Gm14636	predicted gene 14636 [Source:MGI Symbol;Acc:MGI:3641976]
ENSMUSG00000028367	5515.34	1.38481	0.380643	3.63808	0.000274674	0.00290094	Txn1	thioredoxin 1 [Source:MGI Symbol;Acc:MGI:98874]
ENSMUSG00000077271	33.5099	1.38448	0.44345	3.12206	0.00179589	0.0127456	Gm22781	predicted gene, 22781 [Source:MGI Symbol;Acc:MGI:5452558]
ENSMUSG00000032215	2385.4	1.38437	0.338632	4.08814	4.3485e-05	0.000653091	Rsl24d1	ribosomal L24 domain containing 1 [Source:MGI Symbol;Acc:MGI:2681840]
ENSMUSG00000037140	31.9226	1.3835	0.451575	3.06372	0.00218605	0.014806	Tas2r108	taste receptor, type 2, member 108 [Source:MGI Symbol;Acc:MGI:2681210]
ENSMUSG00000014226	3021.63	1.38347	0.430859	3.21097	0.00132289	0.0100609	Cacybp	calcyclin binding protein [Source:MGI Symbol;Acc:MGI:1270839]
ENSMUSG00000079197	2672.27	1.38326	0.273228	5.06267	4.13425e-07	1.20099e-05	Psme2	proteasome (prosome, macropain) activator subunit 2 (PA28 beta) [Source:MGI Symbol;Acc:MGI:1096365]
ENSMUSG00000032915	11.8165	1.383	0.50514	2.73786	0.00618407	0.0329555	Adgre4	adhesion G protein-coupled receptor E4 [Source:MGI Symbol;Acc:MGI:1196464]
ENSMUSG00000112594	37.0759	1.38224	0.387396	3.56804	0.000359659	0.00358567	Gm48333	predicted gene, 48333 [Source:MGI Symbol;Acc:MGI:6097791]
ENSMUSG00000057278	1026.28	1.38074	0.363108	3.80255	0.000143212	0.00171226	Snrpg	small nuclear ribonucleoprotein polypeptide G [Source:MGI Symbol;Acc:MGI:1915261]
ENSMUSG00000026723	323.848	1.38055	0.408547	3.37918	0.000727037	0.00624058	Trdmt1	tRNA aspartic acid methyltransferase 1 [Source:MGI Symbol;Acc:MGI:1274787]
ENSMUSG00000036402	1897.82	1.38044	0.265958	5.19043	2.09806e-07	6.62841e-06	Gng12	guanine nucleotide binding protein (G protein), gamma 12 [Source:MGI Symbol;Acc:MGI:1336171]
ENSMUSG00000099875	30.4392	1.38032	0.445965	3.09513	0.00196729	0.0136861	Rbm3-ps	RNA binding motif (RNP1, RRM) protein 3 [Source:MGI Symbol;Acc:MGI:3642874]
ENSMUSG00000108019	22.434	1.3803	0.407032	3.39114	0.000696016	0.00601867	Gm44108	predicted gene, 44108 [Source:MGI Symbol;Acc:MGI:5690500]
ENSMUSG00000099543	43.1091	1.37988	0.512052	2.69479	0.00704322	0.0362625	Gm29322	predicted gene 29322 [Source:MGI Symbol;Acc:MGI:5580028]
ENSMUSG00000071856	306.445	1.37915	0.191341	7.2078	5.68623e-13	5.8747e-11	Mcc	mutated in colorectal cancers [Source:MGI Symbol;Acc:MGI:96930]
ENSMUSG00000064600	48.6055	1.37823	0.37082	3.71671	0.000201831	0.00224938	Gm25636	predicted gene, 25636 [Source:MGI Symbol;Acc:MGI:5455413]
ENSMUSG00000069515	21.9187	1.37704	0.470831	2.92469	0.00344798	0.0211552	Lyz1	lysozyme 1 [Source:MGI Symbol;Acc:MGI:96902]
ENSMUSG00000031434	15.1278	1.37636	0.449846	3.05962	0.00221616	0.0149743	Morc4	microrchidia 4 [Source:MGI Symbol;Acc:MGI:1922996]
ENSMUSG00000010342	43.2269	1.37631	0.338216	4.06932	4.71512e-05	0.000695114	Tex14	testis expressed gene 14 [Source:MGI Symbol;Acc:MGI:1933227]
ENSMUSG00000021414	16.9228	1.37496	0.464449	2.96042	0.00307221	0.0193641	Fam217a	family with sequence similarity 217, member A [Source:MGI Symbol;Acc:MGI:1919114]
ENSMUSG00000068141	13.3799	1.37402	0.508792	2.70055	0.00692258	0.0358231	Gm10232	predicted pseudogene 10232 [Source:MGI Symbol;Acc:MGI:3641637]
ENSMUSG00000072621	1436.79	1.37318	0.204801	6.70495	2.01474e-11	1.57384e-09	Slfn10-ps	schlafen 10, pseudogene [Source:MGI Symbol;Acc:MGI:3512288]
ENSMUSG00000097597	114.268	1.37294	0.336744	4.0771	4.56015e-05	0.000678121	Gm26674	predicted gene, 26674 [Source:MGI Symbol;Acc:MGI:5477168]
ENSMUSG00000063234	1488.84	1.37288	0.253773	5.40987	6.30718e-08	2.29876e-06	Gpr84	G protein-coupled receptor 84 [Source:MGI Symbol;Acc:MGI:1934129]
ENSMUSG00000104347	98.5468	1.37257	0.287627	4.77205	1.82359e-06	4.44146e-05	Gm37689	predicted gene, 37689 [Source:MGI Symbol;Acc:MGI:5610917]
ENSMUSG00000030148	98.5693	1.37224	0.459452	2.98669	0.00282019	0.0181601	Clec4a2	C-type lectin domain family 4, member a2 [Source:MGI Symbol;Acc:MGI:1349412]
ENSMUSG00000046272	27.7284	1.37211	0.441327	3.10905	0.00187687	0.0131783	Olfr1444	olfactory receptor 1444 [Source:MGI Symbol;Acc:MGI:3031278]
ENSMUSG00000027787	4092.51	1.37175	0.321299	4.2694	1.96002e-05	0.000336368	Nmd3	NMD3 ribosome export adaptor [Source:MGI Symbol;Acc:MGI:2140103]
ENSMUSG00000103756	140.437	1.37139	0.27491	4.98851	6.08476e-07	1.68545e-05	Gm37285	predicted gene, 37285 [Source:MGI Symbol;Acc:MGI:5610513]
ENSMUSG00000021569	1309.85	1.37134	0.488299	2.8084	0.00497877	0.0280853	Trip13	thyroid hormone receptor interactor 13 [Source:MGI Symbol;Acc:MGI:1916966]
ENSMUSG00000025888	935.553	1.37112	0.273564	5.01206	5.385e-07	1.5162e-05	Casp1	caspase 1 [Source:MGI Symbol;Acc:MGI:96544]
ENSMUSG00000033368	23.9322	1.37106	0.406874	3.36974	0.000752395	0.00640035	Trim69	tripartite motif-containing 69 [Source:MGI Symbol;Acc:MGI:1918178]
ENSMUSG00000099760	55.0008	1.36974	0.279796	4.89551	9.8053e-07	2.5662e-05	Gm28800	predicted gene 28800 [Source:MGI Symbol;Acc:MGI:5579506]
ENSMUSG00000021149	4348.37	1.36974	0.317004	4.32088	1.55406e-05	0.0002769	Gtpbp4	GTP binding protein 4 [Source:MGI Symbol;Acc:MGI:1916487]
ENSMUSG00000033450	635.831	1.36966	0.291424	4.69987	2.60324e-06	6.05264e-05	Tagap	T cell activation Rho GTPase activating protein [Source:MGI Symbol;Acc:MGI:3615484]
ENSMUSG00000107480	124.453	1.36935	0.487185	2.81074	0.00494274	0.0279318	Gm44165	predicted gene, 44165 [Source:MGI Symbol;Acc:MGI:5690557]
ENSMUSG00000075232	3578.28	1.36897	0.384306	3.5622	0.000367767	0.003641	Amd1	S-adenosylmethionine decarboxylase 1 [Source:MGI Symbol;Acc:MGI:88004]
ENSMUSG00000027533	411.764	1.3682	0.378225	3.61743	0.000297542	0.00308774	Fabp5	fatty acid binding protein 5, epidermal [Source:MGI Symbol;Acc:MGI:101790]
ENSMUSG00000031155	601.946	1.36652	0.356435	3.83386	0.000126147	0.00154058	Pim2	proviral integration site 2 [Source:MGI Symbol;Acc:MGI:97587]
ENSMUSG00000068882	1890.44	1.36301	0.441423	3.08777	0.00201664	0.0139386	Ssb	Sjogren syndrome antigen B [Source:MGI Symbol;Acc:MGI:98423]
ENSMUSG00000024691	3791.7	1.36256	0.415589	3.27864	0.0010431	0.00831208	Fam111a	family with sequence similarity 111, member A [Source:MGI Symbol;Acc:MGI:1915508]
ENSMUSG00000064427	109.038	1.3617	0.319468	4.26239	2.0225e-05	0.000345931	Gm22748	predicted gene, 22748 [Source:MGI Symbol;Acc:MGI:5452525]
ENSMUSG00000088777	15.9849	1.36091	0.441335	3.08363	0.00204495	0.0141038	Gm26039	predicted gene, 26039 [Source:MGI Symbol;Acc:MGI:5455816]
ENSMUSG00000015671	3587.32	1.36073	0.346919	3.92232	8.76995e-05	0.00115469	Psma2	proteasome (prosome, macropain) subunit, alpha type 2 [Source:MGI Symbol;Acc:MGI:104885]
ENSMUSG00000022537	24.0813	1.36027	0.478439	2.84314	0.0044672	0.0258139	Tmem44	transmembrane protein 44 [Source:MGI Symbol;Acc:MGI:1924489]
ENSMUSG00000087674	27.7312	1.35932	0.366706	3.70683	0.000209868	0.00231578	4930447M23Rik	RIKEN cDNA 4930447M23 gene [Source:MGI Symbol;Acc:MGI:1918902]
ENSMUSG00000026020	6315.41	1.35806	0.365336	3.71728	0.000201377	0.00224626	Nop58	NOP58 ribonucleoprotein [Source:MGI Symbol;Acc:MGI:1933184]
ENSMUSG00000054932	1407.82	1.357	0.329269	4.12125	3.76818e-05	0.000580218	Afp	alpha fetoprotein [Source:MGI Symbol;Acc:MGI:87951]
ENSMUSG00000040078	643.976	1.35696	0.423838	3.20159	0.00136671	0.0103149	Ptges3-ps	prostaglandin E synthase 3, pseudogene [Source:MGI Symbol;Acc:MGI:3704271]
ENSMUSG00000108985	48.8833	1.3568	0.442973	3.06293	0.00219183	0.0148372	A930030B08Rik	RIKEN cDNA A930030B08 gene [Source:MGI Symbol;Acc:MGI:1924443]
ENSMUSG00000102419	266.914	1.35659	0.41463	3.2718	0.00106867	0.00848245	Gm36940	predicted gene, 36940 [Source:MGI Symbol;Acc:MGI:5610168]
ENSMUSG00000109167	42.3606	1.35611	0.299371	4.52986	5.90216e-06	0.000121759	Gm44652	predicted gene 44652 [Source:MGI Symbol;Acc:MGI:5753228]
ENSMUSG00000083899	169.969	1.35546	0.394951	3.43196	0.000599229	0.00536271	Gm12346	predicted gene 12346 [Source:MGI Symbol;Acc:MGI:3649810]
ENSMUSG00000008333	1901.78	1.35473	0.350864	3.86113	0.000112865	0.00141134	Snrpb2	U2 small nuclear ribonucleoprotein B [Source:MGI Symbol;Acc:MGI:104805]
ENSMUSG00000098274	85.2297	1.35377	0.271569	4.98501	6.19593e-07	1.71254e-05	Rpl24	ribosomal protein L24 [Source:MGI Symbol;Acc:MGI:1915443]
ENSMUSG00000043789	49.266	1.3532	0.353447	3.82858	0.000128884	0.00156952	Vwce	von Willebrand factor C and EGF domains [Source:MGI Symbol;Acc:MGI:1919018]
ENSMUSG00000039985	1525.98	1.3506	0.352535	3.83112	0.000127563	0.00155562	Fam60a	family with sequence similarity 60, member A [Source:MGI Symbol;Acc:MGI:1929091]
ENSMUSG00000028261	1369.99	1.34974	0.375156	3.5978	0.000320921	0.00327856	Ndufaf4	NADH dehydrogenase (ubiquinone) 1 alpha subcomplex, assembly factor 4 [Source:MGI Symbol;Acc:MGI:1915743]
ENSMUSG00000108115	33.2306	1.34931	0.501782	2.68903	0.00716598	0.0367214	Gm7039	predicted gene 7039 [Source:MGI Symbol;Acc:MGI:3779653]
ENSMUSG00000035351	1501.64	1.34897	0.394333	3.42088	0.000624188	0.00554604	Nup37	nucleoporin 37 [Source:MGI Symbol;Acc:MGI:1919964]
ENSMUSG00000037816	873.33	1.3484	0.212979	6.33115	2.43337e-10	1.5471e-08	Fbxw17	F-box and WD-40 domain protein 17 [Source:MGI Symbol;Acc:MGI:1923584]
ENSMUSG00000087530	50.6322	1.34742	0.292897	4.60032	4.21836e-06	9.18218e-05	Gm15533	predicted gene 15533 [Source:MGI Symbol;Acc:MGI:3782982]
ENSMUSG00000115107	38.8245	1.34452	0.430006	3.12675	0.00176748	0.0126006	AC124715.1	predicted gene, 18368 [Source:MGI Symbol;Acc:MGI:5010553]
ENSMUSG00000067547	33.8001	1.34452	0.479769	2.80243	0.00507184	0.0284418	Gm7666	predicted pseudogene 7666 [Source:MGI Symbol;Acc:MGI:3648907]
ENSMUSG00000089998	216.619	1.34269	0.282785	4.74812	2.05319e-06	4.9239e-05	Phtf1os	putative homeodomain transcription factor 1, opposite strand [Source:MGI Symbol;Acc:MGI:3698050]
ENSMUSG00000060073	4007.46	1.342	0.335341	4.0019	6.28368e-05	0.000878906	Psma3	proteasome (prosome, macropain) subunit, alpha type 3 [Source:MGI Symbol;Acc:MGI:104883]
ENSMUSG00000102235	94.5687	1.34158	0.341667	3.92657	8.61642e-05	0.0011374	Gm37886	predicted gene, 37886 [Source:MGI Symbol;Acc:MGI:5611114]
ENSMUSG00000003226	17128.9	1.34152	0.254021	5.28112	1.28398e-07	4.30646e-06	Ranbp2	RAN binding protein 2 [Source:MGI Symbol;Acc:MGI:894323]
ENSMUSG00000031701	4256.1	1.34151	0.326384	4.11024	3.95253e-05	0.000604247	Dnaja2	DnaJ heat shock protein family (Hsp40) member A2 [Source:MGI Symbol;Acc:MGI:1931882]
ENSMUSG00000015243	6861.5	1.33909	0.245927	5.44506	5.17876e-08	1.93144e-06	Abca1	ATP-binding cassette, sub-family A (ABC1), member 1 [Source:MGI Symbol;Acc:MGI:99607]
ENSMUSG00000027347	64.578	1.33808	0.336082	3.9814	6.85106e-05	0.000946296	Rasgrp1	RAS guanyl releasing protein 1 [Source:MGI Symbol;Acc:MGI:1314635]
ENSMUSG00000020738	1673.67	1.33795	0.39244	3.4093	0.000651287	0.00572475	Sumo2	small ubiquitin-like modifier 2 [Source:MGI Symbol;Acc:MGI:2158813]
ENSMUSG00000013701	2203.16	1.33757	0.341793	3.9134	9.10054e-05	0.00118845	Timm23	translocase of inner mitochondrial membrane 23 [Source:MGI Symbol;Acc:MGI:1858317]
ENSMUSG00000031107	135.785	1.33692	0.356249	3.75277	0.000174889	0.00199777	Rbmx2	RNA binding motif protein, X-linked 2 [Source:MGI Symbol;Acc:MGI:1919414]
ENSMUSG00000060288	697.935	1.33674	0.393235	3.39934	0.00067549	0.00587887	Ppih	peptidyl prolyl isomerase H [Source:MGI Symbol;Acc:MGI:106499]
ENSMUSG00000090582	279.949	1.33657	0.188868	7.07677	1.47551e-12	1.44296e-10	Gm17024	predicted gene 17024 [Source:MGI Symbol;Acc:MGI:4937851]
ENSMUSG00000090559	322.696	1.33621	0.264524	5.05136	4.38671e-07	1.26858e-05	Gm17137	predicted gene 17137 [Source:MGI Symbol;Acc:MGI:4937964]
ENSMUSG00000087790	17.7819	1.33579	0.424356	3.1478	0.00164503	0.01193	Gm25970	predicted gene, 25970 [Source:MGI Symbol;Acc:MGI:5455747]
ENSMUSG00000060034	48.2172	1.33525	0.484752	2.75449	0.00587834	0.0317753	Ctf2	cardiotrophin 2 [Source:MGI Symbol;Acc:MGI:2684607]
ENSMUSG00000034203	2614.49	1.33429	0.352835	3.78164	0.000155801	0.001832	Chchd4	coiled-coil-helix-coiled-coil-helix domain containing 4 [Source:MGI Symbol;Acc:MGI:1919420]
ENSMUSG00000097526	44.4679	1.33407	0.478116	2.79027	0.00526643	0.0293022	Gm26847	predicted gene, 26847 [Source:MGI Symbol;Acc:MGI:5477341]
ENSMUSG00000025498	3031.51	1.33285	0.391101	3.40795	0.000654533	0.00573937	Irf7	interferon regulatory factor 7 [Source:MGI Symbol;Acc:MGI:1859212]
ENSMUSG00000039239	34.0657	1.33281	0.403815	3.30056	0.000964931	0.00784374	Tgfb2	transforming growth factor, beta 2 [Source:MGI Symbol;Acc:MGI:98726]
ENSMUSG00000054676	753.836	1.33194	0.192119	6.93287	4.1239e-12	3.68315e-10	1600014C10Rik	RIKEN cDNA 1600014C10 gene [Source:MGI Symbol;Acc:MGI:1919494]
ENSMUSG00000066551	3168.84	1.33185	0.486666	2.73668	0.00620628	0.0330529	Hmgb1	high mobility group box 1 [Source:MGI Symbol;Acc:MGI:96113]
ENSMUSG00000024472	4035.21	1.3311	0.182415	7.29709	2.94051e-13	3.12622e-11	Dcp2	decapping mRNA 2 [Source:MGI Symbol;Acc:MGI:1917890]
ENSMUSG00000070369	78.2618	1.331	0.45628	2.91707	0.00353335	0.0215756	Itgad	integrin, alpha D [Source:MGI Symbol;Acc:MGI:3578624]
ENSMUSG00000112391	156.237	1.33035	0.289084	4.60194	4.18567e-06	9.1321e-05	Gm48230	predicted gene, 48230 [Source:MGI Symbol;Acc:MGI:6097634]
ENSMUSG00000042228	3481.59	1.33013	0.205248	6.48062	9.13471e-11	6.30861e-09	Lyn	LYN proto-oncogene, Src family tyrosine kinase [Source:MGI Symbol;Acc:MGI:96892]
ENSMUSG00000024754	1232.56	1.32962	0.258298	5.14764	2.6379e-07	8.12522e-06	Tmem2	transmembrane protein 2 [Source:MGI Symbol;Acc:MGI:1890373]
ENSMUSG00000024097	5072.13	1.32946	0.398846	3.33328	0.000858282	0.00712395	Srsf7	serine/arginine-rich splicing factor 7 [Source:MGI Symbol;Acc:MGI:1926232]
ENSMUSG00000027285	1039.97	1.32915	0.237468	5.59718	2.17863e-08	8.86044e-07	Haus2	HAUS augmin-like complex, subunit 2 [Source:MGI Symbol;Acc:MGI:1913546]
ENSMUSG00000102749	57.3432	1.32869	0.455714	2.91561	0.00354989	0.0216406	Gm37598	predicted gene, 37598 [Source:MGI Symbol;Acc:MGI:5610826]
ENSMUSG00000000838	2376.93	1.32867	0.294968	4.50444	6.65471e-06	0.000135109	Fmr1	fragile X mental retardation syndrome 1 [Source:MGI Symbol;Acc:MGI:95564]
ENSMUSG00000096916	629.413	1.32841	0.363677	3.65274	0.000259461	0.0027648	Zfp850	zinc finger protein 850 [Source:MGI Symbol;Acc:MGI:3036281]
ENSMUSG00000031917	2108.04	1.32403	0.32115	4.12278	3.74325e-05	0.00057742	Nip7	NIP7, nucleolar pre-rRNA processing protein [Source:MGI Symbol;Acc:MGI:1913414]
ENSMUSG00000041936	1639.09	1.32395	0.510428	2.59381	0.00949196	0.0451211	Agrn	agrin [Source:MGI Symbol;Acc:MGI:87961]
ENSMUSG00000041135	1033.66	1.32321	0.259355	5.10191	3.36246e-07	1.00062e-05	Ripk2	receptor (TNFRSF)-interacting serine-threonine kinase 2 [Source:MGI Symbol;Acc:MGI:1891456]
ENSMUSG00000037601	1005.74	1.32245	0.36937	3.58029	0.000343212	0.00345939	Nme1	NME/NM23 nucleoside diphosphate kinase 1 [Source:MGI Symbol;Acc:MGI:97355]
ENSMUSG00000067931	366.454	1.32187	0.450456	2.93451	0.00334077	0.0206358	Zfp948	zinc finger protein 948 [Source:MGI Symbol;Acc:MGI:3040683]
ENSMUSG00000078153	299.265	1.32168	0.23027	5.73967	9.48608e-09	4.25178e-07	Psme2b	protease (prosome, macropain) activator subunit 2B [Source:MGI Symbol;Acc:MGI:1341073]
ENSMUSG00000099870	14.7532	1.32091	0.446385	2.95913	0.00308505	0.0194264	Gm7200	predicted gene 7200 [Source:MGI Symbol;Acc:MGI:3644666]
ENSMUSG00000029649	3197.31	1.32072	0.370532	3.56438	0.000364722	0.00362066	Pomp	proteasome maturation protein [Source:MGI Symbol;Acc:MGI:1913787]
ENSMUSG00000102776	226.73	1.31633	0.224916	5.85255	4.84103e-09	2.38075e-07	Gm38162	predicted gene, 38162 [Source:MGI Symbol;Acc:MGI:5611390]
ENSMUSG00000026784	1041.67	1.31558	0.366511	3.58946	0.000331362	0.00336111	Pdss1	prenyl (solanesyl) diphosphate synthase, subunit 1 [Source:MGI Symbol;Acc:MGI:1889278]
ENSMUSG00000106212	273.721	1.31519	0.320331	4.10573	4.03045e-05	0.000613231	Gm43112	predicted gene 43112 [Source:MGI Symbol;Acc:MGI:5663249]
ENSMUSG00000042719	6338.97	1.31458	0.322533	4.07581	4.58539e-05	0.000679901	Naa25	N(alpha)-acetyltransferase 25, NatB auxiliary subunit [Source:MGI Symbol;Acc:MGI:2442563]
ENSMUSG00000103163	54.5085	1.31402	0.376172	3.49313	0.000477402	0.00446913	Gm38146	predicted gene, 38146 [Source:MGI Symbol;Acc:MGI:5611374]
ENSMUSG00000037447	863.115	1.31383	0.499929	2.62804	0.00858774	0.0418925	Arid5a	AT rich interactive domain 5A (MRF1-like) [Source:MGI Symbol;Acc:MGI:2443039]
ENSMUSG00000020089	2315.97	1.31331	0.466293	2.81648	0.00485524	0.0275711	Ppa1	pyrophosphatase (inorganic) 1 [Source:MGI Symbol;Acc:MGI:97831]
ENSMUSG00000021886	552.007	1.31318	0.378054	3.47351	0.000513701	0.00473626	Gpr65	G-protein coupled receptor 65 [Source:MGI Symbol;Acc:MGI:108031]
ENSMUSG00000022325	1355.42	1.31266	0.41289	3.17919	0.00147687	0.0109609	Pop1	processing of precursor 1, ribonuclease P/MRP family, (S. cerevisiae) [Source:MGI Symbol;Acc:MGI:1914974]
ENSMUSG00000106472	375.311	1.31198	0.297646	4.40784	1.04404e-05	0.000198741	Gm43111	predicted gene 43111 [Source:MGI Symbol;Acc:MGI:5663248]
ENSMUSG00000075602	722.925	1.31105	0.397255	3.30026	0.00096594	0.00784447	Ly6a	lymphocyte antigen 6 complex, locus A [Source:MGI Symbol;Acc:MGI:107527]
ENSMUSG00000042901	1933.92	1.31086	0.259665	5.04827	4.45839e-07	1.28352e-05	Aida	axin interactor, dorsalization associated [Source:MGI Symbol;Acc:MGI:1919737]
ENSMUSG00000071072	8174.2	1.3086	0.384928	3.39959	0.000674866	0.00587887	Ptges3	prostaglandin E synthase 3 [Source:MGI Symbol;Acc:MGI:1929282]
ENSMUSG00000043424	742.431	1.3047	0.339542	3.84251	0.00012178	0.0014994	Eif3j2	eukaryotic translation initiation factor 3, subunit J2 [Source:MGI Symbol;Acc:MGI:3704486]
ENSMUSG00000021990	1509.46	1.30465	0.271579	4.80392	1.55586e-06	3.86214e-05	Spata13	spermatogenesis associated 13 [Source:MGI Symbol;Acc:MGI:104838]
ENSMUSG00000081206	37.5168	1.30409	0.334993	3.89287	9.90646e-05	0.00127102	Gm11935	predicted gene 11935 [Source:MGI Symbol;Acc:MGI:3650811]
ENSMUSG00000107689	28.6928	1.30266	0.477085	2.73045	0.00632475	0.0335097	Gm44386	predicted gene, 44386 [Source:MGI Symbol;Acc:MGI:5690778]
ENSMUSG00000064365	20.0524	1.30172	0.453408	2.87096	0.00409227	0.0241164	mt-Ts2	mitochondrially encoded tRNA serine 2 [Source:MGI Symbol;Acc:MGI:102474]
ENSMUSG00000092056	53.2548	1.30017	0.405083	3.20964	0.00132899	0.0100893	Gm7289	predicted gene 7289 [Source:MGI Symbol;Acc:MGI:3644187]
ENSMUSG00000027835	1675.2	1.3001	0.311463	4.17416	2.99082e-05	0.000477152	Pdcd10	programmed cell death 10 [Source:MGI Symbol;Acc:MGI:1928396]
ENSMUSG00000036781	2214.03	1.29986	0.346714	3.74909	0.00017748	0.00201837	Rps27l	ribosomal protein S27-like [Source:MGI Symbol;Acc:MGI:1915191]
ENSMUSG00000020180	1455.45	1.29976	0.395037	3.29023	0.00100105	0.00805053	Snrpd3	small nuclear ribonucleoprotein D3 [Source:MGI Symbol;Acc:MGI:1914582]
ENSMUSG00000021951	201.564	1.29835	0.339618	3.82298	0.000131848	0.00159801	Eef1akmt1	EEF1A alpha lysine methyltransferase 1 [Source:MGI Symbol;Acc:MGI:1915293]
ENSMUSG00000047414	3598.57	1.29704	0.340002	3.81479	0.000136299	0.00164264	Flrt2	fibronectin leucine rich transmembrane protein 2 [Source:MGI Symbol;Acc:MGI:3603594]
ENSMUSG00000026466	3031.74	1.29689	0.172975	7.49753	6.50306e-14	7.47181e-12	Tor1aip1	torsin A interacting protein 1 [Source:MGI Symbol;Acc:MGI:3582693]
ENSMUSG00000107690	94.5642	1.29672	0.304819	4.25407	2.09918e-05	0.000357139	Gm44044	predicted gene, 44044 [Source:MGI Symbol;Acc:MGI:5690436]
ENSMUSG00000027236	703.63	1.2965	0.356078	3.64105	0.000271533	0.00287093	Eif3j1	eukaryotic translation initiation factor 3, subunit J1 [Source:MGI Symbol;Acc:MGI:1925905]
ENSMUSG00000082321	24.3919	1.29495	0.425756	3.04154	0.00235373	0.0156683	Gm14253	predicted gene 14253 [Source:MGI Symbol;Acc:MGI:3650994]
ENSMUSG00000020526	291.498	1.2937	0.336896	3.84006	0.000123004	0.00151157	Znhit3	zinc finger, HIT type 3 [Source:MGI Symbol;Acc:MGI:3051596]
ENSMUSG00000040943	8159.41	1.29333	0.236688	5.46429	4.64762e-08	1.74862e-06	Tet2	tet methylcytosine dioxygenase 2 [Source:MGI Symbol;Acc:MGI:2443298]
ENSMUSG00000044018	1071.27	1.28988	0.326268	3.95343	7.70385e-05	0.00104163	Mrpl50	mitochondrial ribosomal protein L50 [Source:MGI Symbol;Acc:MGI:107329]
ENSMUSG00000030512	918.213	1.28951	0.413998	3.11477	0.00184088	0.0130008	Snrpa1	small nuclear ribonucleoprotein polypeptide A' [Source:MGI Symbol;Acc:MGI:1916231]
ENSMUSG00000108122	86.9711	1.28663	0.276146	4.65925	3.17364e-06	7.18331e-05	Gm44116	predicted gene, 44116 [Source:MGI Symbol;Acc:MGI:5690508]
ENSMUSG00000082931	64.293	1.28615	0.360094	3.5717	0.000354669	0.0035487	Gm13586	predicted gene 13586 [Source:MGI Symbol;Acc:MGI:3649994]
ENSMUSG00000065036	95.0491	1.28535	0.347987	3.69367	0.000221041	0.00242237	Gm22362	predicted gene, 22362 [Source:MGI Symbol;Acc:MGI:5452139]
ENSMUSG00000021125	43.5365	1.28413	0.428698	2.99543	0.00274061	0.0177367	Arg2	arginase type II [Source:MGI Symbol;Acc:MGI:1330806]
ENSMUSG00000031138	124.135	1.28379	0.312219	4.11183	3.92537e-05	0.00060117	F9	coagulation factor IX [Source:MGI Symbol;Acc:MGI:88384]
ENSMUSG00000024679	1371.07	1.28249	0.471546	2.71975	0.00653313	0.0343579	Ms4a6d	membrane-spanning 4-domains, subfamily A, member 6D [Source:MGI Symbol;Acc:MGI:1916024]
ENSMUSG00000022514	399.465	1.28218	0.289528	4.42852	9.48806e-06	0.000182784	Il1rap	interleukin 1 receptor accessory protein [Source:MGI Symbol;Acc:MGI:104975]
ENSMUSG00000028124	3246.73	1.28153	0.27111	4.72698	2.2788e-06	5.37143e-05	Gclm	glutamate-cysteine ligase, modifier subunit [Source:MGI Symbol;Acc:MGI:104995]
ENSMUSG00000048970	411.645	1.28128	0.380599	3.36649	0.000761306	0.00646114	C1galt1c1	C1GALT1-specific chaperone 1 [Source:MGI Symbol;Acc:MGI:1913493]
ENSMUSG00000107802	50.6475	1.28102	0.339123	3.77744	0.000158448	0.00185461	1700126G02Rik	RIKEN cDNA 1700126G02 gene [Source:MGI Symbol;Acc:MGI:1923898]
ENSMUSG00000021131	5278.45	1.28061	0.377556	3.39184	0.000694244	0.00600741	Erh	ERH mRNA splicing and mitosis factor [Source:MGI Symbol;Acc:MGI:108089]
ENSMUSG00000067194	3207.22	1.28051	0.357072	3.58614	0.000335606	0.00339877	Eif1ax	eukaryotic translation initiation factor 1A, X-linked [Source:MGI Symbol;Acc:MGI:1913485]
ENSMUSG00000000787	12644.2	1.2798	0.293699	4.35752	1.31544e-05	0.000240401	Ddx3x	DEAD/H (Asp-Glu-Ala-Asp/His) box polypeptide 3, X-linked [Source:MGI Symbol;Acc:MGI:103064]
ENSMUSG00000015305	3781.23	1.27893	0.286223	4.46831	7.88407e-06	0.000155733	Sash1	SAM and SH3 domain containing 1 [Source:MGI Symbol;Acc:MGI:1917347]
ENSMUSG00000093483	144.329	1.27829	0.30955	4.1295	3.6356e-05	0.000563528	AA465934	expressed sequence AA465934 [Source:MGI Symbol;Acc:MGI:2671018]
ENSMUSG00000007458	8803.56	1.27826	0.283943	4.50182	6.73753e-06	0.000136452	M6pr	mannose-6-phosphate receptor, cation dependent [Source:MGI Symbol;Acc:MGI:96904]
ENSMUSG00000097000	421.617	1.27652	0.225137	5.66999	1.42808e-08	6.06806e-07	Gm17435	predicted gene, 17435 [Source:MGI Symbol;Acc:MGI:4937069]
ENSMUSG00000109812	192.084	1.27618	0.270438	4.71895	2.37061e-06	5.57756e-05	Gm45640	predicted gene 45640 [Source:MGI Symbol;Acc:MGI:5791476]
ENSMUSG00000082990	125.187	1.27604	0.279277	4.56908	4.8987e-06	0.000103474	Gm14052	predicted gene 14052 [Source:MGI Symbol;Acc:MGI:3650009]
ENSMUSG00000025613	9452.34	1.27534	0.384889	3.31354	0.000921222	0.00756417	Cct8	chaperonin containing Tcp1, subunit 8 (theta) [Source:MGI Symbol;Acc:MGI:107183]
ENSMUSG00000002699	5071.29	1.27519	0.212881	5.99013	2.09671e-09	1.12389e-07	Lcp2	lymphocyte cytosolic protein 2 [Source:MGI Symbol;Acc:MGI:1321402]
ENSMUSG00000089512	41.1901	1.27513	0.353354	3.60864	0.000307804	0.00317622	Gm26287	predicted gene, 26287 [Source:MGI Symbol;Acc:MGI:5456064]
ENSMUSG00000070544	4708.16	1.27363	0.35816	3.55603	0.000376502	0.00370743	Top1	topoisomerase (DNA) I [Source:MGI Symbol;Acc:MGI:98788]
ENSMUSG00000092819	28.1491	1.27348	0.489027	2.6041	0.00921151	0.0440742	Gm23639	predicted gene, 23639 [Source:MGI Symbol;Acc:MGI:5453416]
ENSMUSG00000030275	5875.52	1.27307	0.190157	6.69482	2.15931e-11	1.66438e-09	Etnk1	ethanolamine kinase 1 [Source:MGI Symbol;Acc:MGI:1922570]
ENSMUSG00000074781	1757.64	1.27294	0.350678	3.62996	0.000283468	0.00297421	Ube2n	ubiquitin-conjugating enzyme E2N [Source:MGI Symbol;Acc:MGI:1934835]
ENSMUSG00000114419	22.708	1.27266	0.483729	2.63095	0.00851474	0.0416424	5430414B19Rik	RIKEN cDNA 5430414B19 gene [Source:MGI Symbol;Acc:MGI:1921096]
ENSMUSG00000050150	41.6033	1.27265	0.338382	3.76097	0.000169256	0.00194383	Slc9b1	solute carrier family 9, subfamily B (NHA1, cation proton antiporter 1), member 1 [Source:MGI Symbol;Acc:MGI:1921696]
ENSMUSG00000050640	37.9751	1.27195	0.366208	3.47329	0.000514128	0.00473848	Tmem150c	transmembrane protein 150C [Source:MGI Symbol;Acc:MGI:3041258]
ENSMUSG00000021423	856.446	1.27166	0.387562	3.28119	0.0010337	0.00825603	Ly86	lymphocyte antigen 86 [Source:MGI Symbol;Acc:MGI:1321404]
ENSMUSG00000115961	81.6021	1.27039	0.263904	4.81384	1.48054e-06	3.69012e-05	AC139347.1	0
ENSMUSG00000015733	7442.21	1.27038	0.331196	3.83574	0.000125186	0.00153103	Capza2	capping protein (actin filament) muscle Z-line, alpha 2 [Source:MGI Symbol;Acc:MGI:106222]
ENSMUSG00000110245	44.7279	1.26795	0.448203	2.82896	0.00466995	0.0267561	Gm20100	predicted gene, 20100 [Source:MGI Symbol;Acc:MGI:5012285]
ENSMUSG00000078453	256.76	1.26793	0.402438	3.15062	0.00162922	0.011849	Abracl	ABRA C-terminal like [Source:MGI Symbol;Acc:MGI:1920362]
ENSMUSG00000001630	797.198	1.26755	0.284193	4.46017	8.18955e-06	0.000160423	Stk38l	serine/threonine kinase 38 like [Source:MGI Symbol;Acc:MGI:1922250]
ENSMUSG00000028312	3842.46	1.26718	0.46246	2.7401	0.00614213	0.0327999	Smc2	structural maintenance of chromosomes 2 [Source:MGI Symbol;Acc:MGI:106067]
ENSMUSG00000022674	792.115	1.2665	0.304805	4.15512	3.25113e-05	0.000511988	Ube2v2	ubiquitin-conjugating enzyme E2 variant 2 [Source:MGI Symbol;Acc:MGI:1917870]
ENSMUSG00000092134	85.4547	1.26581	0.256577	4.93344	8.07944e-07	2.17221e-05	Gm17089	predicted gene 17089 [Source:MGI Symbol;Acc:MGI:4937916]
ENSMUSG00000025037	791.2	1.26563	0.303093	4.17571	2.97062e-05	0.000475114	Maoa	monoamine oxidase A [Source:MGI Symbol;Acc:MGI:96915]
ENSMUSG00000056987	18.5714	1.26449	0.401256	3.15133	0.00162528	0.0118237	Fam71d	family with sequence similarity 71, member D [Source:MGI Symbol;Acc:MGI:1918147]
ENSMUSG00000000581	782.067	1.26442	0.344939	3.66562	0.000246735	0.00264845	C1d	C1D nuclear receptor co-repressor [Source:MGI Symbol;Acc:MGI:1927354]
ENSMUSG00000031697	793.747	1.26407	0.420838	3.0037	0.00266719	0.0173641	Orc6	origin recognition complex, subunit 6 [Source:MGI Symbol;Acc:MGI:1929285]
ENSMUSG00000025265	65.6506	1.26345	0.339997	3.71606	0.000202356	0.00225424	Fgd1	FYVE, RhoGEF and PH domain containing 1 [Source:MGI Symbol;Acc:MGI:104566]
ENSMUSG00000056888	1152.44	1.26297	0.469539	2.68981	0.00714928	0.0366671	Glipr1	GLI pathogenesis-related 1 (glioma) [Source:MGI Symbol;Acc:MGI:1920940]
ENSMUSG00000105161	197.476	1.26227	0.308447	4.09234	4.27039e-05	0.000644002	Gm42595	predicted gene 42595 [Source:MGI Symbol;Acc:MGI:5662732]
ENSMUSG00000113898	226.313	1.26207	0.222539	5.67122	1.41782e-08	6.03445e-07	Gm19144	predicted gene, 19144 [Source:MGI Symbol;Acc:MGI:5011329]
ENSMUSG00000023330	433.206	1.26204	0.30305	4.16446	3.12091e-05	0.000494826	Dtwd1	DTW domain containing 1 [Source:MGI Symbol;Acc:MGI:1916435]
ENSMUSG00000109054	20.1547	1.2617	0.465929	2.70793	0.00677041	0.0352871	Gm44789	predicted gene 44789 [Source:MGI Symbol;Acc:MGI:5753365]
ENSMUSG00000106859	68.4394	1.26022	0.313104	4.02492	5.69959e-05	0.000809955	Gm42737	predicted gene 42737 [Source:MGI Symbol;Acc:MGI:5662874]
ENSMUSG00000101934	112.579	1.25958	0.341249	3.69109	0.000223294	0.00244185	Gm18304	predicted gene, 18304 [Source:MGI Symbol;Acc:MGI:5010489]
ENSMUSG00000071528	1597.01	1.25897	0.3357	3.7503	0.000176626	0.00201045	Usmg5	upregulated during skeletal muscle growth 5 [Source:MGI Symbol;Acc:MGI:1891435]
ENSMUSG00000108183	12.5478	1.25868	0.494127	2.54729	0.0108564	0.0498499	Gm44227	predicted gene, 44227 [Source:MGI Symbol;Acc:MGI:5690619]
ENSMUSG00000104671	148.308	1.25715	0.23002	5.4654	4.61871e-08	1.74204e-06	Gm43062	predicted gene 43062 [Source:MGI Symbol;Acc:MGI:5663199]
ENSMUSG00000022889	747.094	1.25705	0.280256	4.48535	7.27938e-06	0.000145372	Mrpl39	mitochondrial ribosomal protein L39 [Source:MGI Symbol;Acc:MGI:1351620]
ENSMUSG00000045996	165.664	1.25702	0.407893	3.08175	0.00205786	0.0141396	Polr2k	polymerase (RNA) II (DNA directed) polypeptide K [Source:MGI Symbol;Acc:MGI:102725]
ENSMUSG00000049832	17.265	1.25663	0.472131	2.6616	0.00777698	0.0390327	Rbx1-ps	ring-box 1, pseudogene [Source:MGI Symbol;Acc:MGI:3710517]
ENSMUSG00000030057	15775.9	1.25588	0.331368	3.78999	0.000150656	0.00178295	Cnbp	cellular nucleic acid binding protein [Source:MGI Symbol;Acc:MGI:88431]
ENSMUSG00000050565	6445.39	1.25572	0.255685	4.91119	9.0527e-07	2.39072e-05	Tor1aip2	torsin A interacting protein 2 [Source:MGI Symbol;Acc:MGI:3582695]
ENSMUSG00000026385	944.61	1.25358	0.382379	3.27838	0.00104404	0.00831528	Dbi	diazepam binding inhibitor [Source:MGI Symbol;Acc:MGI:94865]
ENSMUSG00000021996	6171.46	1.25323	0.316618	3.95818	7.55218e-05	0.00102545	Esd	esterase D/formylglutathione hydrolase [Source:MGI Symbol;Acc:MGI:95421]
ENSMUSG00000022724	1342.74	1.25303	0.338961	3.6967	0.000218422	0.00239674	Riox2	ribosomal oxygenase 2 [Source:MGI Symbol;Acc:MGI:1914264]
ENSMUSG00000022300	1919.56	1.25261	0.27369	4.57673	4.72291e-06	0.000100257	Dcaf13	DDB1 and CUL4 associated factor 13 [Source:MGI Symbol;Acc:MGI:2684929]
ENSMUSG00000103122	68.3636	1.25258	0.380404	3.29276	0.000992085	0.00799222	Gm37391	predicted gene, 37391 [Source:MGI Symbol;Acc:MGI:5610619]
ENSMUSG00000005846	6154.82	1.25213	0.347196	3.60641	0.000310465	0.0031953	Rsl1d1	ribosomal L1 domain containing 1 [Source:MGI Symbol;Acc:MGI:1913659]
ENSMUSG00000050549	637.454	1.25195	0.271151	4.61717	3.89011e-06	8.61661e-05	Fam241a	family with sequence similarity 241, member A [Source:MGI Symbol;Acc:MGI:1917867]
ENSMUSG00000055202	141.727	1.25178	0.4546	2.75358	0.00589472	0.0318437	Zfp811	zinc finger protein 811 [Source:MGI Symbol;Acc:MGI:2682944]
ENSMUSG00000022864	989.514	1.25171	0.231166	5.41478	6.13638e-08	2.24247e-06	D16Ertd472e	DNA segment, Chr 16, ERATO Doi 472, expressed [Source:MGI Symbol;Acc:MGI:1196400]
ENSMUSG00000113349	134.361	1.25136	0.285635	4.38097	1.18152e-05	0.000221131	Gm48369	predicted gene, 48369 [Source:MGI Symbol;Acc:MGI:6097840]
ENSMUSG00000019970	913.303	1.25082	0.355417	3.51929	0.00043271	0.00414309	Sgk1	serum/glucocorticoid regulated kinase 1 [Source:MGI Symbol;Acc:MGI:1340062]
ENSMUSG00000049488	496.83	1.25037	0.23628	5.29191	1.21045e-07	4.1024e-06	Tmem67	transmembrane protein 67 [Source:MGI Symbol;Acc:MGI:1923928]
ENSMUSG00000026004	1304.91	1.25028	0.21406	5.84078	5.19559e-09	2.53083e-07	Kansl1l	KAT8 regulatory NSL complex subunit 1-like [Source:MGI Symbol;Acc:MGI:1915941]
ENSMUSG00000074677	63.4327	1.24992	0.385194	3.2449	0.00117492	0.00915847	Sirpb1c	signal-regulatory protein beta 1C [Source:MGI Symbol;Acc:MGI:3807521]
ENSMUSG00000027342	4659.89	1.24991	0.454043	2.75285	0.00590784	0.0318809	Pcna	proliferating cell nuclear antigen [Source:MGI Symbol;Acc:MGI:97503]
ENSMUSG00000052681	7156.09	1.2498	0.249934	5.0005	5.71812e-07	1.59771e-05	Rap1b	RAS related protein 1b [Source:MGI Symbol;Acc:MGI:894315]
ENSMUSG00000085684	129.959	1.24952	0.369976	3.3773	0.000732019	0.00627494	4930469K13Rik	RIKEN cDNA 4930469K13 gene [Source:MGI Symbol;Acc:MGI:1924124]
ENSMUSG00000027068	724.92	1.24951	0.321465	3.88694	0.000101516	0.00129599	Dhrs9	dehydrogenase/reductase (SDR family) member 9 [Source:MGI Symbol;Acc:MGI:2442798]
ENSMUSG00000036368	243.479	1.24829	0.350283	3.56366	0.000365721	0.00362692	Rmdn2	regulator of microtubule dynamics 2 [Source:MGI Symbol;Acc:MGI:2147043]
ENSMUSG00000107461	178.655	1.24822	0.295528	4.22371	2.40314e-05	0.000397503	Gm44045	predicted gene, 44045 [Source:MGI Symbol;Acc:MGI:5690437]
ENSMUSG00000022148	2972.78	1.24648	0.26459	4.711	2.46506e-06	5.77857e-05	Fyb	FYN binding protein [Source:MGI Symbol;Acc:MGI:1346327]
ENSMUSG00000029925	582.524	1.24587	0.236039	5.27827	1.3041e-07	4.36778e-06	Tbxas1	thromboxane A synthase 1, platelet [Source:MGI Symbol;Acc:MGI:98497]
ENSMUSG00000030793	593.787	1.24551	0.255046	4.88349	1.04226e-06	2.70018e-05	Pycard	PYD and CARD domain containing [Source:MGI Symbol;Acc:MGI:1931465]
ENSMUSG00000031925	144.12	1.24279	0.470566	2.64106	0.00826479	0.0408071	Maml2	mastermind like transcriptional coactivator 2 [Source:MGI Symbol;Acc:MGI:2389460]
ENSMUSG00000067916	18.5097	1.24089	0.466612	2.65937	0.00782875	0.0392004	Zfp991	zinc finger protein 991 [Source:MGI Symbol;Acc:MGI:3701604]
ENSMUSG00000050304	35.6417	1.24032	0.346207	3.58261	0.000340181	0.00343967	Slc25a2	solute carrier family 25 (mitochondrial carrier, ornithine transporter) member 2 [Source:MGI Symbol;Acc:MGI:2137907]
ENSMUSG00000031504	150.827	1.23959	0.322785	3.84028	0.000122893	0.00151093	Rab20	RAB20, member RAS oncogene family [Source:MGI Symbol;Acc:MGI:102789]
ENSMUSG00000013846	1163.43	1.2389	0.445351	2.78184	0.00540514	0.0299157	St3gal1	ST3 beta-galactoside alpha-2,3-sialyltransferase 1 [Source:MGI Symbol;Acc:MGI:98304]
ENSMUSG00000063412	49.3782	1.23871	0.466411	2.65584	0.00791104	0.0395429	Gm10131	predicted pseudogene 10131 [Source:MGI Symbol;Acc:MGI:3704308]
ENSMUSG00000114817	71.8939	1.23837	0.444262	2.78747	0.00531218	0.0294853	Gm48356	predicted gene, 48356 [Source:MGI Symbol;Acc:MGI:6097822]
ENSMUSG00000102559	229.865	1.23827	0.226108	5.47647	4.33897e-08	1.64457e-06	Gm37570	predicted gene, 37570 [Source:MGI Symbol;Acc:MGI:5610798]
ENSMUSG00000031231	2003.66	1.2381	0.370093	3.34538	0.000821695	0.00687348	Cox7b	cytochrome c oxidase subunit VIIb [Source:MGI Symbol;Acc:MGI:1913392]
ENSMUSG00000041057	5591.8	1.23743	0.32092	3.85588	0.000115313	0.00143565	Wdr43	WD repeat domain 43 [Source:MGI Symbol;Acc:MGI:1919765]
ENSMUSG00000064602	38.8071	1.23735	0.391113	3.16366	0.00155798	0.0114314	Snora41	small nucleolar RNA, H/ACA box 41 [Source:MGI Symbol;Acc:MGI:3819505]
ENSMUSG00000102817	62.7203	1.23723	0.319051	3.87785	0.000105382	0.00133687	Gm6185	predicted gene 6185 [Source:MGI Symbol;Acc:MGI:3648765]
ENSMUSG00000083841	45.8363	1.23705	0.386387	3.20158	0.00136676	0.0103149	Gm1947	predicted pseudogene 1947 [Source:MGI Symbol;Acc:MGI:3037805]
ENSMUSG00000077274	27.4323	1.23704	0.358243	3.45306	0.000554258	0.0050411	Gm22786	predicted gene, 22786 [Source:MGI Symbol;Acc:MGI:5452563]
ENSMUSG00000039016	484.539	1.23687	0.396941	3.116	0.00183325	0.0129541	Timm8b	translocase of inner mitochondrial membrane 8B [Source:MGI Symbol;Acc:MGI:1353424]
ENSMUSG00000031683	798.664	1.23663	0.397638	3.10995	0.0018712	0.0131461	Lsm6	LSM6 homolog, U6 small nuclear RNA and mRNA degradation associated [Source:MGI Symbol;Acc:MGI:1925901]
ENSMUSG00000088037	17.6786	1.23587	0.457108	2.70368	0.00685769	0.03559	Gm24992	predicted gene, 24992 [Source:MGI Symbol;Acc:MGI:5454769]
ENSMUSG00000105341	49.8333	1.23532	0.34792	3.5506	0.00038436	0.00377328	Gm43817	predicted gene 43817 [Source:MGI Symbol;Acc:MGI:5663954]
ENSMUSG00000080902	12.5616	1.23298	0.466784	2.64143	0.00825558	0.0407735	Ywhaq-ps3	tyrosine 3-monooxygenase/tryptophan 5-monooxygenase activation protein theta, pseudogene 3 [Source:MGI Symbol;Acc:MGI:3650241]
ENSMUSG00000099008	25.85	1.23132	0.362588	3.39592	0.000683993	0.00593273	Gm17976	predicted gene, 17976 [Source:MGI Symbol;Acc:MGI:5010161]
ENSMUSG00000082896	89.5226	1.23018	0.465857	2.64068	0.00827404	0.0408316	Gm5844	predicted gene 5844 [Source:MGI Symbol;Acc:MGI:3645252]
ENSMUSG00000037110	10588.4	1.22849	0.236591	5.19247	2.07522e-07	6.57248e-06	Ralgapa2	Ral GTPase activating protein, alpha subunit 2 (catalytic) [Source:MGI Symbol;Acc:MGI:3036245]
ENSMUSG00000086846	44.2299	1.22782	0.430715	2.85065	0.00436304	0.0253461	Gm13642	predicted gene 13642 [Source:MGI Symbol;Acc:MGI:3651865]
ENSMUSG00000104164	373.764	1.22744	0.271075	4.52803	5.95359e-06	0.000122722	Gm38248	predicted gene, 38248 [Source:MGI Symbol;Acc:MGI:5611476]
ENSMUSG00000036309	3804.1	1.22513	0.389732	3.14352	0.0016693	0.0120481	Skp1a	S-phase kinase-associated protein 1A [Source:MGI Symbol;Acc:MGI:103575]
ENSMUSG00000024659	3056.71	1.22462	0.31484	3.88966	0.000100383	0.00128472	Anxa1	annexin A1 [Source:MGI Symbol;Acc:MGI:96819]
ENSMUSG00000034575	2538.92	1.22459	0.348109	3.51785	0.000435059	0.00416091	Papd7	PAP associated domain containing 7 [Source:MGI Symbol;Acc:MGI:2682295]
ENSMUSG00000024772	3255.91	1.22446	0.454887	2.69179	0.00710695	0.0364884	Ehd1	EH-domain containing 1 [Source:MGI Symbol;Acc:MGI:1341878]
ENSMUSG00000035299	184.181	1.22422	0.448905	2.72712	0.00638899	0.0337384	Mid1	midline 1 [Source:MGI Symbol;Acc:MGI:1100537]
ENSMUSG00000010376	663.909	1.22142	0.334579	3.65061	0.000261616	0.00278253	Nedd8	neural precursor cell expressed, developmentally down-regulated gene 8 [Source:MGI Symbol;Acc:MGI:97301]
ENSMUSG00000101308	32.4668	1.22115	0.392111	3.1143	0.00184379	0.0130178	Gm28989	predicted gene 28989 [Source:MGI Symbol;Acc:MGI:5579695]
ENSMUSG00000018239	540.459	1.22046	0.329775	3.70087	0.000214859	0.00236474	Zcchc10	zinc finger, CCHC domain containing 10 [Source:MGI Symbol;Acc:MGI:1196228]
ENSMUSG00000081868	56.4099	1.22021	0.309878	3.93773	8.22557e-05	0.00109826	Gm12039	predicted gene 12039 [Source:MGI Symbol;Acc:MGI:3651600]
ENSMUSG00000083822	36.711	1.21996	0.399651	3.05257	0.00226888	0.0152221	Hmgb1-ps5	high mobility group box 1, pseudogene 5 [Source:MGI Symbol;Acc:MGI:3776505]
ENSMUSG00000043091	4027.17	1.21979	0.383502	3.18067	0.00146934	0.0109123	Tuba1c	tubulin, alpha 1C [Source:MGI Symbol;Acc:MGI:1095409]
ENSMUSG00000024360	9312.25	1.21923	0.298596	4.08322	4.44169e-05	0.000663585	Etf1	eukaryotic translation termination factor 1 [Source:MGI Symbol;Acc:MGI:2385071]
ENSMUSG00000103507	209.506	1.21863	0.217591	5.60053	2.137e-08	8.7467e-07	Gm38375	predicted gene, 38375 [Source:MGI Symbol;Acc:MGI:5611603]
ENSMUSG00000072761	134.112	1.21767	0.355031	3.42976	0.000604121	0.00539519	Gm6712	predicted gene 6712 [Source:MGI Symbol;Acc:MGI:3645888]
ENSMUSG00000038374	1361.52	1.2163	0.351158	3.46369	0.000532825	0.00487922	Rbm8a	RNA binding motif protein 8a [Source:MGI Symbol;Acc:MGI:1913129]
ENSMUSG00000026750	2163.29	1.21627	0.313372	3.88122	0.000103932	0.00132156	Psmb7	proteasome (prosome, macropain) subunit, beta type 7 [Source:MGI Symbol;Acc:MGI:107637]
ENSMUSG00000017737	390.81	1.21563	0.444357	2.73571	0.00622452	0.0330946	Mmp9	matrix metallopeptidase 9 [Source:MGI Symbol;Acc:MGI:97011]
ENSMUSG00000020514	480.756	1.21317	0.314177	3.8614	0.000112738	0.00141112	Mrpl22	mitochondrial ribosomal protein L22 [Source:MGI Symbol;Acc:MGI:1333794]
ENSMUSG00000018189	1034.17	1.21141	0.401144	3.01988	0.00252875	0.0165877	Uchl5	ubiquitin carboxyl-terminal esterase L5 [Source:MGI Symbol;Acc:MGI:1914848]
ENSMUSG00000047879	6572.14	1.21034	0.361495	3.34816	0.000813514	0.00682286	Usp14	ubiquitin specific peptidase 14 [Source:MGI Symbol;Acc:MGI:1928898]
ENSMUSG00000026999	862.156	1.20941	0.358164	3.37669	0.000733637	0.0062867	Nup35	nucleoporin 35 [Source:MGI Symbol;Acc:MGI:1916732]
ENSMUSG00000024789	1570.76	1.20867	0.312278	3.8705	0.000108613	0.00136818	Jak2	Janus kinase 2 [Source:MGI Symbol;Acc:MGI:96629]
ENSMUSG00000038679	3769.75	1.20807	0.24924	4.847	1.25343e-06	3.19237e-05	Trps1	transcriptional repressor GATA binding 1 [Source:MGI Symbol;Acc:MGI:1927616]
ENSMUSG00000099843	198.802	1.20784	0.199707	6.04809	1.46572e-09	8.09367e-08	Gm7160	predicted gene 7160 [Source:MGI Symbol;Acc:MGI:3646078]
ENSMUSG00000021615	386.683	1.20764	0.338516	3.56747	0.00036045	0.00358944	Xrcc4	X-ray repair complementing defective repair in Chinese hamster cells 4 [Source:MGI Symbol;Acc:MGI:1333799]
ENSMUSG00000021720	188.169	1.20762	0.432218	2.794	0.00520597	0.0290225	Rnf180	ring finger protein 180 [Source:MGI Symbol;Acc:MGI:1919066]
ENSMUSG00000079658	1436.14	1.20725	0.349518	3.45404	0.000552248	0.00502475	Eloc	elongin C [Source:MGI Symbol;Acc:MGI:1915173]
ENSMUSG00000082455	34.0772	1.20685	0.452461	2.6673	0.00764636	0.038604	Gm13665	predicted gene 13665 [Source:MGI Symbol;Acc:MGI:3651571]
ENSMUSG00000105728	445.389	1.20682	0.246973	4.88645	1.0267e-06	2.66797e-05	Gm42819	predicted gene 42819 [Source:MGI Symbol;Acc:MGI:5662956]
ENSMUSG00000016257	1734.26	1.20674	0.365795	3.29896	0.00097044	0.00786875	Prelid3b	PRELI domain containing 3B [Source:MGI Symbol;Acc:MGI:1913640]
ENSMUSG00000025630	4401.29	1.20634	0.385401	3.1301	0.00174749	0.0124893	Hprt	hypoxanthine guanine phosphoribosyl transferase [Source:MGI Symbol;Acc:MGI:96217]
ENSMUSG00000103139	135.222	1.20599	0.391094	3.08363	0.00204488	0.0141038	Gm37982	predicted gene, 37982 [Source:MGI Symbol;Acc:MGI:5611210]
ENSMUSG00000020696	1220	1.20595	0.332369	3.62835	0.000285234	0.00298784	Rffl	ring finger and FYVE like domain containing protein [Source:MGI Symbol;Acc:MGI:1914588]
ENSMUSG00000089726	872.69	1.20531	0.429539	2.80604	0.00501538	0.0282302	Mir17hg	Mir17 host gene (non-protein coding) [Source:MGI Symbol;Acc:MGI:1923207]
ENSMUSG00000094091	235.655	1.20526	0.22499	5.35693	8.46469e-08	2.99015e-06	Gm21885	predicted gene, 21885 [Source:MGI Symbol;Acc:MGI:5434049]
ENSMUSG00000104272	33.8832	1.20501	0.344537	3.49748	0.000469678	0.00441294	Gm38297	predicted gene, 38297 [Source:MGI Symbol;Acc:MGI:5611525]
ENSMUSG00000068259	60.3388	1.20451	0.396306	3.03935	0.00237092	0.0157541	Olfr461	olfactory receptor 461 [Source:MGI Symbol;Acc:MGI:3030295]
ENSMUSG00000065752	17.1476	1.20162	0.440369	2.72867	0.006359	0.0336355	Gm23344	predicted gene, 23344 [Source:MGI Symbol;Acc:MGI:5453121]
ENSMUSG00000024235	468.568	1.20144	0.196203	6.12343	9.15792e-10	5.2376e-08	Map3k8	mitogen-activated protein kinase kinase kinase 8 [Source:MGI Symbol;Acc:MGI:1346878]
ENSMUSG00000024800	613.822	1.20054	0.381847	3.14404	0.00166635	0.012037	Rpp30	ribonuclease P/MRP 30 subunit [Source:MGI Symbol;Acc:MGI:1859683]
ENSMUSG00000031226	2364.24	1.20043	0.283305	4.23723	2.26291e-05	0.000379701	Pbdc1	polysaccharide biosynthesis domain containing 1 [Source:MGI Symbol;Acc:MGI:1914933]
ENSMUSG00000020720	1593.35	1.20031	0.376771	3.18579	0.00144362	0.0107681	Psmd12	proteasome (prosome, macropain) 26S subunit, non-ATPase, 12 [Source:MGI Symbol;Acc:MGI:1914247]
ENSMUSG00000038722	785.537	1.19867	0.320739	3.73722	0.000186068	0.00210111	Bud31	BUD31 homolog [Source:MGI Symbol;Acc:MGI:2141291]
ENSMUSG00000060703	568.706	1.1982	0.352476	3.39937	0.000675416	0.00587887	Cd302	CD302 antigen [Source:MGI Symbol;Acc:MGI:1913455]
ENSMUSG00000097998	48.4162	1.19788	0.393983	3.04043	0.00236243	0.0157099	Gm27019	predicted gene, 27019 [Source:MGI Symbol;Acc:MGI:5504134]
ENSMUSG00000037458	6380.01	1.19787	0.288616	4.1504	3.31892e-05	0.000521381	Azin1	antizyme inhibitor 1 [Source:MGI Symbol;Acc:MGI:1859169]
ENSMUSG00000064350	37.7761	1.19691	0.432622	2.76665	0.00566351	0.0309009	mt-Ty	mitochondrially encoded tRNA tyrosine [Source:MGI Symbol;Acc:MGI:102470]
ENSMUSG00000031278	6646.72	1.1967	0.239242	5.00206	5.67209e-07	1.58657e-05	Acsl4	acyl-CoA synthetase long-chain family member 4 [Source:MGI Symbol;Acc:MGI:1354713]
ENSMUSG00000066861	2059.42	1.19665	0.229362	5.21728	1.81566e-07	5.86558e-06	Oas1g	2'-5' oligoadenylate synthetase 1G [Source:MGI Symbol;Acc:MGI:97429]
ENSMUSG00000064340	51.8464	1.19542	0.381314	3.13499	0.00171859	0.0123275	mt-Tl1	mitochondrially encoded tRNA leucine 1 [Source:MGI Symbol;Acc:MGI:102482]
ENSMUSG00000034731	2895.26	1.19521	0.207233	5.76745	8.04798e-09	3.69544e-07	Dgkh	diacylglycerol kinase, eta [Source:MGI Symbol;Acc:MGI:2444188]
ENSMUSG00000033792	2147.93	1.19424	0.201195	5.93576	2.92494e-09	1.52323e-07	Atp7a	ATPase, Cu++ transporting, alpha polypeptide [Source:MGI Symbol;Acc:MGI:99400]
ENSMUSG00000108108	30.4068	1.19258	0.352965	3.37877	0.000728118	0.00624777	Gm44270	predicted gene, 44270 [Source:MGI Symbol;Acc:MGI:5690662]
ENSMUSG00000103032	204.525	1.19251	0.309958	3.84733	0.000119413	0.00147721	Gm37121	predicted gene, 37121 [Source:MGI Symbol;Acc:MGI:5610349]
ENSMUSG00000113575	58.7689	1.19247	0.318579	3.7431	0.000181764	0.00206069	A930023M06Rik	RIKEN cDNA A930023M06 gene [Source:MGI Symbol;Acc:MGI:1925208]
ENSMUSG00000031432	1813.43	1.19183	0.417576	2.85417	0.00431497	0.0251383	Prps1	phosphoribosyl pyrophosphate synthetase 1 [Source:MGI Symbol;Acc:MGI:97775]
ENSMUSG00000017002	1991.26	1.1916	0.443009	2.68979	0.00714966	0.0366671	Slpi	secretory leukocyte peptidase inhibitor [Source:MGI Symbol;Acc:MGI:109297]
ENSMUSG00000090252	190.456	1.19145	0.446071	2.671	0.00756262	0.0382868	Gm16028	predicted gene 16028 [Source:MGI Symbol;Acc:MGI:3801982]
ENSMUSG00000086312	18.5664	1.19098	0.403204	2.95379	0.00313895	0.0196729	Gm15336	predicted gene 15336 [Source:MGI Symbol;Acc:MGI:3705096]
ENSMUSG00000062937	4219.23	1.19067	0.452418	2.63178	0.00849381	0.0415797	Mtap	methylthioadenosine phosphorylase [Source:MGI Symbol;Acc:MGI:1914152]
ENSMUSG00000036718	316.658	1.1905	0.433266	2.74774	0.00600073	0.0322329	Micall2	MICAL-like 2 [Source:MGI Symbol;Acc:MGI:2444818]
ENSMUSG00000038010	157.869	1.1869	0.223307	5.31508	1.06611e-07	3.67642e-06	Ccdc138	coiled-coil domain containing 138 [Source:MGI Symbol;Acc:MGI:1923388]
ENSMUSG00000084350	48.1718	1.1867	0.406471	2.91953	0.00350561	0.0214318	Znf41-ps	ZNF41, pseudogene [Source:MGI Symbol;Acc:MGI:1917255]
ENSMUSG00000103822	42.691	1.18648	0.36014	3.2945	0.000985978	0.00796429	6030460B20Rik	RIKEN cDNA 6030460B20 gene [Source:MGI Symbol;Acc:MGI:1924974]
ENSMUSG00000032596	2067.77	1.18614	0.418302	2.83561	0.00457385	0.0262996	Uba7	ubiquitin-like modifier activating enzyme 7 [Source:MGI Symbol;Acc:MGI:1349462]
ENSMUSG00000059796	19218.6	1.18572	0.308185	3.84742	0.000119366	0.00147721	Eif4a1	eukaryotic translation initiation factor 4A1 [Source:MGI Symbol;Acc:MGI:95303]
ENSMUSG00000053219	121.482	1.18533	0.395103	3.00005	0.00269935	0.0175229	Raet1e	retinoic acid early transcript 1E [Source:MGI Symbol;Acc:MGI:2675273]
ENSMUSG00000030751	4598.41	1.18492	0.332207	3.56683	0.000361327	0.00359531	Psma1	proteasome (prosome, macropain) subunit, alpha type 1 [Source:MGI Symbol;Acc:MGI:1347005]
ENSMUSG00000007617	1148.32	1.18214	0.217465	5.43598	5.44961e-08	2.01777e-06	Homer1	homer scaffolding protein 1 [Source:MGI Symbol;Acc:MGI:1347345]
ENSMUSG00000044768	6186.13	1.18195	0.291777	4.05087	5.10286e-05	0.000739511	D1Ertd622e	DNA segment, Chr 1, ERATO Doi 622, expressed [Source:MGI Symbol;Acc:MGI:1277184]
ENSMUSG00000083849	40.4591	1.18153	0.332744	3.55086	0.00038398	0.00377237	Gm13477	predicted gene 13477 [Source:MGI Symbol;Acc:MGI:3652109]
ENSMUSG00000019818	4453.34	1.17928	0.265519	4.44139	8.93783e-06	0.000173884	Cd164	CD164 antigen [Source:MGI Symbol;Acc:MGI:1859568]
ENSMUSG00000025915	1756.41	1.17911	0.274568	4.29441	1.75162e-05	0.000306348	Sgk3	serum/glucocorticoid regulated kinase 3 [Source:MGI Symbol;Acc:MGI:2182368]
ENSMUSG00000075266	538.161	1.17907	0.373338	3.15818	0.00158757	0.0115899	Cenpw	centromere protein W [Source:MGI Symbol;Acc:MGI:1913561]
ENSMUSG00000026980	16.4574	1.1782	0.430914	2.73418	0.00625358	0.0332181	Ly75	lymphocyte antigen 75 [Source:MGI Symbol;Acc:MGI:106662]
ENSMUSG00000100599	54.5323	1.17805	0.347514	3.38994	0.000699075	0.00603901	1700120C14Rik	RIKEN cDNA 1700120C14 gene [Source:MGI Symbol;Acc:MGI:1920850]
ENSMUSG00000101335	317.283	1.17705	0.329299	3.57441	0.000351014	0.00352158	Gm28229	predicted gene 28229 [Source:MGI Symbol;Acc:MGI:5578935]
ENSMUSG00000044949	143.324	1.17638	0.311689	3.77421	0.000160515	0.00187197	Ubtd2	ubiquitin domain containing 2 [Source:MGI Symbol;Acc:MGI:2444752]
ENSMUSG00000027959	1343.01	1.17513	0.322302	3.64605	0.000266303	0.00282652	Sass6	SAS-6 centriolar assembly protein [Source:MGI Symbol;Acc:MGI:1920026]
ENSMUSG00000049124	306.526	1.17362	0.297847	3.94034	8.13669e-05	0.00108809	Gm8186	predicted gene 8186 [Source:MGI Symbol;Acc:MGI:3643110]
ENSMUSG00000091537	691.513	1.17114	0.354608	3.30262	0.000957852	0.00779856	Tma7	translational machinery associated 7 [Source:MGI Symbol;Acc:MGI:1913417]
ENSMUSG00000031403	3670.93	1.17113	0.338468	3.4601	0.00053998	0.0049412	Dkc1	dyskeratosis congenita 1, dyskerin [Source:MGI Symbol;Acc:MGI:1861727]
ENSMUSG00000104597	89.3913	1.17103	0.264317	4.43042	9.40498e-06	0.000181457	B230334C09Rik	RIKEN cDNA B230334C09 gene [Source:MGI Symbol;Acc:MGI:2442224]
ENSMUSG00000032443	25.7984	1.16923	0.442055	2.64498	0.00816959	0.0404955	Zcwpw2	zinc finger, CW type with PWWP domain 2 [Source:MGI Symbol;Acc:MGI:1921888]
ENSMUSG00000044763	976.026	1.16722	0.380889	3.06445	0.00218069	0.0147775	Trmt10c	tRNA methyltransferase 10C [Source:MGI Symbol;Acc:MGI:1196261]
ENSMUSG00000045106	175.025	1.16465	0.268157	4.34318	1.40432e-05	0.000254647	Ccdc73	coiled-coil domain containing 73 [Source:MGI Symbol;Acc:MGI:3606488]
ENSMUSG00000017009	7156.06	1.16465	0.332963	3.49783	0.000469065	0.0044088	Sdc4	syndecan 4 [Source:MGI Symbol;Acc:MGI:1349164]
ENSMUSG00000053318	238.742	1.16362	0.366167	3.17784	0.00148377	0.0109971	Slamf8	SLAM family member 8 [Source:MGI Symbol;Acc:MGI:1921998]
ENSMUSG00000020656	68.5787	1.1636	0.395856	2.93946	0.00328786	0.0204074	Grhl1	grainyhead like transcription factor 1 [Source:MGI Symbol;Acc:MGI:2182540]
ENSMUSG00000022901	1440.16	1.16283	0.449393	2.58755	0.00966605	0.0457254	Cd86	CD86 antigen [Source:MGI Symbol;Acc:MGI:101773]
ENSMUSG00000107838	110.199	1.16258	0.365366	3.18195	0.00146289	0.010877	Gm45769	predicted gene 45769 [Source:MGI Symbol;Acc:MGI:5804884]
ENSMUSG00000003617	923.997	1.16181	0.309865	3.74939	0.000177264	0.00201681	Cp	ceruloplasmin [Source:MGI Symbol;Acc:MGI:88476]
ENSMUSG00000062866	15.4257	1.1618	0.448546	2.59014	0.0095937	0.0455003	Phactr2	phosphatase and actin regulator 2 [Source:MGI Symbol;Acc:MGI:2446138]
ENSMUSG00000030830	2160.25	1.16163	0.356121	3.2619	0.00110669	0.00872215	Itgal	integrin alpha L [Source:MGI Symbol;Acc:MGI:96606]
ENSMUSG00000040550	2373.95	1.16161	0.316932	3.66517	0.000247171	0.00264979	Otud6b	OTU domain containing 6B [Source:MGI Symbol;Acc:MGI:1919451]
ENSMUSG00000111757	40.7681	1.16006	0.312016	3.71795	0.000200847	0.00224184	Gm46124	predicted gene, 46124 [Source:MGI Symbol;Acc:MGI:5825761]
ENSMUSG00000003665	241.34	1.15866	0.368226	3.14659	0.00165184	0.0119693	Has1	hyaluronan synthase 1 [Source:MGI Symbol;Acc:MGI:106590]
ENSMUSG00000037857	5549.81	1.15771	0.251073	4.61104	4.00667e-06	8.8195e-05	Nufip2	nuclear fragile X mental retardation protein interacting protein 2 [Source:MGI Symbol;Acc:MGI:1915814]
ENSMUSG00000111932	98.7995	1.15711	0.294458	3.92962	8.50813e-05	0.00112834	Gm18899	predicted gene, 18899 [Source:MGI Symbol;Acc:MGI:5011084]
ENSMUSG00000023030	3553.07	1.15574	0.31012	3.72675	0.000193966	0.00217592	Slc11a2	solute carrier family 11 (proton-coupled divalent metal ion transporters), member 2 [Source:MGI Symbol;Acc:MGI:1345279]
ENSMUSG00000036751	2929.2	1.1542	0.388091	2.97404	0.00293903	0.018737	Cox6b1	cytochrome c oxidase, subunit VIb polypeptide 1 [Source:MGI Symbol;Acc:MGI:107460]
ENSMUSG00000058794	52.7876	1.15391	0.426724	2.70412	0.00684861	0.0355601	Nfe2	nuclear factor, erythroid derived 2 [Source:MGI Symbol;Acc:MGI:97308]
ENSMUSG00000046101	237.758	1.15373	0.275999	4.18019	2.91262e-05	0.000467589	Mcmdc2	minichromosome maintenance domain containing 2 [Source:MGI Symbol;Acc:MGI:3045334]
ENSMUSG00000039756	1972.93	1.15339	0.382073	3.01878	0.00253795	0.0166353	Dnttip2	deoxynucleotidyltransferase, terminal, interacting protein 2 [Source:MGI Symbol;Acc:MGI:1923173]
ENSMUSG00000051223	11148.6	1.15334	0.306074	3.76819	0.000164434	0.00190209	Bzw1	basic leucine zipper and W2 domains 1 [Source:MGI Symbol;Acc:MGI:1914132]
ENSMUSG00000032691	4299.21	1.15314	0.250935	4.59536	4.32011e-06	9.34091e-05	Nlrp3	NLR family, pyrin domain containing 3 [Source:MGI Symbol;Acc:MGI:2653833]
ENSMUSG00000088566	20.893	1.1528	0.428933	2.68761	0.00719664	0.0368269	Gm23783	predicted gene, 23783 [Source:MGI Symbol;Acc:MGI:5453560]
ENSMUSG00000103367	42.7865	1.15067	0.392315	2.93302	0.00335679	0.0207197	Gm38158	predicted gene, 38158 [Source:MGI Symbol;Acc:MGI:5611386]
ENSMUSG00000079481	26.9854	1.14959	0.410149	2.80287	0.00506503	0.0284098	Nhsl2	NHS-like 2 [Source:MGI Symbol;Acc:MGI:3645090]
ENSMUSG00000074802	3635.59	1.149	0.246399	4.66316	3.11391e-06	7.0716e-05	Gas2l3	growth arrest-specific 2 like 3 [Source:MGI Symbol;Acc:MGI:1918780]
ENSMUSG00000029246	2441.83	1.14778	0.411237	2.79104	0.0052539	0.0292553	Ppat	phosphoribosyl pyrophosphate amidotransferase [Source:MGI Symbol;Acc:MGI:2387203]
ENSMUSG00000064984	26.67	1.14735	0.390283	2.93979	0.00328431	0.0203903	Snord73a	small nucleolar RNA, C/D box U73A [Source:MGI Symbol;Acc:MGI:1321388]
ENSMUSG00000111412	32.5053	1.14718	0.416999	2.75103	0.00594084	0.0320186	Gm47047	predicted gene, 47047 [Source:MGI Symbol;Acc:MGI:6095751]
ENSMUSG00000068749	6565.3	1.14694	0.369261	3.10603	0.00189615	0.0132959	Psma5	proteasome (prosome, macropain) subunit, alpha type 5 [Source:MGI Symbol;Acc:MGI:1347009]
ENSMUSG00000078838	113.738	1.14611	0.290203	3.94935	7.83628e-05	0.00105619	Gm17382	predicted gene, 17382 [Source:MGI Symbol;Acc:MGI:4937016]
ENSMUSG00000020572	7265.36	1.14574	0.275669	4.15623	3.23544e-05	0.00050983	Nampt	nicotinamide phosphoribosyltransferase [Source:MGI Symbol;Acc:MGI:1929865]
ENSMUSG00000081156	25.1288	1.1451	0.398521	2.87338	0.0040611	0.0239921	Gm14425	predicted gene 14425 [Source:MGI Symbol;Acc:MGI:3652020]
ENSMUSG00000067995	983.246	1.14457	0.352767	3.24455	0.00117636	0.00916685	Gtf2f2	general transcription factor IIF, polypeptide 2 [Source:MGI Symbol;Acc:MGI:1915955]
ENSMUSG00000024145	254.201	1.14438	0.293055	3.90501	9.42198e-05	0.00122071	Pigf	phosphatidylinositol glycan anchor biosynthesis, class F [Source:MGI Symbol;Acc:MGI:99462]
ENSMUSG00000031965	419.445	1.14421	0.355974	3.21432	0.00130754	0.00996486	Tbx20	T-box 20 [Source:MGI Symbol;Acc:MGI:1888496]
ENSMUSG00000092539	65.2736	1.1439	0.279544	4.09201	4.27654e-05	0.00064455	Gm20468	predicted gene 20468 [Source:MGI Symbol;Acc:MGI:5141933]
ENSMUSG00000091191	76.3723	1.14153	0.435134	2.6234	0.00870562	0.0423426	Gm17334	predicted gene, 17334 [Source:MGI Symbol;Acc:MGI:4936968]
ENSMUSG00000071713	2182.71	1.14059	0.367812	3.10102	0.00192853	0.0134567	Csf2rb	colony stimulating factor 2 receptor, beta, low-affinity (granulocyte-macrophage) [Source:MGI Symbol;Acc:MGI:1339759]
ENSMUSG00000115620	32.8502	1.13985	0.337021	3.38212	0.000719277	0.00618605	CAAA01119292.1	predicted gene, 45924 [Source:MGI Symbol;Acc:MGI:5825561]
ENSMUSG00000033192	537.169	1.13959	0.318924	3.57325	0.000352577	0.00353541	Lpcat2	lysophosphatidylcholine acyltransferase 2 [Source:MGI Symbol;Acc:MGI:3606214]
ENSMUSG00000037580	1340.66	1.1391	0.310531	3.66823	0.000244233	0.0026282	Gch1	GTP cyclohydrolase 1 [Source:MGI Symbol;Acc:MGI:95675]
ENSMUSG00000091133	147.014	1.13844	0.278659	4.08544	4.39939e-05	0.000659188	Gm17108	predicted gene 17108 [Source:MGI Symbol;Acc:MGI:4937935]
ENSMUSG00000024538	508.968	1.13842	0.345299	3.29692	0.0009775	0.00791327	Ppic	peptidylprolyl isomerase C [Source:MGI Symbol;Acc:MGI:97751]
ENSMUSG00000091730	132.621	1.13824	0.416413	2.73344	0.00626764	0.0332824	Gm17230	predicted gene 17230 [Source:MGI Symbol;Acc:MGI:4938057]
ENSMUSG00000113931	36.4715	1.13811	0.339122	3.35606	0.000790623	0.0066636	Gm5928	predicted gene 5928 [Source:MGI Symbol;Acc:MGI:3646762]
ENSMUSG00000098604	38.7737	1.13673	0.363718	3.1253	0.00177626	0.0126455	Gm27295	predicted gene, 27295 [Source:MGI Symbol;Acc:MGI:5530677]
ENSMUSG00000106607	144.513	1.13648	0.296003	3.83943	0.000123319	0.00151325	Gm43178	predicted gene 43178 [Source:MGI Symbol;Acc:MGI:5663315]
ENSMUSG00000100672	17.8403	1.13595	0.418312	2.71555	0.00661665	0.0346866	Gm28404	predicted gene 28404 [Source:MGI Symbol;Acc:MGI:5579110]
ENSMUSG00000028071	19.0881	1.13572	0.435066	2.61046	0.009042	0.0435723	Sh2d2a	SH2 domain containing 2A [Source:MGI Symbol;Acc:MGI:1351596]
ENSMUSG00000044155	593.298	1.13254	0.347104	3.26282	0.00110308	0.0087044	Lsm8	LSM8 homolog, U6 small nuclear RNA associated [Source:MGI Symbol;Acc:MGI:1923772]
ENSMUSG00000028693	1700.29	1.13148	0.394035	2.87152	0.00408497	0.0240886	Nasp	nuclear autoantigenic sperm protein (histone-binding) [Source:MGI Symbol;Acc:MGI:1355328]
ENSMUSG00000108557	34.5013	1.13142	0.339145	3.33611	0.000849605	0.00706543	Gm44835	predicted gene 44835 [Source:MGI Symbol;Acc:MGI:5753411]
ENSMUSG00000032420	93.1354	1.13083	0.294747	3.83661	0.000124744	0.00152854	Nt5e	5' nucleotidase, ecto [Source:MGI Symbol;Acc:MGI:99782]
ENSMUSG00000028837	1946.78	1.13074	0.361756	3.1257	0.00177382	0.0126352	Psmb2	proteasome (prosome, macropain) subunit, beta type 2 [Source:MGI Symbol;Acc:MGI:1347045]
ENSMUSG00000114865	22.9357	1.13065	0.408944	2.76481	0.00569557	0.0310164	Gm29776	predicted gene, 29776 [Source:MGI Symbol;Acc:MGI:5588935]
ENSMUSG00000028729	1071.05	1.13057	0.371633	3.04216	0.00234889	0.0156442	Ebna1bp2	EBNA1 binding protein 2 [Source:MGI Symbol;Acc:MGI:1916322]
ENSMUSG00000028998	553.485	1.12987	0.429912	2.62814	0.00858535	0.0418925	Tomm7	translocase of outer mitochondrial membrane 7 [Source:MGI Symbol;Acc:MGI:1913419]
ENSMUSG00000103094	551.167	1.12959	0.245073	4.6092	4.04223e-06	8.88251e-05	Gm37558	predicted gene, 37558 [Source:MGI Symbol;Acc:MGI:5610786]
ENSMUSG00000022858	6263.64	1.12924	0.31689	3.56352	0.000365919	0.00362692	Tra2b	transformer 2 beta [Source:MGI Symbol;Acc:MGI:106016]
ENSMUSG00000112637	500.32	1.1284	0.296571	3.8048	0.000141916	0.00169835	Gm48225	predicted gene, 48225 [Source:MGI Symbol;Acc:MGI:6097625]
ENSMUSG00000106698	24.7655	1.12802	0.402019	2.8059	0.00501762	0.0282366	Gm43599	predicted gene 43599 [Source:MGI Symbol;Acc:MGI:5663736]
ENSMUSG00000024683	695.614	1.12763	0.30389	3.71064	0.000206733	0.00229006	Mrpl16	mitochondrial ribosomal protein L16 [Source:MGI Symbol;Acc:MGI:2137219]
ENSMUSG00000084978	23.7508	1.12737	0.441349	2.55437	0.010638	0.0490581	Gm11655	predicted gene 11655 [Source:MGI Symbol;Acc:MGI:3650998]
ENSMUSG00000044573	1759.26	1.12576	0.319424	3.52434	0.000424547	0.00408471	Acp1	acid phosphatase 1, soluble [Source:MGI Symbol;Acc:MGI:87881]
ENSMUSG00000028382	10459.5	1.12423	0.286932	3.91811	8.92444e-05	0.00116963	Ptbp3	polypyrimidine tract binding protein 3 [Source:MGI Symbol;Acc:MGI:1923334]
ENSMUSG00000100121	44.7112	1.12413	0.360992	3.11401	0.00184562	0.0130235	1700025N23Rik	RIKEN cDNA 1700025N23 gene [Source:MGI Symbol;Acc:MGI:1917236]
ENSMUSG00000032690	5413.07	1.124	0.289136	3.88743	0.00010131	0.00129465	Oas2	2'-5' oligoadenylate synthetase 2 [Source:MGI Symbol;Acc:MGI:2180852]
ENSMUSG00000021280	47.5992	1.12291	0.40589	2.76653	0.00566569	0.0309061	Exoc3l4	exocyst complex component 3-like 4 [Source:MGI Symbol;Acc:MGI:1921363]
ENSMUSG00000036896	198.302	1.1223	0.421392	2.66332	0.00773732	0.0388946	C1qc	complement component 1, q subcomponent, C chain [Source:MGI Symbol;Acc:MGI:88225]
ENSMUSG00000029169	8499.27	1.12219	0.335097	3.34885	0.000811478	0.00680873	Dhx15	DEAH (Asp-Glu-Ala-His) box polypeptide 15 [Source:MGI Symbol;Acc:MGI:1099786]
ENSMUSG00000097379	171.664	1.12204	0.347004	3.2335	0.00122283	0.00946569	Gm26873	predicted gene, 26873 [Source:MGI Symbol;Acc:MGI:5477367]
ENSMUSG00000021022	977.416	1.12143	0.295786	3.79134	0.000149836	0.0017749	Ppp2r3c	protein phosphatase 2, regulatory subunit B'', gamma [Source:MGI Symbol;Acc:MGI:1930009]
ENSMUSG00000028676	4374.34	1.12128	0.346131	3.23947	0.00119751	0.00930337	Srsf10	serine/arginine-rich splicing factor 10 [Source:MGI Symbol;Acc:MGI:1333805]
ENSMUSG00000020650	2620.28	1.12115	0.339175	3.3055	0.000948056	0.00773205	Bcap29	B cell receptor associated protein 29 [Source:MGI Symbol;Acc:MGI:101917]
ENSMUSG00000046516	353.199	1.12101	0.272443	4.11467	3.87736e-05	0.000594528	Cox17	cytochrome c oxidase assembly protein 17 [Source:MGI Symbol;Acc:MGI:1333806]
ENSMUSG00000091014	18.7997	1.12095	0.435445	2.57427	0.0100453	0.0471393	Gm5244	predicted pseudogene 5244 [Source:MGI Symbol;Acc:MGI:3646958]
ENSMUSG00000064637	26.1887	1.12026	0.389121	2.87894	0.00399009	0.0237092	Snora20	small nucleolar RNA, H/ACA box 20 [Source:MGI Symbol;Acc:MGI:3819492]
ENSMUSG00000082935	49.596	1.12024	0.402472	2.78341	0.00537913	0.0298062	Gm7658	predicted gene 7658 [Source:MGI Symbol;Acc:MGI:3648029]
ENSMUSG00000030922	83.2327	1.11995	0.316777	3.53547	0.000407051	0.00395505	Lyrm1	LYR motif containing 1 [Source:MGI Symbol;Acc:MGI:1921169]
ENSMUSG00000002797	99.3536	1.1197	0.319079	3.50917	0.000449512	0.00426728	Ggct	gamma-glutamyl cyclotransferase [Source:MGI Symbol;Acc:MGI:95700]
ENSMUSG00000035898	3916.92	1.11969	0.28724	3.8981	9.69509e-05	0.00124891	Uba6	ubiquitin-like modifier activating enzyme 6 [Source:MGI Symbol;Acc:MGI:1913894]
ENSMUSG00000102619	47.0597	1.11932	0.331968	3.37177	0.000746857	0.00636801	Gm37849	predicted gene, 37849 [Source:MGI Symbol;Acc:MGI:5611077]
ENSMUSG00000044176	26.4644	1.11903	0.400078	2.79702	0.00515759	0.0287841	Spink10	serine peptidase inhibitor, Kazal type 10 [Source:MGI Symbol;Acc:MGI:3584533]
ENSMUSG00000031422	7054.32	1.11883	0.257486	4.3452	1.39151e-05	0.000252501	Morf4l2	mortality factor 4 like 2 [Source:MGI Symbol;Acc:MGI:1927167]
ENSMUSG00000080717	496.832	1.11536	0.258778	4.3101	1.63182e-05	0.000288946	B230307C23Rik	RIKEN cDNA B230307C23 gene [Source:MGI Symbol;Acc:MGI:3643396]
ENSMUSG00000030609	1534.68	1.11531	0.354575	3.14548	0.00165814	0.0120014	Aen	apoptosis enhancing nuclease [Source:MGI Symbol;Acc:MGI:1915298]
ENSMUSG00000009731	152.131	1.11527	0.434668	2.56579	0.0102941	0.0480515	Kcnd1	potassium voltage-gated channel, Shal-related family, member 1 [Source:MGI Symbol;Acc:MGI:96671]
ENSMUSG00000015962	28.5377	1.11403	0.388096	2.8705	0.00409821	0.0241445	1700016C15Rik	RIKEN cDNA 1700016C15 gene [Source:MGI Symbol;Acc:MGI:1916678]
ENSMUSG00000051832	31.3411	1.11337	0.345201	3.2253	0.00125842	0.00966523	E230016K23Rik	RIKEN cDNA E230016K23 gene [Source:MGI Symbol;Acc:MGI:3041204]
ENSMUSG00000022299	973.832	1.11309	0.327457	3.39919	0.000675857	0.00588007	Slc25a32	solute carrier family 25, member 32 [Source:MGI Symbol;Acc:MGI:1917156]
ENSMUSG00000028480	126.337	1.11218	0.330951	3.36056	0.000777857	0.00658199	Glipr2	GLI pathogenesis-related 2 [Source:MGI Symbol;Acc:MGI:1917770]
ENSMUSG00000002944	8630.51	1.11214	0.312606	3.55762	0.000374227	0.00368786	Cd36	CD36 molecule [Source:MGI Symbol;Acc:MGI:107899]
ENSMUSG00000046909	387.497	1.11057	0.256984	4.32157	1.54925e-05	0.00027662	Tefm	transcription elongation factor, mitochondrial [Source:MGI Symbol;Acc:MGI:1915800]
ENSMUSG00000108305	59.6103	1.11056	0.316219	3.512	0.000444745	0.00422829	Gm19078	predicted gene, 19078 [Source:MGI Symbol;Acc:MGI:5011263]
ENSMUSG00000030521	1167.65	1.1103	0.351376	3.15986	0.00157845	0.0115453	Mphosph10	M-phase phosphoprotein 10 (U3 small nucleolar ribonucleoprotein) [Source:MGI Symbol;Acc:MGI:1915223]
ENSMUSG00000024376	76.9661	1.11022	0.360156	3.0826	0.00205199	0.0141218	Epb41l4a	erythrocyte membrane protein band 4.1 like 4a [Source:MGI Symbol;Acc:MGI:103007]
ENSMUSG00000090397	119.232	1.10899	0.382363	2.90037	0.00372725	0.0224735	Gm17096	predicted gene 17096 [Source:MGI Symbol;Acc:MGI:4937923]
ENSMUSG00000058503	1060.61	1.10836	0.271155	4.08754	4.35972e-05	0.000654392	Fam133b	family with sequence similarity 133, member B [Source:MGI Symbol;Acc:MGI:1915402]
ENSMUSG00000033872	32.1101	1.10817	0.41922	2.64342	0.00820739	0.0405965	Best4-ps	bestrophin 4, pseudogene [Source:MGI Symbol;Acc:MGI:3663793]
ENSMUSG00000031429	774.658	1.10812	0.275355	4.02432	5.71404e-05	0.000811558	Psmd10	proteasome (prosome, macropain) 26S subunit, non-ATPase, 10 [Source:MGI Symbol;Acc:MGI:1858898]
ENSMUSG00000024902	636.418	1.10732	0.331646	3.33885	0.000841272	0.00700522	Mrpl11	mitochondrial ribosomal protein L11 [Source:MGI Symbol;Acc:MGI:2137215]
ENSMUSG00000103382	150.425	1.10715	0.245185	4.51558	6.31429e-06	0.000129118	Gm37755	predicted gene, 37755 [Source:MGI Symbol;Acc:MGI:5610983]
ENSMUSG00000090743	29.0774	1.10693	0.383827	2.88394	0.0039273	0.0234121	Gm17213	predicted gene 17213 [Source:MGI Symbol;Acc:MGI:4938040]
ENSMUSG00000102027	28.591	1.10686	0.42935	2.57799	0.00993773	0.0467544	Gm28914	predicted gene 28914 [Source:MGI Symbol;Acc:MGI:5579620]
ENSMUSG00000101188	174.976	1.10653	0.371601	2.97775	0.00290377	0.0185566	Eif4a-ps4	eukaryotic translation initiation factor 4A, pseudogene 4 [Source:MGI Symbol;Acc:MGI:1195958]
ENSMUSG00000022303	535.151	1.10534	0.222689	4.96358	6.92057e-07	1.89241e-05	Dcstamp	dendrocyte expressed seven transmembrane protein [Source:MGI Symbol;Acc:MGI:1923016]
ENSMUSG00000021692	965.932	1.10222	0.311893	3.53395	0.000409402	0.00397187	Dimt1	DIM1 dimethyladenosine transferase 1-like (S. cerevisiae) [Source:MGI Symbol;Acc:MGI:1913504]
ENSMUSG00000025969	11815.4	1.10215	0.271487	4.05967	4.91413e-05	0.000718663	Nrp2	neuropilin 2 [Source:MGI Symbol;Acc:MGI:1100492]
ENSMUSG00000056116	1174.43	1.10085	0.264322	4.1648	3.11619e-05	0.000494384	H2-T22	histocompatibility 2, T region locus 22 [Source:MGI Symbol;Acc:MGI:95956]
ENSMUSG00000030423	895.132	1.10029	0.359538	3.06028	0.00221127	0.0149531	Pop4	processing of precursor 4, ribonuclease P/MRP family, (S. cerevisiae) [Source:MGI Symbol;Acc:MGI:1913411]
ENSMUSG00000000078	7536.3	1.10016	0.286518	3.83976	0.000123157	0.00151262	Klf6	Kruppel-like factor 6 [Source:MGI Symbol;Acc:MGI:1346318]
ENSMUSG00000061458	2040.21	1.09879	0.303324	3.62249	0.000291783	0.00304152	Nol10	nucleolar protein 10 [Source:MGI Symbol;Acc:MGI:2684913]
ENSMUSG00000032423	7879.97	1.09841	0.336585	3.26339	0.00110088	0.00868968	Syncrip	synaptotagmin binding, cytoplasmic RNA interacting protein [Source:MGI Symbol;Acc:MGI:1891690]
ENSMUSG00000021290	1005.54	1.0984	0.358095	3.06733	0.00215978	0.0146591	2010107E04Rik	RIKEN cDNA 2010107E04 gene [Source:MGI Symbol;Acc:MGI:1917507]
ENSMUSG00000032330	2229.75	1.09753	0.315535	3.4783	0.000504596	0.00466742	Cox7a2	cytochrome c oxidase subunit VIIa 2 [Source:MGI Symbol;Acc:MGI:1316715]
ENSMUSG00000037070	950.591	1.09646	0.40256	2.72372	0.00645504	0.0340311	Rbmxl1	RNA binding motif protein, X-linked like-1 [Source:MGI Symbol;Acc:MGI:1343045]
ENSMUSG00000097641	20.161	1.09632	0.391925	2.79727	0.00515366	0.0287684	Gm26865	predicted gene, 26865 [Source:MGI Symbol;Acc:MGI:5477359]
ENSMUSG00000060373	7427.87	1.09566	0.295266	3.71077	0.000206628	0.00229006	Hnrnpc	heterogeneous nuclear ribonucleoprotein C [Source:MGI Symbol;Acc:MGI:107795]
ENSMUSG00000111004	35.0732	1.09537	0.420082	2.60752	0.00912012	0.0438113	Gm48272	predicted gene, 48272 [Source:MGI Symbol;Acc:MGI:6097697]
ENSMUSG00000102750	324.114	1.09535	0.32394	3.38135	0.000721304	0.00619968	Gm37058	predicted gene, 37058 [Source:MGI Symbol;Acc:MGI:5610286]
ENSMUSG00000028683	1326.47	1.09529	0.315153	3.47543	0.000510044	0.00470932	Eif2b3	eukaryotic translation initiation factor 2B, subunit 3 [Source:MGI Symbol;Acc:MGI:1313286]
ENSMUSG00000018171	2928.34	1.09464	0.273592	4.001	6.30748e-05	0.00088119	Vmp1	vacuole membrane protein 1 [Source:MGI Symbol;Acc:MGI:1923159]
ENSMUSG00000021737	2156.4	1.0945	0.329718	3.3195	0.000901796	0.00743068	Psmd6	proteasome (prosome, macropain) 26S subunit, non-ATPase, 6 [Source:MGI Symbol;Acc:MGI:1913663]
ENSMUSG00000024430	58.6946	1.09421	0.324651	3.37041	0.000750565	0.00638691	Cabyr	calcium-binding tyrosine-(Y)-phosphorylation regulated (fibrousheathin 2) [Source:MGI Symbol;Acc:MGI:1918382]
ENSMUSG00000041483	1689.79	1.0938	0.220691	4.95627	7.18611e-07	1.95667e-05	Zfp281	zinc finger protein 281 [Source:MGI Symbol;Acc:MGI:3029290]
ENSMUSG00000022041	80.0668	1.09162	0.329785	3.31011	0.000932604	0.00762694	Chrna2	cholinergic receptor, nicotinic, alpha polypeptide 2 (neuronal) [Source:MGI Symbol;Acc:MGI:87886]
ENSMUSG00000023307	2006.68	1.09137	0.20263	5.386	7.20424e-08	2.58525e-06	Mar.05	membrane-associated ring finger (C3HC4) 5 [Source:MGI Symbol;Acc:MGI:1915207]
ENSMUSG00000101535	58.0469	1.09124	0.323553	3.37268	0.000744404	0.00635347	Gm29383	predicted gene 29383 [Source:MGI Symbol;Acc:MGI:5580089]
ENSMUSG00000084047	74.8832	1.0902	0.289013	3.77214	0.000161854	0.00188244	Gm14984	predicted gene 14984 [Source:MGI Symbol;Acc:MGI:3705580]
ENSMUSG00000037361	1263.6	1.08865	0.329772	3.30121	0.000962671	0.00782785	Sf3b6	splicing factor 3B, subunit 6 [Source:MGI Symbol;Acc:MGI:1913305]
ENSMUSG00000059920	1087.8	1.08823	0.252927	4.30254	1.68853e-05	0.000297139	4930453N24Rik	RIKEN cDNA 4930453N24 gene [Source:MGI Symbol;Acc:MGI:1914859]
ENSMUSG00000022895	6037.6	1.08735	0.309919	3.50851	0.000450626	0.00427469	Ets2	E26 avian leukemia oncogene 2, 3' domain [Source:MGI Symbol;Acc:MGI:95456]
ENSMUSG00000024953	1119.46	1.08627	0.251384	4.32117	1.55203e-05	0.0002769	Prdx5	peroxiredoxin 5 [Source:MGI Symbol;Acc:MGI:1859821]
ENSMUSG00000020116	2152.5	1.08606	0.336192	3.23046	0.0012359	0.00953802	Pno1	partner of NOB1 homolog [Source:MGI Symbol;Acc:MGI:1913499]
ENSMUSG00000033967	289.181	1.08603	0.343522	3.16147	0.00156977	0.011485	Rnf225	ring finger protein 225 [Source:MGI Symbol;Acc:MGI:1924198]
ENSMUSG00000063800	746.85	1.0844	0.327377	3.31241	0.000924963	0.00757896	Prpf38a	PRP38 pre-mRNA processing factor 38 (yeast) domain containing A [Source:MGI Symbol;Acc:MGI:1916962]
ENSMUSG00000048495	226.296	1.08404	0.335697	3.22922	0.0012413	0.00956163	Tyw5	tRNA-yW synthesizing protein 5 [Source:MGI Symbol;Acc:MGI:1915986]
ENSMUSG00000067058	121.637	1.08355	0.24403	4.44023	8.98644e-06	0.000174564	Rps15a-ps5	ribosomal protein S15A, pseudogene 5 [Source:MGI Symbol;Acc:MGI:3642245]
ENSMUSG00000106680	45.0973	1.08354	0.385074	2.81384	0.00489534	0.0277312	Gm43852	predicted gene 43852 [Source:MGI Symbol;Acc:MGI:5663989]
ENSMUSG00000020413	1145.4	1.08313	0.330258	3.27966	0.00103934	0.00829594	Hus1	HUS1 checkpoint clamp component [Source:MGI Symbol;Acc:MGI:1277962]
ENSMUSG00000050747	70.689	1.08302	0.319042	3.39462	0.000687247	0.00595893	Trim15	tripartite motif-containing 15 [Source:MGI Symbol;Acc:MGI:1916347]
ENSMUSG00000079508	408.194	1.08289	0.358947	3.01684	0.00255426	0.0167294	Apoo	apolipoprotein O [Source:MGI Symbol;Acc:MGI:1915566]
ENSMUSG00000039987	1323.08	1.0824	0.302395	3.57943	0.000344339	0.0034653	Phtf2	putative homeodomain transcription factor 2 [Source:MGI Symbol;Acc:MGI:1916020]
ENSMUSG00000026110	2146.96	1.08094	0.224189	4.82155	1.42449e-06	3.56777e-05	Mgat4a	mannoside acetylglucosaminyltransferase 4, isoenzyme A [Source:MGI Symbol;Acc:MGI:2662992]
ENSMUSG00000108042	159.069	1.08046	0.30646	3.52562	0.0004225	0.00406966	B130021K23Rik	RIKEN cDNA B130021K23 gene [Source:MGI Symbol;Acc:MGI:2442518]
ENSMUSG00000095315	318.753	1.08015	0.279036	3.87101	0.000108383	0.00136634	Gm10130	predicted gene 10130 [Source:MGI Symbol;Acc:MGI:3642547]
ENSMUSG00000035215	685.926	1.07992	0.392937	2.74834	0.00598971	0.0321939	Lsm7	LSM7 homolog, U6 small nuclear RNA and mRNA degradation associated [Source:MGI Symbol;Acc:MGI:1913344]
ENSMUSG00000021905	810.038	1.07872	0.316208	3.41143	0.000646219	0.00568984	Dph3	diphthamine biosynthesis 3 [Source:MGI Symbol;Acc:MGI:1922658]
ENSMUSG00000086213	85.2521	1.07865	0.336482	3.20566	0.00134752	0.0101877	A330040F15Rik	RIKEN cDNA A330040F15 gene [Source:MGI Symbol;Acc:MGI:3698434]
ENSMUSG00000104787	47.1562	1.07812	0.372535	2.89402	0.00380345	0.0228331	Gm19148	predicted gene, 19148 [Source:MGI Symbol;Acc:MGI:5011333]
ENSMUSG00000036992	615.523	1.07778	0.379598	2.83927	0.00452175	0.0260879	Nxt1	NTF2-related export protein 1 [Source:MGI Symbol;Acc:MGI:1929619]
ENSMUSG00000017778	2353.36	1.07725	0.369395	2.91626	0.00354256	0.021622	Cox7c	cytochrome c oxidase subunit VIIc [Source:MGI Symbol;Acc:MGI:103226]
ENSMUSG00000072852	67.43	1.07668	0.307236	3.5044	0.000457642	0.00432682	2310040G07Rik	RIKEN cDNA 2310040G07 gene [Source:MGI Symbol;Acc:MGI:1917534]
ENSMUSG00000012422	3429.21	1.07664	0.254855	4.22453	2.39441e-05	0.000396438	Tmem167	transmembrane protein 167 [Source:MGI Symbol;Acc:MGI:1913324]
ENSMUSG00000074978	23.6361	1.07633	0.370279	2.9068	0.00365151	0.0221336	Actg-ps1	actin, gamma, pseudogene 1 [Source:MGI Symbol;Acc:MGI:87907]
ENSMUSG00000082057	102.014	1.07623	0.249565	4.3124	1.6149e-05	0.000286163	Gm15789	predicted gene 15789 [Source:MGI Symbol;Acc:MGI:3783231]
ENSMUSG00000025962	1625.94	1.07581	0.256979	4.18638	2.83433e-05	0.000456163	Fastkd2	FAST kinase domains 2 [Source:MGI Symbol;Acc:MGI:1922869]
ENSMUSG00000103624	137.443	1.07574	0.267628	4.01953	5.83134e-05	0.000826843	Gm3081	predicted gene 3081 [Source:MGI Symbol;Acc:MGI:3781258]
ENSMUSG00000061360	1582.8	1.07562	0.364788	2.94862	0.00319195	0.0199279	Phf5a	PHD finger protein 5A [Source:MGI Symbol;Acc:MGI:2156864]
ENSMUSG00000026087	1662.81	1.07536	0.302201	3.55842	0.000373099	0.00367817	Mrpl30	mitochondrial ribosomal protein L30 [Source:MGI Symbol;Acc:MGI:1333820]
ENSMUSG00000017715	3286.28	1.07485	0.394944	2.72152	0.00649827	0.0342097	Pgs1	phosphatidylglycerophosphate synthase 1 [Source:MGI Symbol;Acc:MGI:1921701]
ENSMUSG00000084408	209.544	1.07424	0.212051	5.06594	4.06382e-07	1.18188e-05	Gm11870	predicted gene 11870 [Source:MGI Symbol;Acc:MGI:3650285]
ENSMUSG00000038045	58.3349	1.07343	0.288676	3.71848	0.000200426	0.00223858	Sult6b1	sulfotransferase family, cytosolic, 6B, member 1 [Source:MGI Symbol;Acc:MGI:1920921]
ENSMUSG00000042271	468.672	1.07337	0.329392	3.25863	0.00111952	0.00880378	Nxt2	nuclear transport factor 2-like export factor 2 [Source:MGI Symbol;Acc:MGI:2147914]
ENSMUSG00000020863	2703.39	1.07314	0.266076	4.03322	5.5017e-05	0.000785756	Luc7l3	LUC7-like 3 (S. cerevisiae) [Source:MGI Symbol;Acc:MGI:1914934]
ENSMUSG00000106158	93.7685	1.07295	0.325596	3.29535	0.000983001	0.00795027	Gm43216	predicted gene 43216 [Source:MGI Symbol;Acc:MGI:5663353]
ENSMUSG00000092051	69.3041	1.07181	0.363226	2.9508	0.00316949	0.0198166	Gm17229	predicted gene 17229 [Source:MGI Symbol;Acc:MGI:4938056]
ENSMUSG00000045636	170.748	1.07173	0.312558	3.4289	0.00060604	0.00540856	Mtus1	mitochondrial tumor suppressor 1 [Source:MGI Symbol;Acc:MGI:2142572]
ENSMUSG00000106166	579.289	1.07155	0.238353	4.49565	6.93577e-06	0.000139708	Gm43484	predicted gene 43484 [Source:MGI Symbol;Acc:MGI:5663621]
ENSMUSG00000019782	713.157	1.07142	0.349299	3.06734	0.00215975	0.0146591	Rwdd1	RWD domain containing 1 [Source:MGI Symbol;Acc:MGI:1913771]
ENSMUSG00000058355	7899.11	1.07111	0.357224	2.99844	0.00271369	0.0175937	Abce1	ATP-binding cassette, sub-family E (OABP), member 1 [Source:MGI Symbol;Acc:MGI:1195458]
ENSMUSG00000021178	2813.08	1.06916	0.353043	3.02842	0.00245835	0.0161923	Psmc1	protease (prosome, macropain) 26S subunit, ATPase 1 [Source:MGI Symbol;Acc:MGI:106054]
ENSMUSG00000001305	844.129	1.06897	0.351342	3.04252	0.00234606	0.0156294	Rrp15	ribosomal RNA processing 15 homolog (S. cerevisiae) [Source:MGI Symbol;Acc:MGI:1914473]
ENSMUSG00000027405	6951.1	1.0686	0.374427	2.85395	0.00431794	0.0251442	Nop56	NOP56 ribonucleoprotein [Source:MGI Symbol;Acc:MGI:1914384]
ENSMUSG00000052031	243.826	1.06838	0.273091	3.91216	9.14759e-05	0.00119399	Tagap1	T cell activation GTPase activating protein 1 [Source:MGI Symbol;Acc:MGI:1919786]
ENSMUSG00000036452	380.822	1.06768	0.249658	4.2766	1.89773e-05	0.000328316	Arhgap26	Rho GTPase activating protein 26 [Source:MGI Symbol;Acc:MGI:1918552]
ENSMUSG00000021694	737.54	1.0661	0.271654	3.92449	8.69143e-05	0.00114612	Ercc8	excision repaiross-complementing rodent repair deficiency, complementation group 8 [Source:MGI Symbol;Acc:MGI:1919241]
ENSMUSG00000114797	1642.73	1.06544	0.248061	4.29509	1.74623e-05	0.000305614	Nupl1	predicted gene, 49336 [Source:MGI Symbol;Acc:MGI:6121524]
ENSMUSG00000051147	152.218	1.06538	0.399764	2.66501	0.00769864	0.0387976	Nat2	N-acetyltransferase 2 (arylamine N-acetyltransferase) [Source:MGI Symbol;Acc:MGI:109201]
ENSMUSG00000080316	1205.61	1.06464	0.276009	3.85729	0.000114653	0.00142922	Spaca6	sperm acrosome associated 6 [Source:MGI Symbol;Acc:MGI:1922452]
ENSMUSG00000074151	7612.29	1.06462	0.366946	2.90129	0.0037163	0.0224203	Nlrc5	NLR family, CARD domain containing 5 [Source:MGI Symbol;Acc:MGI:3612191]
ENSMUSG00000060591	634.155	1.06453	0.280549	3.79445	0.000147973	0.00176097	Ifitm2	interferon induced transmembrane protein 2 [Source:MGI Symbol;Acc:MGI:1933382]
ENSMUSG00000059195	90.4117	1.06436	0.292983	3.63285	0.000280306	0.00294949	Gm12715	predicted gene 12715 [Source:MGI Symbol;Acc:MGI:3650759]
ENSMUSG00000039456	2978.24	1.06425	0.202254	5.26197	1.42519e-07	4.73008e-06	Morc3	microrchidia 3 [Source:MGI Symbol;Acc:MGI:2136841]
ENSMUSG00000031584	1127.9	1.06357	0.306008	3.47561	0.000509686	0.0047077	Gsr	glutathione reductase [Source:MGI Symbol;Acc:MGI:95804]
ENSMUSG00000086350	129.621	1.06318	0.238408	4.45949	8.21556e-06	0.000160809	B230369F24Rik	RIKEN cDNA B230369F24 gene [Source:MGI Symbol;Acc:MGI:2443392]
ENSMUSG00000027091	1495.13	1.06273	0.363387	2.92452	0.00344991	0.0211569	Zc3h15	zinc finger CCCH-type containing 15 [Source:MGI Symbol;Acc:MGI:1919747]
ENSMUSG00000034826	1455.27	1.06225	0.357444	2.97179	0.00296072	0.0188518	Nup54	nucleoporin 54 [Source:MGI Symbol;Acc:MGI:1920460]
ENSMUSG00000033964	1362.36	1.06196	0.266903	3.97883	6.92551e-05	0.00095545	Zbtb41	zinc finger and BTB domain containing 41 [Source:MGI Symbol;Acc:MGI:2444487]
ENSMUSG00000027076	440.961	1.06193	0.317316	3.34661	0.000818054	0.00685197	Timm10	translocase of inner mitochondrial membrane 10 [Source:MGI Symbol;Acc:MGI:1353429]
ENSMUSG00000114664	65.6211	1.06188	0.305098	3.48044	0.000500596	0.00463377	Gm48639	predicted gene, 48639 [Source:MGI Symbol;Acc:MGI:6098245]
ENSMUSG00000063273	8658.08	1.06147	0.320275	3.31425	0.000918905	0.00754863	Naa15	N(alpha)-acetyltransferase 15, NatA auxiliary subunit [Source:MGI Symbol;Acc:MGI:1922088]
ENSMUSG00000021958	365.51	1.06088	0.301016	3.52435	0.000424529	0.00408471	Pinx1	PIN2/TERF1 interacting, telomerase inhibitor 1 [Source:MGI Symbol;Acc:MGI:1919650]
ENSMUSG00000057561	6375.77	1.06064	0.289327	3.66587	0.000246496	0.0026481	Eif1a	eukaryotic translation initiation factor 1A [Source:MGI Symbol;Acc:MGI:95298]
ENSMUSG00000028394	1032.72	1.06024	0.411195	2.57844	0.00992461	0.0467013	Pole3	polymerase (DNA directed), epsilon 3 (p17 subunit) [Source:MGI Symbol;Acc:MGI:1933378]
ENSMUSG00000028233	1844.22	1.05989	0.262303	4.04071	5.32898e-05	0.000764497	Tgs1	trimethylguanosine synthase 1 [Source:MGI Symbol;Acc:MGI:2151797]
ENSMUSG00000114988	69.4537	1.05984	0.296076	3.57963	0.000344081	0.0034653	AC164302.1	predicted gene, 49226 [Source:MGI Symbol;Acc:MGI:6118685]
ENSMUSG00000026753	1829.29	1.05791	0.31342	3.37537	0.000737175	0.00630858	Ppp6c	protein phosphatase 6, catalytic subunit [Source:MGI Symbol;Acc:MGI:1915107]
ENSMUSG00000064918	62.5437	1.05755	0.3102	3.40926	0.000651383	0.00572475	Gm22571	predicted gene, 22571 [Source:MGI Symbol;Acc:MGI:5452348]
ENSMUSG00000040824	1916.62	1.05738	0.401946	2.63065	0.00852215	0.0416628	Snrpd2	small nuclear ribonucleoprotein D2 [Source:MGI Symbol;Acc:MGI:98345]
ENSMUSG00000082630	40.4398	1.05642	0.357537	2.95472	0.0031295	0.0196385	Gm14834	predicted gene 14834 [Source:MGI Symbol;Acc:MGI:3801979]
ENSMUSG00000046805	7716.14	1.05566	0.281458	3.75068	0.000176353	0.00200823	Mpeg1	macrophage expressed gene 1 [Source:MGI Symbol;Acc:MGI:1333743]
ENSMUSG00000024146	784.271	1.05556	0.305103	3.45969	0.000540802	0.00494533	Cript	cysteine-rich PDZ-binding protein [Source:MGI Symbol;Acc:MGI:1929655]
ENSMUSG00000031765	3925.64	1.05546	0.379385	2.78202	0.00540221	0.0299083	Mt1	metallothionein 1 [Source:MGI Symbol;Acc:MGI:97171]
ENSMUSG00000084884	54.5835	1.0551	0.310591	3.39706	0.000681133	0.00591185	Gm12289	predicted gene 12289 [Source:MGI Symbol;Acc:MGI:3649419]
ENSMUSG00000027456	57.6826	1.05508	0.300027	3.51661	0.000437089	0.00417409	Sdcbp2	syndecan binding protein (syntenin) 2 [Source:MGI Symbol;Acc:MGI:2385156]
ENSMUSG00000026228	179.993	1.05468	0.221158	4.76892	1.85218e-06	4.49508e-05	Htr2b	5-hydroxytryptamine (serotonin) receptor 2B [Source:MGI Symbol;Acc:MGI:109323]
ENSMUSG00000105167	184.285	1.05443	0.371572	2.83774	0.00454342	0.0261974	Snord43	small nucleolar RNA, C/D box 43 [Source:MGI Symbol;Acc:MGI:3819534]
ENSMUSG00000103596	81.4758	1.05412	0.266885	3.9497	7.82491e-05	0.00105521	Gm37354	predicted gene, 37354 [Source:MGI Symbol;Acc:MGI:5610582]
ENSMUSG00000031578	1003.44	1.05391	0.359727	2.92973	0.00339251	0.0209	Mak16	MAK16 homolog [Source:MGI Symbol;Acc:MGI:1915170]
ENSMUSG00000039431	311.876	1.05331	0.240307	4.38318	1.16961e-05	0.000219383	Mtmr7	myotubularin related protein 7 [Source:MGI Symbol;Acc:MGI:1891693]
ENSMUSG00000023156	1230.76	1.0518	0.312212	3.36886	0.000754785	0.00641643	Rpp14	ribonuclease P 14 subunit [Source:MGI Symbol;Acc:MGI:1914303]
ENSMUSG00000036167	2653.59	1.05158	0.304654	3.45171	0.000557044	0.00505582	Pphln1	periphilin 1 [Source:MGI Symbol;Acc:MGI:1917029]
ENSMUSG00000087701	254.236	1.05011	0.372154	2.8217	0.00477701	0.0272012	Gm13493	predicted gene 13493 [Source:MGI Symbol;Acc:MGI:3650824]
ENSMUSG00000020386	1345.43	1.05009	0.28897	3.63389	0.00027918	0.00293884	Sar1b	secretion associated Ras related GTPase 1B [Source:MGI Symbol;Acc:MGI:1913647]
ENSMUSG00000047746	179.134	1.04933	0.282838	3.71	0.000207261	0.00229294	Fbxo40	F-box protein 40 [Source:MGI Symbol;Acc:MGI:2443753]
ENSMUSG00000077621	67.0689	1.04792	0.33877	3.09329	0.00197949	0.0137374	Gm23772	predicted gene, 23772 [Source:MGI Symbol;Acc:MGI:5453549]
ENSMUSG00000107634	53.9739	1.04737	0.364467	2.8737	0.00405699	0.0239733	Gm36816	predicted gene, 36816 [Source:MGI Symbol;Acc:MGI:5595975]
ENSMUSG00000027195	3881.14	1.04736	0.302042	3.4676	0.000525125	0.00482942	Hsd17b12	hydroxysteroid (17-beta) dehydrogenase 12 [Source:MGI Symbol;Acc:MGI:1926967]
ENSMUSG00000030641	306.075	1.04683	0.408251	2.56419	0.0103417	0.0481862	Ddias	DNA damage-induced apoptosis suppressor [Source:MGI Symbol;Acc:MGI:1921291]
ENSMUSG00000031792	1463.27	1.04619	0.278478	3.7568	0.000172097	0.00197203	Usb1	U6 snRNA biogenesis 1 [Source:MGI Symbol;Acc:MGI:2142454]
ENSMUSG00000055435	641.296	1.04579	0.406174	2.57472	0.010032	0.0471028	Maf	avian musculoaponeurotic fibrosarcoma oncogene homolog [Source:MGI Symbol;Acc:MGI:96909]
ENSMUSG00000057497	1754.77	1.04565	0.403711	2.5901	0.00959481	0.0455003	Fam136a	family with sequence similarity 136, member A [Source:MGI Symbol;Acc:MGI:1913738]
ENSMUSG00000053835	1216.13	1.04557	0.281536	3.71381	0.000204163	0.0022724	H2-T24	histocompatibility 2, T region locus 24 [Source:MGI Symbol;Acc:MGI:95958]
ENSMUSG00000061559	1765.33	1.04544	0.284755	3.67137	0.000241256	0.00260162	Wdr61	WD repeat domain 61 [Source:MGI Symbol;Acc:MGI:1917493]
ENSMUSG00000018379	9745.62	1.0444	0.397147	2.62976	0.0085446	0.0417327	Srsf1	serine/arginine-rich splicing factor 1 [Source:MGI Symbol;Acc:MGI:98283]
ENSMUSG00000026234	28575.3	1.04391	0.366399	2.84911	0.00438423	0.0254377	Ncl	nucleolin [Source:MGI Symbol;Acc:MGI:97286]
ENSMUSG00000032066	121.156	1.0439	0.273108	3.8223	0.000132211	0.00160091	Bco2	beta-carotene oxygenase 2 [Source:MGI Symbol;Acc:MGI:2177469]
ENSMUSG00000030102	4378.07	1.04362	0.392191	2.66099	0.00779102	0.0390725	Itpr1	inositol 1,4,5-trisphosphate receptor 1 [Source:MGI Symbol;Acc:MGI:96623]
ENSMUSG00000068323	85.7712	1.04345	0.303385	3.43937	0.00058307	0.00524927	Slc4a5	solute carrier family 4, sodium bicarbonate cotransporter, member 5 [Source:MGI Symbol;Acc:MGI:2443220]
ENSMUSG00000035783	128.17	1.04329	0.233342	4.47106	7.78337e-06	0.000154235	Acta2	actin, alpha 2, smooth muscle, aorta [Source:MGI Symbol;Acc:MGI:87909]
ENSMUSG00000025808	85.2762	1.04312	0.343364	3.03795	0.00238192	0.0158061	Ccdc7a	coiled-coil domain containing 7A [Source:MGI Symbol;Acc:MGI:1921953]
ENSMUSG00000028252	1253.98	1.04236	0.302372	3.44728	0.000566267	0.00512139	Ccnc	cyclin C [Source:MGI Symbol;Acc:MGI:1858199]
ENSMUSG00000053600	287.149	1.04181	0.289789	3.59506	0.00032432	0.00330933	Zfp472	zinc finger protein 472 [Source:MGI Symbol;Acc:MGI:2385049]
ENSMUSG00000107336	28.327	1.04165	0.366657	2.84095	0.00449788	0.0259735	Gm43461	predicted gene 43461 [Source:MGI Symbol;Acc:MGI:5663598]
ENSMUSG00000036990	7482.81	1.04079	0.283746	3.66805	0.000244409	0.00262899	Otud4	OTU domain containing 4 [Source:MGI Symbol;Acc:MGI:1098801]
ENSMUSG00000023087	1082.86	1.04005	0.341616	3.04451	0.00233063	0.0155468	Noct	nocturnin [Source:MGI Symbol;Acc:MGI:109382]
ENSMUSG00000029373	1523.39	1.03932	0.344663	3.01547	0.00256585	0.0167795	Pf4	platelet factor 4 [Source:MGI Symbol;Acc:MGI:1888711]
ENSMUSG00000021832	3345.94	1.03823	0.342146	3.03447	0.00240961	0.0159326	Psmc6	proteasome (prosome, macropain) 26S subunit, ATPase, 6 [Source:MGI Symbol;Acc:MGI:1914339]
ENSMUSG00000061136	4886.47	1.03785	0.304426	3.4092	0.000651525	0.00572475	Prpf40a	pre-mRNA processing factor 40A [Source:MGI Symbol;Acc:MGI:1860512]
ENSMUSG00000086962	329.618	1.03745	0.3579	2.89872	0.00374689	0.0225465	Gm12248	predicted gene 12248 [Source:MGI Symbol;Acc:MGI:3651124]
ENSMUSG00000105534	140.838	1.03742	0.301601	3.43972	0.000582327	0.00524626	Gm42435	predicted gene 42435 [Source:MGI Symbol;Acc:MGI:5662572]
ENSMUSG00000060509	82.7198	1.0364	0.250329	4.14017	3.4705e-05	0.000542864	Xcr1	chemokine (C motif) receptor 1 [Source:MGI Symbol;Acc:MGI:1346338]
ENSMUSG00000055271	130.031	1.03615	0.373111	2.77704	0.00548563	0.0302394	9330161L09Rik	RIKEN cDNA 9330161L09 gene [Source:MGI Symbol;Acc:MGI:1924475]
ENSMUSG00000063406	4920.63	1.03608	0.290181	3.57045	0.000356373	0.00356123	Tmed5	transmembrane p24 trafficking protein 5 [Source:MGI Symbol;Acc:MGI:1921586]
ENSMUSG00000020128	1787.87	1.03425	0.164849	6.27389	3.52143e-10	2.15337e-08	Vps54	VPS54 GARP complex subunit [Source:MGI Symbol;Acc:MGI:2178798]
ENSMUSG00000035834	434.62	1.03364	0.395947	2.61054	0.00903988	0.0435723	Polr3g	polymerase (RNA) III (DNA directed) polypeptide G [Source:MGI Symbol;Acc:MGI:1914736]
ENSMUSG00000063889	297.609	1.03334	0.230547	4.48214	7.39e-06	0.000147237	Crem	cAMP responsive element modulator [Source:MGI Symbol;Acc:MGI:88495]
ENSMUSG00000102856	1573.33	1.03257	0.392498	2.63077	0.00851921	0.0416563	Gm37084	predicted gene, 37084 [Source:MGI Symbol;Acc:MGI:5610312]
ENSMUSG00000029267	1649.68	1.03203	0.284924	3.62214	0.000292172	0.00304434	Mtf2	metal response element binding transcription factor 2 [Source:MGI Symbol;Acc:MGI:105050]
ENSMUSG00000021952	2845.33	1.03144	0.323405	3.1893	0.00142618	0.0106629	Xpo4	exportin 4 [Source:MGI Symbol;Acc:MGI:1888526]
ENSMUSG00000003131	4020.23	1.03061	0.28596	3.60406	0.000313287	0.0032184	Pafah1b2	platelet-activating factor acetylhydrolase, isoform 1b, subunit 2 [Source:MGI Symbol;Acc:MGI:108415]
ENSMUSG00000038459	2158.71	1.03028	0.350978	2.93546	0.00333058	0.0206076	Abhd17c	abhydrolase domain containing 17C [Source:MGI Symbol;Acc:MGI:1917428]
ENSMUSG00000030254	1707.34	1.02989	0.401733	2.56363	0.0103585	0.0482205	Rad18	RAD18 E3 ubiquitin protein ligase [Source:MGI Symbol;Acc:MGI:1890476]
ENSMUSG00000030471	1661.94	1.02813	0.292562	3.51424	0.000441022	0.00420538	Zdhhc13	zinc finger, DHHC domain containing 13 [Source:MGI Symbol;Acc:MGI:1919227]
ENSMUSG00000031312	182.933	1.02786	0.292953	3.5086	0.000450468	0.00427469	Itgb1bp2	integrin beta 1 binding protein 2 [Source:MGI Symbol;Acc:MGI:1353420]
ENSMUSG00000027035	7504.34	1.02687	0.231996	4.42625	9.58839e-06	0.000184578	Cers6	ceramide synthase 6 [Source:MGI Symbol;Acc:MGI:2442564]
ENSMUSG00000013662	3425.31	1.02658	0.277007	3.70599	0.000210569	0.00232251	Atad1	ATPase family, AAA domain containing 1 [Source:MGI Symbol;Acc:MGI:1915229]
ENSMUSG00000037860	1512.21	1.02633	0.319743	3.20986	0.00132797	0.0100855	Aim2	absent in melanoma 2 [Source:MGI Symbol;Acc:MGI:2686159]
ENSMUSG00000071866	20108.2	1.02429	0.379595	2.69837	0.00696801	0.0359803	Ppia	peptidylprolyl isomerase A [Source:MGI Symbol;Acc:MGI:97749]
ENSMUSG00000021243	1238.98	1.02412	0.301976	3.39139	0.000695401	0.00601538	Fcf1	FCF1 rRNA processing protein [Source:MGI Symbol;Acc:MGI:1920986]
ENSMUSG00000108260	32.5618	1.02378	0.329632	3.10582	0.0018975	0.0133017	Gm3793	predicted gene 3793 [Source:MGI Symbol;Acc:MGI:3781966]
ENSMUSG00000021018	504.736	1.02372	0.342094	2.99251	0.00276698	0.0178849	Polr2h	polymerase (RNA) II (DNA directed) polypeptide H [Source:MGI Symbol;Acc:MGI:2384309]
ENSMUSG00000026914	2942.88	1.02363	0.313628	3.26384	0.00109914	0.0086786	Psmd14	proteasome (prosome, macropain) 26S subunit, non-ATPase, 14 [Source:MGI Symbol;Acc:MGI:1913284]
ENSMUSG00000001833	3795.34	1.02306	0.326316	3.13517	0.00171755	0.0123259	Sep.07	septin 7 [Source:MGI Symbol;Acc:MGI:1335094]
ENSMUSG00000029066	773.409	1.02272	0.323252	3.16386	0.00155689	0.0114267	Mrpl20	mitochondrial ribosomal protein L20 [Source:MGI Symbol;Acc:MGI:2137221]
ENSMUSG00000054582	59.927	1.02261	0.296438	3.44967	0.000561271	0.00508878	Pabpc1l	poly(A) binding protein, cytoplasmic 1-like [Source:MGI Symbol;Acc:MGI:1922908]
ENSMUSG00000104406	61.272	1.02242	0.301409	3.39213	0.000693506	0.00600305	Gm38014	predicted gene, 38014 [Source:MGI Symbol;Acc:MGI:5611242]
ENSMUSG00000001056	2521.96	1.02173	0.374181	2.73058	0.00632238	0.0335041	Nhp2	NHP2 ribonucleoprotein [Source:MGI Symbol;Acc:MGI:1098547]
ENSMUSG00000002679	497.051	1.02155	0.282986	3.60988	0.000306337	0.00316491	Med6	mediator complex subunit 6 [Source:MGI Symbol;Acc:MGI:1917042]
ENSMUSG00000041438	4059.31	1.02094	0.337313	3.02669	0.00247243	0.0162641	Utp4	UTP4 small subunit processome component [Source:MGI Symbol;Acc:MGI:1096573]
ENSMUSG00000042129	8572.19	1.01976	0.34581	2.9489	0.00318904	0.0199185	Rassf4	Ras association (RalGDS/AF-6) domain family member 4 [Source:MGI Symbol;Acc:MGI:2386853]
ENSMUSG00000108500	49.5907	1.0197	0.329557	3.09416	0.00197369	0.0137157	Gm45033	predicted gene 45033 [Source:MGI Symbol;Acc:MGI:5753609]
ENSMUSG00000029911	1422.44	1.01889	0.31973	3.18671	0.00143901	0.01074	Ssbp1	single-stranded DNA binding protein 1 [Source:MGI Symbol;Acc:MGI:1920040]
ENSMUSG00000102427	86.6753	1.01856	0.344281	2.95851	0.0030913	0.0194591	Gm37463	predicted gene, 37463 [Source:MGI Symbol;Acc:MGI:5610691]
ENSMUSG00000052137	712.069	1.01843	0.28702	3.5483	0.000387726	0.00379752	Rbm12b2	RNA binding motif protein 12 B2 [Source:MGI Symbol;Acc:MGI:1924854]
ENSMUSG00000089155	36.0827	1.0179	0.344322	2.95626	0.00311399	0.0195604	Gm23582	predicted gene, 23582 [Source:MGI Symbol;Acc:MGI:5453359]
ENSMUSG00000065651	26.6801	1.01773	0.34141	2.98095	0.00287354	0.0184203	Gm25973	predicted gene, 25973 [Source:MGI Symbol;Acc:MGI:5455750]
ENSMUSG00000113902	427.413	1.01689	0.309647	3.28402	0.00102338	0.00819151	AC121965.1	0
ENSMUSG00000114253	89.7195	1.01683	0.37761	2.6928	0.00708554	0.0364162	Gm47798	predicted gene, 47798 [Source:MGI Symbol;Acc:MGI:6096974]
ENSMUSG00000036315	436.711	1.01629	0.298548	3.40411	0.000663797	0.00580274	Znrd1	zinc ribbon domain containing, 1 [Source:MGI Symbol;Acc:MGI:1913386]
ENSMUSG00000079043	335.155	1.01495	0.30142	3.36724	0.000759249	0.00644796	Fastkd5	FAST kinase domains 5 [Source:MGI Symbol;Acc:MGI:2139469]
ENSMUSG00000031197	1553.39	1.01484	0.319087	3.18046	0.00147042	0.0109172	Vbp1	von Hippel-Lindau binding protein 1 [Source:MGI Symbol;Acc:MGI:1333804]
ENSMUSG00000081657	27.7587	1.01448	0.351607	2.88527	0.00391078	0.0233245	Gm15466	predicted gene 15466 [Source:MGI Symbol;Acc:MGI:3705491]
ENSMUSG00000030056	854.897	1.01391	0.37732	2.68713	0.0072069	0.0368647	Isy1	ISY1 splicing factor homolog [Source:MGI Symbol;Acc:MGI:1923310]
ENSMUSG00000029474	1015.06	1.01263	0.220701	4.58824	4.47008e-06	9.60088e-05	Rnf34	ring finger protein 34 [Source:MGI Symbol;Acc:MGI:2153340]
ENSMUSG00000042772	5198.61	1.01238	0.230664	4.38896	1.13895e-05	0.000214732	Smg7	Smg-7 homolog, nonsense mediated mRNA decay factor (C. elegans) [Source:MGI Symbol;Acc:MGI:2682334]
ENSMUSG00000100826	325.033	1.01202	0.364983	2.77278	0.00555798	0.0304682	Snhg14	small nucleolar RNA host gene 14 [Source:MGI Symbol;Acc:MGI:1289201]
ENSMUSG00000031347	543.203	1.01196	0.3047	3.32117	0.000896404	0.00739937	Cetn2	centrin 2 [Source:MGI Symbol;Acc:MGI:1347085]
ENSMUSG00000045467	28.553	1.00896	0.373204	2.70352	0.00686095	0.0355984	Ttll13	tubulin tyrosine ligase-like family, member 13 [Source:MGI Symbol;Acc:MGI:1920845]
ENSMUSG00000050608	1462.54	1.00823	0.345787	2.91575	0.00354831	0.0216406	Minos1	mitochondrial inner membrane organizing system 1 [Source:MGI Symbol;Acc:MGI:1913628]
ENSMUSG00000077345	80.3828	1.00797	0.39454	2.5548	0.010625	0.049026	Snord70	small nucleolar RNA, C/D box 70 [Source:MGI Symbol;Acc:MGI:3819553]
ENSMUSG00000071708	2656.33	1.00753	0.363871	2.76891	0.00562441	0.0307333	Sms	spermine synthase [Source:MGI Symbol;Acc:MGI:109490]
ENSMUSG00000097180	494.491	1.00633	0.376039	2.67613	0.00744784	0.0378831	2700038G22Rik	RIKEN cDNA 2700038G22 gene [Source:MGI Symbol;Acc:MGI:1914444]
ENSMUSG00000032727	373.113	1.00479	0.229897	4.3706	1.23908e-05	0.000229723	Mier3	MIER family member 3 [Source:MGI Symbol;Acc:MGI:2442317]
ENSMUSG00000042349	2103.04	1.00415	0.355328	2.82597	0.00471376	0.0269469	Ikbke	inhibitor of kappaB kinase epsilon [Source:MGI Symbol;Acc:MGI:1929612]
ENSMUSG00000042043	1164.63	1.00393	0.317735	3.15964	0.00157965	0.0115507	Tbca	tubulin cofactor A [Source:MGI Symbol;Acc:MGI:107549]
ENSMUSG00000042541	1240.25	1.00392	0.343599	2.92177	0.00348045	0.0213085	Sem1	SEM1, 26S proteasome complex subunit [Source:MGI Symbol;Acc:MGI:109238]
ENSMUSG00000074656	6967.46	1.0037	0.366632	2.73762	0.00618858	0.0329723	Eif2s2	eukaryotic translation initiation factor 2, subunit 2 (beta) [Source:MGI Symbol;Acc:MGI:1914454]
ENSMUSG00000030612	455.782	1.00334	0.325203	3.08527	0.00203367	0.0140411	Mrpl46	mitochondrial ribosomal protein L46 [Source:MGI Symbol;Acc:MGI:1914558]
ENSMUSG00000027714	893.387	1.00191	0.306085	3.27333	0.0010629	0.00843931	Exosc9	exosome component 9 [Source:MGI Symbol;Acc:MGI:1355319]
ENSMUSG00000008307	391.433	1.00176	0.203055	4.93344	8.07933e-07	2.17221e-05	1700109H08Rik	RIKEN cDNA 1700109H08 gene [Source:MGI Symbol;Acc:MGI:1924286]
ENSMUSG00000049950	244.939	1.00139	0.306672	3.26535	0.0010933	0.00864314	Rpp38	ribonuclease P/MRP 38 subunit [Source:MGI Symbol;Acc:MGI:2443607]
ENSMUSG00000030291	738.793	1	0.283827	3.52328	0.000426236	0.00409794	Med21	mediator complex subunit 21 [Source:MGI Symbol;Acc:MGI:1347064]
ENSMUSG00000037216	162.296	0.999149	0.324402	3.07998	0.00207017	0.0142013	Lipt1	lipoyltransferase 1 [Source:MGI Symbol;Acc:MGI:3645211]
ENSMUSG00000034640	2830.68	0.998805	0.243085	4.10888	3.97591e-05	0.000606735	Tiparp	TCDD-inducible poly(ADP-ribose) polymerase [Source:MGI Symbol;Acc:MGI:2159210]
ENSMUSG00000093429	22.4519	0.998112	0.385136	2.59158	0.00955359	0.0453636	Vmn1r-ps145	vomeronasal 1 receptor, pseudogene 145 [Source:MGI Symbol;Acc:MGI:3852484]
ENSMUSG00000045326	52.384	0.998076	0.286512	3.48354	0.000494822	0.00459851	Fndc7	fibronectin type III domain containing 7 [Source:MGI Symbol;Acc:MGI:2443535]
ENSMUSG00000021774	1009.1	0.99744	0.301555	3.30766	0.000940791	0.00768898	Ube2e1	ubiquitin-conjugating enzyme E2E 1 [Source:MGI Symbol;Acc:MGI:107411]
ENSMUSG00000088134	27.6471	0.996767	0.349171	2.85467	0.00430816	0.0251043	Gm22310	predicted gene, 22310 [Source:MGI Symbol;Acc:MGI:5452087]
ENSMUSG00000063787	797.156	0.996423	0.326765	3.04936	0.00229332	0.0153622	Chchd1	coiled-coil-helix-coiled-coil-helix domain containing 1 [Source:MGI Symbol;Acc:MGI:1913371]
ENSMUSG00000077737	63.8833	0.996007	0.28887	3.44794	0.000564881	0.00511608	Snord72	small nucleolar RNA, C/D box 72 [Source:MGI Symbol;Acc:MGI:3819555]
ENSMUSG00000028410	2712.26	0.99508	0.305881	3.25316	0.0011413	0.00892897	Dnaja1	DnaJ heat shock protein family (Hsp40) member A1 [Source:MGI Symbol;Acc:MGI:1270129]
ENSMUSG00000002728	3277.38	0.992982	0.284531	3.48989	0.000483212	0.00451502	Naa20	N(alpha)-acetyltransferase 20, NatB catalytic subunit [Source:MGI Symbol;Acc:MGI:1915127]
ENSMUSG00000026491	4870.79	0.992888	0.263312	3.77076	0.000162748	0.00189107	Ahctf1	AT hook containing transcription factor 1 [Source:MGI Symbol;Acc:MGI:1915033]
ENSMUSG00000110142	45.3868	0.99287	0.317219	3.12992	0.00174856	0.0124935	Gm45872	predicted gene 45872 [Source:MGI Symbol;Acc:MGI:5804987]
ENSMUSG00000029918	312.785	0.992841	0.322472	3.07884	0.00207809	0.0142442	Mrps33	mitochondrial ribosomal protein S33 [Source:MGI Symbol;Acc:MGI:1338046]
ENSMUSG00000038540	60.2625	0.992341	0.294197	3.37305	0.000743406	0.00634872	Tmc3	transmembrane channel-like gene family 3 [Source:MGI Symbol;Acc:MGI:2669033]
ENSMUSG00000022905	4238.3	0.991917	0.298892	3.31865	0.000904541	0.00744799	Kpna1	karyopherin (importin) alpha 1 [Source:MGI Symbol;Acc:MGI:103560]
ENSMUSG00000028232	1396.6	0.991493	0.260406	3.80748	0.000140388	0.00168478	Tmem68	transmembrane protein 68 [Source:MGI Symbol;Acc:MGI:1919348]
ENSMUSG00000013736	1720.2	0.989913	0.324117	3.05418	0.00225676	0.0151686	Trnt1	tRNA nucleotidyl transferase, CCA-adding, 1 [Source:MGI Symbol;Acc:MGI:1917297]
ENSMUSG00000096954	1728.96	0.989741	0.201021	4.92357	8.49794e-07	2.261e-05	Gdap10	ganglioside-induced differentiation-associated-protein 10 [Source:MGI Symbol;Acc:MGI:1338008]
ENSMUSG00000028741	1949.11	0.988122	0.381852	2.58771	0.00966161	0.0457254	Mrto4	mRNA turnover 4, ribosome maturation factor [Source:MGI Symbol;Acc:MGI:1917152]
ENSMUSG00000027340	5723.68	0.987253	0.175562	5.62337	1.87264e-08	7.75133e-07	Slc23a2	solute carrier family 23 (nucleobase transporters), member 2 [Source:MGI Symbol;Acc:MGI:1859682]
ENSMUSG00000032508	1866.58	0.987201	0.296596	3.32844	0.000873351	0.00723473	Myd88	myeloid differentiation primary response gene 88 [Source:MGI Symbol;Acc:MGI:108005]
ENSMUSG00000037531	838.524	0.987167	0.354493	2.78473	0.00535725	0.0296914	Mrpl47	mitochondrial ribosomal protein L47 [Source:MGI Symbol;Acc:MGI:1921850]
ENSMUSG00000031167	4359.18	0.986291	0.359833	2.74097	0.00612584	0.0327538	Rbm3	RNA binding motif (RNP1, RRM) protein 3 [Source:MGI Symbol;Acc:MGI:1099460]
ENSMUSG00000033849	787.707	0.985826	0.231282	4.26245	2.02197e-05	0.000345931	B3galt2	UDP-Gal:betaGlcNAc beta 1,3-galactosyltransferase, polypeptide 2 [Source:MGI Symbol;Acc:MGI:1349461]
ENSMUSG00000032381	2074.63	0.985483	0.361989	2.72241	0.0064807	0.0341453	Fam96a	family with sequence similarity 96, member A [Source:MGI Symbol;Acc:MGI:1915500]
ENSMUSG00000026031	5882.9	0.985085	0.326757	3.01473	0.00257209	0.016816	Cflar	CASP8 and FADD-like apoptosis regulator [Source:MGI Symbol;Acc:MGI:1336166]
ENSMUSG00000021932	898.683	0.98507	0.377106	2.61218	0.00899671	0.0434358	Rnaseh2b	ribonuclease H2, subunit B [Source:MGI Symbol;Acc:MGI:1914403]
ENSMUSG00000059897	536.9	0.985064	0.355161	2.77357	0.00554447	0.0304337	Zfp930	zinc finger protein 930 [Source:MGI Symbol;Acc:MGI:2675306]
ENSMUSG00000032802	2815.79	0.984774	0.31072	3.16933	0.00152789	0.0112493	Srxn1	sulfiredoxin 1 homolog (S. cerevisiae) [Source:MGI Symbol;Acc:MGI:104971]
ENSMUSG00000069135	1170.14	0.984751	0.258249	3.81318	0.000137191	0.00165106	Fgfr1op	Fgfr1 oncogene partner [Source:MGI Symbol;Acc:MGI:1922546]
ENSMUSG00000027823	4815.98	0.984117	0.383875	2.56364	0.0103581	0.0482205	Gmps	guanine monophosphate synthetase [Source:MGI Symbol;Acc:MGI:2448526]
ENSMUSG00000079144	386.883	0.983727	0.281488	3.49474	0.000474529	0.00444873	A130010J15Rik	RIKEN cDNA A130010J15 gene [Source:MGI Symbol;Acc:MGI:2441776]
ENSMUSG00000080831	25.6914	0.983239	0.376633	2.6106	0.00903828	0.0435723	Gm12529	predicted gene 12529 [Source:MGI Symbol;Acc:MGI:3651544]
ENSMUSG00000033487	7436.65	0.983045	0.332502	2.95651	0.00311145	0.0195492	Fndc3a	fibronectin type III domain containing 3A [Source:MGI Symbol;Acc:MGI:1196463]
ENSMUSG00000022744	1040.93	0.982779	0.282354	3.48067	0.000500171	0.0046315	Cldnd1	claudin domain containing 1 [Source:MGI Symbol;Acc:MGI:2447860]
ENSMUSG00000040565	5090.08	0.982717	0.209414	4.69269	2.69631e-06	6.24637e-05	Btaf1	B-TFIID TATA-box binding protein associated factor 1 [Source:MGI Symbol;Acc:MGI:2147538]
ENSMUSG00000030652	285.585	0.982662	0.368241	2.66853	0.00761844	0.0384858	Coq7	demethyl-Q 7 [Source:MGI Symbol;Acc:MGI:107207]
ENSMUSG00000024805	629.422	0.982648	0.253508	3.8762	0.0001061	0.00134446	Pcgf5	polycomb group ring finger 5 [Source:MGI Symbol;Acc:MGI:1923505]
ENSMUSG00000024404	3127.52	0.981281	0.205177	4.78261	1.73037e-06	4.25485e-05	Riok3	RIO kinase 3 [Source:MGI Symbol;Acc:MGI:1914128]
ENSMUSG00000105217	131.269	0.98097	0.332469	2.95056	0.00317199	0.0198274	Gm42873	predicted gene 42873 [Source:MGI Symbol;Acc:MGI:5663010]
ENSMUSG00000010554	2794.84	0.980705	0.28701	3.41697	0.000633214	0.00560765	Mettl16	methyltransferase like 16 [Source:MGI Symbol;Acc:MGI:1914743]
ENSMUSG00000025134	905.542	0.979963	0.354728	2.76258	0.0057347	0.0311963	Alyref	Aly/REF export factor [Source:MGI Symbol;Acc:MGI:1341044]
ENSMUSG00000021067	1417.21	0.979283	0.246569	3.97164	7.13789e-05	0.000980627	Sav1	salvador family WW domain containing 1 [Source:MGI Symbol;Acc:MGI:1927144]
ENSMUSG00000022370	1187.32	0.978954	0.316989	3.08829	0.00201312	0.0139218	Mrpl13	mitochondrial ribosomal protein L13 [Source:MGI Symbol;Acc:MGI:2137218]
ENSMUSG00000044906	1236.02	0.978338	0.229084	4.27065	1.94906e-05	0.000334824	4930503L19Rik	RIKEN cDNA 4930503L19 gene [Source:MGI Symbol;Acc:MGI:1922045]
ENSMUSG00000026019	3329.75	0.978302	0.272212	3.5939	0.000325767	0.00332145	Wdr12	WD repeat domain 12 [Source:MGI Symbol;Acc:MGI:1927241]
ENSMUSG00000063888	4096.33	0.977407	0.286274	3.41424	0.000639607	0.00565298	Rpl7l1	ribosomal protein L7-like 1 [Source:MGI Symbol;Acc:MGI:1913479]
ENSMUSG00000040464	867.037	0.977176	0.306855	3.18449	0.00145007	0.0108068	Gtpbp10	GTP-binding protein 10 (putative) [Source:MGI Symbol;Acc:MGI:2385599]
ENSMUSG00000066406	5531.75	0.976792	0.374996	2.6048	0.00919272	0.0440167	Akap13	A kinase (PRKA) anchor protein 13 [Source:MGI Symbol;Acc:MGI:2676556]
ENSMUSG00000109489	74.0453	0.976658	0.303395	3.21909	0.00128596	0.00982684	Gm7451	predicted gene 7451 [Source:MGI Symbol;Acc:MGI:3645148]
ENSMUSG00000083995	25.4271	0.976186	0.366721	2.66193	0.00776936	0.0390097	Gm12808	predicted gene 12808 [Source:MGI Symbol;Acc:MGI:3650597]
ENSMUSG00000052776	2668.54	0.973844	0.307917	3.16268	0.00156323	0.0114571	Oas1a	2'-5' oligoadenylate synthetase 1A [Source:MGI Symbol;Acc:MGI:2180860]
ENSMUSG00000022120	870.278	0.973792	0.341327	2.85296	0.0043314	0.0251996	Rnf219	ring finger protein 219 [Source:MGI Symbol;Acc:MGI:1919736]
ENSMUSG00000068039	11062.6	0.9724	0.345767	2.8123	0.0049189	0.0278379	Tcp1	t-complex protein 1 [Source:MGI Symbol;Acc:MGI:98535]
ENSMUSG00000024697	36.3958	0.972188	0.348578	2.78901	0.00528695	0.0293878	Gna14	guanine nucleotide binding protein, alpha 14 [Source:MGI Symbol;Acc:MGI:95769]
ENSMUSG00000058388	1498.47	0.971881	0.228544	4.2525	2.11399e-05	0.000358944	Phtf1	putative homeodomain transcription factor 1 [Source:MGI Symbol;Acc:MGI:1332671]
ENSMUSG00000009535	2760.34	0.971616	0.257723	3.77	0.000163246	0.0018927	Rnmt	RNA (guanine-7-) methyltransferase [Source:MGI Symbol;Acc:MGI:1915147]
ENSMUSG00000028644	38.6225	0.971146	0.366733	2.6481	0.0080945	0.0402185	Ermap	erythroblast membrane-associated protein [Source:MGI Symbol;Acc:MGI:1349816]
ENSMUSG00000009207	1458.57	0.970839	0.287273	3.3795	0.000726177	0.00623529	Lnpk	lunapark, ER junction formation factor [Source:MGI Symbol;Acc:MGI:1918115]
ENSMUSG00000034300	2253.5	0.970673	0.357738	2.71336	0.00666039	0.0348468	Fam53c	family with sequence similarity 53, member C [Source:MGI Symbol;Acc:MGI:1913556]
ENSMUSG00000069744	3949.66	0.97061	0.319502	3.03788	0.00238246	0.0158061	Psmb3	proteasome (prosome, macropain) subunit, beta type 3 [Source:MGI Symbol;Acc:MGI:1347014]
ENSMUSG00000033356	336.823	0.97057	0.363177	2.67245	0.00753004	0.0381671	Pus7l	pseudouridylate synthase 7-like [Source:MGI Symbol;Acc:MGI:1926145]
ENSMUSG00000022586	35.9408	0.970211	0.348645	2.78281	0.00538908	0.029842	Ly6i	lymphocyte antigen 6 complex, locus I [Source:MGI Symbol;Acc:MGI:1888480]
ENSMUSG00000038335	2121.26	0.969784	0.341795	2.83732	0.00454933	0.0262175	Tsr1	TSR1 20S rRNA accumulation [Source:MGI Symbol;Acc:MGI:2144566]
ENSMUSG00000006262	2537.54	0.969618	0.2352	4.12252	3.74752e-05	0.000577484	Mob1b	MOB kinase activator 1B [Source:MGI Symbol;Acc:MGI:1915723]
ENSMUSG00000025287	1147.95	0.969519	0.299079	3.24168	0.00118827	0.00924848	Acot9	acyl-CoA thioesterase 9 [Source:MGI Symbol;Acc:MGI:1928939]
ENSMUSG00000028249	13927.1	0.969086	0.318937	3.03848	0.00237771	0.015791	Sdcbp	syndecan binding protein [Source:MGI Symbol;Acc:MGI:1337026]
ENSMUSG00000021079	1107.64	0.968482	0.328717	2.94625	0.0032165	0.0200421	Timm9	translocase of inner mitochondrial membrane 9 [Source:MGI Symbol;Acc:MGI:1353436]
ENSMUSG00000027201	2171.41	0.967646	0.245377	3.94351	8.02985e-05	0.00107702	Myef2	myelin basic protein expression factor 2, repressor [Source:MGI Symbol;Acc:MGI:104592]
ENSMUSG00000114362	238.997	0.967526	0.22563	4.28812	1.80194e-05	0.000314076	4933433G19Rik	RIKEN cDNA 4933433G19 gene [Source:MGI Symbol;Acc:MGI:1918476]
ENSMUSG00000045427	2048.54	0.967352	0.301667	3.20669	0.00134273	0.0101721	Hnrnph2	heterogeneous nuclear ribonucleoprotein H2 [Source:MGI Symbol;Acc:MGI:1201779]
ENSMUSG00000082855	50.9979	0.965621	0.36073	2.67686	0.00743167	0.0378256	Gm14537	predicted gene 14537 [Source:MGI Symbol;Acc:MGI:3648060]
ENSMUSG00000043207	3714.28	0.965598	0.274668	3.51551	0.000438917	0.00418999	Zmpste24	zinc metallopeptidase, STE24 [Source:MGI Symbol;Acc:MGI:1890508]
ENSMUSG00000105176	536.261	0.964775	0.265759	3.63026	0.000283135	0.00297193	Gm43668	predicted gene 43668 [Source:MGI Symbol;Acc:MGI:5663805]
ENSMUSG00000059534	967.989	0.963993	0.353558	2.72655	0.00640008	0.0337761	Uqcr10	ubiquinol-cytochrome c reductase, complex III subunit X [Source:MGI Symbol;Acc:MGI:1913402]
ENSMUSG00000105950	289.364	0.96379	0.201681	4.77878	1.76366e-06	4.316e-05	Gm43679	predicted gene 43679 [Source:MGI Symbol;Acc:MGI:5663816]
ENSMUSG00000073676	3350.2	0.963711	0.32158	2.9968	0.00272831	0.0176706	Hspe1	heat shock protein 1 (chaperonin 10) [Source:MGI Symbol;Acc:MGI:104680]
ENSMUSG00000027078	1454.58	0.962908	0.292893	3.28758	0.00101054	0.00810644	Ube2l6	ubiquitin-conjugating enzyme E2L 6 [Source:MGI Symbol;Acc:MGI:1914500]
ENSMUSG00000101122	35.8975	0.962252	0.307273	3.13159	0.00173863	0.0124451	Gm17971	predicted gene, 17971 [Source:MGI Symbol;Acc:MGI:5010156]
ENSMUSG00000115602	42.8576	0.961168	0.330874	2.90494	0.00367327	0.0222288	AC132863.1	predicted gene 7908 [Source:MGI Symbol;Acc:MGI:3645647]
ENSMUSG00000028655	594.817	0.960217	0.277589	3.45914	0.000541908	0.00495177	Mfsd2a	major facilitator superfamily domain containing 2A [Source:MGI Symbol;Acc:MGI:1923824]
ENSMUSG00000077493	37.833	0.959955	0.322274	2.97869	0.00289481	0.0185149	Snord91a	small nucleolar RNA, C/D box 91A [Source:MGI Symbol;Acc:MGI:3819564]
ENSMUSG00000102055	75.3808	0.959439	0.327875	2.92624	0.00343087	0.0210805	Gm28913	predicted gene 28913 [Source:MGI Symbol;Acc:MGI:5579619]
ENSMUSG00000025917	2310.38	0.959309	0.290203	3.30565	0.000947569	0.00773204	Cops5	COP9 signalosome subunit 5 [Source:MGI Symbol;Acc:MGI:1349415]
ENSMUSG00000022698	8862.02	0.959243	0.292579	3.27858	0.00104331	0.00831208	Naa50	N(alpha)-acetyltransferase 50, NatE catalytic subunit [Source:MGI Symbol;Acc:MGI:1919367]
ENSMUSG00000062825	7834.42	0.959125	0.187553	5.1139	3.1558e-07	9.50151e-06	Actg1	actin, gamma, cytoplasmic 1 [Source:MGI Symbol;Acc:MGI:87906]
ENSMUSG00000020949	935.261	0.959098	0.360196	2.66272	0.00775129	0.0389521	Fkbp3	FK506 binding protein 3 [Source:MGI Symbol;Acc:MGI:1353460]
ENSMUSG00000026005	1663.9	0.958812	0.236053	4.06186	4.8684e-05	0.000714422	Rpe	ribulose-5-phosphate-3-epimerase [Source:MGI Symbol;Acc:MGI:1913896]
ENSMUSG00000029832	371.191	0.958778	0.296398	3.23477	0.00121742	0.00943232	Nfe2l3	nuclear factor, erythroid derived 2, like 3 [Source:MGI Symbol;Acc:MGI:1339958]
ENSMUSG00000018796	1517.35	0.957783	0.290422	3.2979	0.000974094	0.00789318	Acsl1	acyl-CoA synthetase long-chain family member 1 [Source:MGI Symbol;Acc:MGI:102797]
ENSMUSG00000042396	2327.77	0.9574	0.268941	3.55988	0.000371018	0.00366753	Rbm7	RNA binding motif protein 7 [Source:MGI Symbol;Acc:MGI:1914260]
ENSMUSG00000026628	4640.2	0.956813	0.358545	2.6686	0.00761689	0.0384858	Atf3	activating transcription factor 3 [Source:MGI Symbol;Acc:MGI:109384]
ENSMUSG00000053062	62.7261	0.956762	0.345023	2.77304	0.00555354	0.030463	Jam2	junction adhesion molecule 2 [Source:MGI Symbol;Acc:MGI:1933820]
ENSMUSG00000039067	2142.85	0.955678	0.337479	2.83182	0.00462843	0.0265479	Psmd7	proteasome (prosome, macropain) 26S subunit, non-ATPase, 7 [Source:MGI Symbol;Acc:MGI:1351511]
ENSMUSG00000042707	51.1673	0.955531	0.34739	2.7506	0.00594855	0.0320428	Dnali1	dynein, axonemal, light intermediate polypeptide 1 [Source:MGI Symbol;Acc:MGI:1922813]
ENSMUSG00000024528	811.681	0.954313	0.284833	3.35043	0.000806856	0.00677812	Srfbp1	serum response factor binding protein 1 [Source:MGI Symbol;Acc:MGI:1914472]
ENSMUSG00000103854	48.4671	0.954183	0.338192	2.82142	0.00478109	0.0272164	Gm37250	predicted gene, 37250 [Source:MGI Symbol;Acc:MGI:5610478]
ENSMUSG00000029131	2012.92	0.95376	0.235947	4.04227	5.29364e-05	0.000760704	Dnajb6	DnaJ heat shock protein family (Hsp40) member B6 [Source:MGI Symbol;Acc:MGI:1344381]
ENSMUSG00000032002	1417.62	0.953307	0.269145	3.54199	0.000397123	0.00387622	Dcun1d5	DCN1, defective in cullin neddylation 1, domain containing 5 (S. cerevisiae) [Source:MGI Symbol;Acc:MGI:1924113]
ENSMUSG00000065434	69.9838	0.95309	0.343315	2.77614	0.00550092	0.0302697	Mir7-1	microRNA 7-1 [Source:MGI Symbol;Acc:MGI:3619436]
ENSMUSG00000104344	388.897	0.953006	0.23968	3.97616	7.00361e-05	0.00096373	Gm38077	predicted gene, 38077 [Source:MGI Symbol;Acc:MGI:5611305]
ENSMUSG00000074182	824.826	0.952616	0.294116	3.23891	0.00119989	0.00931896	Znhit6	zinc finger, HIT type 6 [Source:MGI Symbol;Acc:MGI:1916996]
ENSMUSG00000048234	2507.12	0.950523	0.185351	5.12824	2.92461e-07	8.88901e-06	Rnf149	ring finger protein 149 [Source:MGI Symbol;Acc:MGI:2677438]
ENSMUSG00000109157	190.367	0.950153	0.3541	2.68329	0.00729019	0.0372387	Gm44829	predicted gene 44829 [Source:MGI Symbol;Acc:MGI:5753405]
ENSMUSG00000100833	118.581	0.950128	0.326171	2.91297	0.00358008	0.021778	Gm28988	predicted gene 28988 [Source:MGI Symbol;Acc:MGI:5579694]
ENSMUSG00000024583	2410.24	0.949795	0.306055	3.10335	0.00191344	0.0133842	Txnl1	thioredoxin-like 1 [Source:MGI Symbol;Acc:MGI:1860078]
ENSMUSG00000040747	11904.9	0.949486	0.355714	2.66924	0.00760237	0.0384369	Cd53	CD53 antigen [Source:MGI Symbol;Acc:MGI:88341]
ENSMUSG00000088176	36.3689	0.948574	0.329711	2.87699	0.00401487	0.0238068	Gm23094	predicted gene, 23094 [Source:MGI Symbol;Acc:MGI:5452871]
ENSMUSG00000006412	471.679	0.94814	0.351438	2.69789	0.00697812	0.036018	Pfdn2	prefoldin 2 [Source:MGI Symbol;Acc:MGI:1276111]
ENSMUSG00000074797	890.707	0.946844	0.318934	2.96878	0.00298989	0.0189856	Itpa	inosine triphosphatase (nucleoside triphosphate pyrophosphatase) [Source:MGI Symbol;Acc:MGI:96622]
ENSMUSG00000027346	1073.17	0.946742	0.274553	3.4483	0.000564118	0.00511097	Gpcpd1	glycerophosphocholine phosphodiesterase 1 [Source:MGI Symbol;Acc:MGI:104898]
ENSMUSG00000021764	914.748	0.946386	0.260658	3.63076	0.000282583	0.00296735	Ndufs4	NADH dehydrogenase (ubiquinone) Fe-S protein 4 [Source:MGI Symbol;Acc:MGI:1343135]
ENSMUSG00000103525	68.294	0.94524	0.331725	2.84947	0.00437925	0.0254149	Gm37262	predicted gene, 37262 [Source:MGI Symbol;Acc:MGI:5610490]
ENSMUSG00000036112	4361.3	0.943676	0.356078	2.6502	0.00804446	0.0400301	Metap2	methionine aminopeptidase 2 [Source:MGI Symbol;Acc:MGI:1929701]
ENSMUSG00000090628	198.038	0.943592	0.278413	3.38919	0.000701004	0.0060516	Gm17083	predicted gene 17083 [Source:MGI Symbol;Acc:MGI:4937910]
ENSMUSG00000024997	3570.87	0.943467	0.339919	2.77556	0.0055106	0.0302949	Prdx3	peroxiredoxin 3 [Source:MGI Symbol;Acc:MGI:88034]
ENSMUSG00000026773	1039.69	0.943435	0.250728	3.76279	0.000168029	0.00193668	Pfkfb3	6-phosphofructo-2-kinase/fructose-2,6-biphosphatase 3 [Source:MGI Symbol;Acc:MGI:2181202]
ENSMUSG00000060149	221.5	0.942874	0.338337	2.78679	0.00532333	0.0295354	BC002059	cDNA sequence BC002059 [Source:MGI Symbol;Acc:MGI:2384864]
ENSMUSG00000022336	7885.94	0.942774	0.284347	3.31558	0.000914536	0.00751756	Eif3e	eukaryotic translation initiation factor 3, subunit E [Source:MGI Symbol;Acc:MGI:99257]
ENSMUSG00000018923	395.137	0.94262	0.361619	2.60667	0.00914282	0.0438849	Med11	mediator complex subunit 11 [Source:MGI Symbol;Acc:MGI:1913422]
ENSMUSG00000111211	49.2695	0.942301	0.328828	2.86564	0.00416173	0.0244391	Gm48233	predicted gene, 48233 [Source:MGI Symbol;Acc:MGI:6097640]
ENSMUSG00000056201	15634	0.941671	0.319014	2.95182	0.00315909	0.0197709	Cfl1	cofilin 1, non-muscle [Source:MGI Symbol;Acc:MGI:101757]
ENSMUSG00000079104	1248.27	0.941466	0.350857	2.68333	0.00728931	0.0372387	Prps1l3	phosphoribosyl pyrophosphate synthetase 1-like 3 [Source:MGI Symbol;Acc:MGI:3779453]
ENSMUSG00000029840	8134.02	0.941128	0.248539	3.78665	0.000152694	0.00180209	Mtpn	myotrophin [Source:MGI Symbol;Acc:MGI:99445]
ENSMUSG00000061013	284.378	0.940789	0.355993	2.64272	0.00822437	0.0406648	Mkx	mohawk homeobox [Source:MGI Symbol;Acc:MGI:2687286]
ENSMUSG00000093239	36.7454	0.940093	0.347132	2.70817	0.00676552	0.0352688	Gm24106	predicted gene, 24106 [Source:MGI Symbol;Acc:MGI:5453883]
ENSMUSG00000030654	4337.33	0.939183	0.275265	3.41193	0.000645057	0.00568547	Arl6ip1	ADP-ribosylation factor-like 6 interacting protein 1 [Source:MGI Symbol;Acc:MGI:1858943]
ENSMUSG00000097891	194.489	0.939079	0.194816	4.82035	1.43307e-06	3.58231e-05	Gm3650	predicted gene 3650 [Source:MGI Symbol;Acc:MGI:3781826]
ENSMUSG00000020184	2661.48	0.938769	0.333784	2.8125	0.00491578	0.0278347	Mdm2	transformed mouse 3T3 cell double minute 2 [Source:MGI Symbol;Acc:MGI:96952]
ENSMUSG00000004980	15260.8	0.938637	0.347579	2.7005	0.00692357	0.0358231	Hnrnpa2b1	heterogeneous nuclear ribonucleoprotein A2/B1 [Source:MGI Symbol;Acc:MGI:104819]
ENSMUSG00000004268	2816.69	0.938376	0.339662	2.76268	0.0057329	0.0311931	Emg1	EMG1 N1-specific pseudouridine methyltransferase [Source:MGI Symbol;Acc:MGI:1315195]
ENSMUSG00000057113	40538.6	0.935903	0.334174	2.80065	0.0051	0.0285678	Npm1	nucleophosmin 1 [Source:MGI Symbol;Acc:MGI:106184]
ENSMUSG00000044098	4157.06	0.935878	0.198689	4.71027	2.47383e-06	5.79383e-05	Rsbn1	rosbin, round spermatid basic protein 1 [Source:MGI Symbol;Acc:MGI:2444993]
ENSMUSG00000102632	44.7298	0.934081	0.306576	3.04682	0.0023128	0.0154561	Gm37786	predicted gene, 37786 [Source:MGI Symbol;Acc:MGI:5611014]
ENSMUSG00000097219	35.4205	0.933675	0.350651	2.66269	0.00775181	0.0389521	Gm26551	predicted gene, 26551 [Source:MGI Symbol;Acc:MGI:5477045]
ENSMUSG00000036093	2007.47	0.933046	0.274215	3.4026	0.000667472	0.00582889	Arl5a	ADP-ribosylation factor-like 5A [Source:MGI Symbol;Acc:MGI:1922673]
ENSMUSG00000035033	117.36	0.931909	0.311253	2.99406	0.00275292	0.017803	Tbr1	T-box brain gene 1 [Source:MGI Symbol;Acc:MGI:107404]
ENSMUSG00000027782	6242.74	0.931599	0.214269	4.3478	1.37507e-05	0.000250001	Kpna4	karyopherin (importin) alpha 4 [Source:MGI Symbol;Acc:MGI:1100848]
ENSMUSG00000101656	49.7997	0.931498	0.321762	2.89499	0.00379169	0.0227732	Gm8004	predicted gene 8004 [Source:MGI Symbol;Acc:MGI:3648439]
ENSMUSG00000028409	2557.56	0.931178	0.292598	3.18245	0.00146035	0.0108614	Smu1	smu-1 suppressor of mec-8 and unc-52 homolog (C. elegans) [Source:MGI Symbol;Acc:MGI:1915546]
ENSMUSG00000046718	2664.78	0.93112	0.195188	4.77037	1.83884e-06	4.47408e-05	Bst2	bone marrow stromal cell antigen 2 [Source:MGI Symbol;Acc:MGI:1916800]
ENSMUSG00000020115	1927.49	0.930987	0.176127	5.2859	1.2509e-07	4.22275e-06	Tbk1	TANK-binding kinase 1 [Source:MGI Symbol;Acc:MGI:1929658]
ENSMUSG00000021072	2007.36	0.930921	0.304272	3.05951	0.00221703	0.0149762	Tmx1	thioredoxin-related transmembrane protein 1 [Source:MGI Symbol;Acc:MGI:1919986]
ENSMUSG00000041180	148.657	0.93085	0.25168	3.69854	0.000216844	0.00238249	Hectd2	HECT domain E3 ubiquitin protein ligase 2 [Source:MGI Symbol;Acc:MGI:2442663]
ENSMUSG00000063281	680.856	0.930565	0.27978	3.32606	0.000880828	0.00728959	Zfp35	zinc finger protein 35 [Source:MGI Symbol;Acc:MGI:99179]
ENSMUSG00000102179	162.374	0.930296	0.326673	2.84779	0.00440244	0.0255202	Gm37868	predicted gene, 37868 [Source:MGI Symbol;Acc:MGI:5611096]
ENSMUSG00000027170	4049.13	0.930069	0.280822	3.31195	0.000926483	0.00758899	Eif3m	eukaryotic translation initiation factor 3, subunit M [Source:MGI Symbol;Acc:MGI:1351744]
ENSMUSG00000001134	380.23	0.929819	0.299506	3.1045	0.00190598	0.0133429	Uxt	ubiquitously expressed transcript [Source:MGI Symbol;Acc:MGI:1277988]
ENSMUSG00000028187	1429.8	0.928967	0.331207	2.8048	0.00503483	0.02829	Rpf1	ribosome production factor 1 homolog [Source:MGI Symbol;Acc:MGI:1917535]
ENSMUSG00000021532	1225.74	0.928539	0.284771	3.26065	0.00111158	0.00874987	Fastkd3	FAST kinase domains 3 [Source:MGI Symbol;Acc:MGI:1916827]
ENSMUSG00000058729	605.854	0.928476	0.336787	2.75687	0.00583584	0.0316189	Lin9	lin-9 homolog (C. elegans) [Source:MGI Symbol;Acc:MGI:1919818]
ENSMUSG00000034442	594.262	0.927435	0.290883	3.18834	0.0014309	0.010695	Trmt5	TRM5 tRNA methyltransferase 5 [Source:MGI Symbol;Acc:MGI:1923607]
ENSMUSG00000019857	548.612	0.927262	0.292629	3.16873	0.00153108	0.0112663	Asf1a	anti-silencing function 1A histone chaperone [Source:MGI Symbol;Acc:MGI:1913653]
ENSMUSG00000020719	15190	0.926846	0.311823	2.97235	0.00295534	0.0188269	Ddx5	DEAD (Asp-Glu-Ala-Asp) box polypeptide 5 [Source:MGI Symbol;Acc:MGI:105037]
ENSMUSG00000097234	385.3	0.926545	0.227937	4.06492	4.80497e-05	0.000706693	Gm26518	predicted gene, 26518 [Source:MGI Symbol;Acc:MGI:5477012]
ENSMUSG00000006699	11312.1	0.926376	0.286022	3.23882	0.00120024	0.00931896	Cdc42	cell division cycle 42 [Source:MGI Symbol;Acc:MGI:106211]
ENSMUSG00000029486	1123.96	0.926051	0.265319	3.49034	0.000482414	0.00450945	Mrpl1	mitochondrial ribosomal protein L1 [Source:MGI Symbol;Acc:MGI:2137202]
ENSMUSG00000080723	70.7276	0.925355	0.338205	2.73607	0.00621769	0.0330878	Gm12564	predicted gene 12564 [Source:MGI Symbol;Acc:MGI:3652207]
ENSMUSG00000047343	221.238	0.924369	0.258431	3.57685	0.000347762	0.00349425	Mettl21c	methyltransferase like 21C [Source:MGI Symbol;Acc:MGI:3611450]
ENSMUSG00000022400	2550.73	0.923786	0.28668	3.22236	0.00127138	0.0097462	Rbx1	ring-box 1 [Source:MGI Symbol;Acc:MGI:1891829]
ENSMUSG00000039285	1820.86	0.9227	0.187299	4.92635	8.37791e-07	2.23603e-05	Azi2	5-azacytidine induced gene 2 [Source:MGI Symbol;Acc:MGI:1351332]
ENSMUSG00000044244	129.134	0.922423	0.245909	3.75108	0.000176073	0.00200683	Il20rb	interleukin 20 receptor beta [Source:MGI Symbol;Acc:MGI:2143266]
ENSMUSG00000032113	834.196	0.922166	0.284913	3.23666	0.00120937	0.00937895	Chek1	checkpoint kinase 1 [Source:MGI Symbol;Acc:MGI:1202065]
ENSMUSG00000051234	1293.47	0.921921	0.332802	2.77017	0.00560263	0.0306535	Rnf7	ring finger protein 7 [Source:MGI Symbol;Acc:MGI:1337096]
ENSMUSG00000036850	558.991	0.921674	0.347507	2.65225	0.00799584	0.0398448	Mrpl41	mitochondrial ribosomal protein L41 [Source:MGI Symbol;Acc:MGI:1333816]
ENSMUSG00000097537	348.162	0.921647	0.273049	3.37539	0.000737099	0.00630858	2610020C07Rik	RIKEN cDNA 2610020C07 gene [Source:MGI Symbol;Acc:MGI:1917168]
ENSMUSG00000036371	9283.83	0.920929	0.331337	2.77943	0.00544543	0.0300631	Serbp1	serpine1 mRNA binding protein 1 [Source:MGI Symbol;Acc:MGI:1914120]
ENSMUSG00000026229	4233.61	0.918316	0.351734	2.61083	0.00903235	0.0435586	Psmd1	proteasome (prosome, macropain) 26S subunit, non-ATPase, 1 [Source:MGI Symbol;Acc:MGI:1917497]
ENSMUSG00000020053	2993.17	0.916778	0.239305	3.831	0.000127621	0.00155562	Igf1	insulin-like growth factor 1 [Source:MGI Symbol;Acc:MGI:96432]
ENSMUSG00000100931	94.4599	0.915276	0.286963	3.18953	0.00142505	0.0106575	Gm28085	predicted gene 28085 [Source:MGI Symbol;Acc:MGI:5578791]
ENSMUSG00000094483	6967.82	0.91514	0.234412	3.90398	9.46233e-05	0.00122446	Purb	purine rich element binding protein B [Source:MGI Symbol;Acc:MGI:1338779]
ENSMUSG00000105201	379.968	0.914384	0.228289	4.00538	6.19177e-05	0.00086929	Gm43362	predicted gene 43362 [Source:MGI Symbol;Acc:MGI:5663499]
ENSMUSG00000048779	274.834	0.912689	0.318928	2.86175	0.00421316	0.0246798	P2ry6	pyrimidinergic receptor P2Y, G-protein coupled, 6 [Source:MGI Symbol;Acc:MGI:2673874]
ENSMUSG00000027099	940.904	0.912076	0.346583	2.63162	0.0084978	0.0415834	Mtx2	metaxin 2 [Source:MGI Symbol;Acc:MGI:1859652]
ENSMUSG00000007659	4434.51	0.910686	0.315551	2.88602	0.00390149	0.0232854	Bcl2l1	BCL2-like 1 [Source:MGI Symbol;Acc:MGI:88139]
ENSMUSG00000114019	27.1032	0.910066	0.3529	2.57882	0.00991377	0.0466588	Gm47155	predicted gene, 47155 [Source:MGI Symbol;Acc:MGI:6095924]
ENSMUSG00000022827	450.533	0.909986	0.314907	2.88969	0.00385618	0.0230633	Rabl3	RAB, member RAS oncogene family-like 3 [Source:MGI Symbol;Acc:MGI:1914907]
ENSMUSG00000105824	210.605	0.909903	0.213471	4.26243	2.0222e-05	0.000345931	Gm43466	predicted gene 43466 [Source:MGI Symbol;Acc:MGI:5663603]
ENSMUSG00000106676	49.8538	0.909598	0.34357	2.64749	0.00810922	0.040282	Gm42895	predicted gene 42895 [Source:MGI Symbol;Acc:MGI:5663032]
ENSMUSG00000024287	1702.51	0.908411	0.33234	2.73338	0.00626886	0.0332824	Thoc1	THO complex 1 [Source:MGI Symbol;Acc:MGI:1919668]
ENSMUSG00000025995	3531.38	0.907831	0.295755	3.06954	0.00214389	0.014586	Wdr75	WD repeat domain 75 [Source:MGI Symbol;Acc:MGI:1920924]
ENSMUSG00000101609	24201.7	0.907643	0.18853	4.81432	1.47702e-06	3.68493e-05	Kcnq1ot1	KCNQ1 overlapping transcript 1 [Source:MGI Symbol;Acc:MGI:1926855]
ENSMUSG00000027387	207.054	0.907548	0.309786	2.92959	0.00339406	0.0209045	Zc3h8	zinc finger CCCH type containing 8 [Source:MGI Symbol;Acc:MGI:1930128]
ENSMUSG00000103192	78.6086	0.906442	0.287876	3.14872	0.00163987	0.0119027	Gm37645	predicted gene, 37645 [Source:MGI Symbol;Acc:MGI:5610873]
ENSMUSG00000036943	4360.27	0.906204	0.254482	3.56098	0.000369477	0.00365511	Rab8b	RAB8B, member RAS oncogene family [Source:MGI Symbol;Acc:MGI:2442982]
ENSMUSG00000001774	2231.85	0.90581	0.253713	3.57022	0.000356685	0.00356295	Chordc1	cysteine and histidine-rich domain (CHORD)-containing, zinc-binding protein 1 [Source:MGI Symbol;Acc:MGI:1914167]
ENSMUSG00000031715	3604.96	0.905601	0.324673	2.78927	0.00528268	0.0293798	Smarca5	SWI/SNF related, matrix associated, actin dependent regulator of chromatin, subfamily a, member 5 [Source:MGI Symbol;Acc:MGI:1935129]
ENSMUSG00000028563	414.827	0.905225	0.293645	3.08272	0.00205121	0.0141211	Tm2d1	TM2 domain containing 1 [Source:MGI Symbol;Acc:MGI:2137022]
ENSMUSG00000104503	325.685	0.905067	0.303348	2.98359	0.00284889	0.0183173	Gm37738	predicted gene, 37738 [Source:MGI Symbol;Acc:MGI:5610966]
ENSMUSG00000077734	80.4093	0.904127	0.311075	2.90646	0.00365545	0.0221523	Snord83b	small nucleolar RNA, C/D box 83B [Source:MGI Symbol;Acc:MGI:3819557]
ENSMUSG00000038393	2821.8	0.904054	0.34238	2.6405	0.00827847	0.0408456	Txnip	thioredoxin interacting protein [Source:MGI Symbol;Acc:MGI:1889549]
ENSMUSG00000041747	2608.13	0.903938	0.271317	3.33167	0.000863268	0.00715814	Utp15	UTP15 small subunit processome component [Source:MGI Symbol;Acc:MGI:2145443]
ENSMUSG00000020664	4233.75	0.903697	0.265904	3.39859	0.000677341	0.00588898	Dld	dihydrolipoamide dehydrogenase [Source:MGI Symbol;Acc:MGI:107450]
ENSMUSG00000104239	165.366	0.90292	0.259266	3.4826	0.000496567	0.00461147	Gm37588	predicted gene, 37588 [Source:MGI Symbol;Acc:MGI:5610816]
ENSMUSG00000035129	35.0949	0.902403	0.340714	2.64857	0.0080834	0.0401771	Gm6781	predicted gene 6781 [Source:MGI Symbol;Acc:MGI:3644510]
ENSMUSG00000064127	3008.22	0.90083	0.314363	2.86558	0.00416252	0.0244391	Med14	mediator complex subunit 14 [Source:MGI Symbol;Acc:MGI:1349442]
ENSMUSG00000103657	291.489	0.899716	0.243292	3.69809	0.000217231	0.00238572	Gm37204	predicted gene, 37204 [Source:MGI Symbol;Acc:MGI:5610432]
ENSMUSG00000025439	1837.05	0.897973	0.348787	2.57456	0.0100367	0.0471128	Clns1a	chloride channel, nucleotide-sensitive, 1A [Source:MGI Symbol;Acc:MGI:109638]
ENSMUSG00000027679	449.08	0.897596	0.251703	3.56609	0.000362351	0.0036027	Dnajc19	DnaJ heat shock protein family (Hsp40) member C19 [Source:MGI Symbol;Acc:MGI:1914963]
ENSMUSG00000063052	2069.01	0.897234	0.349316	2.56854	0.0102127	0.0477762	Lrrc40	leucine rich repeat containing 40 [Source:MGI Symbol;Acc:MGI:1914394]
ENSMUSG00000052962	867.869	0.896834	0.326637	2.74566	0.00603902	0.0323842	Mrpl35	mitochondrial ribosomal protein L35 [Source:MGI Symbol;Acc:MGI:1913473]
ENSMUSG00000044827	948.151	0.896829	0.3283	2.73173	0.00630023	0.0334281	Tlr1	toll-like receptor 1 [Source:MGI Symbol;Acc:MGI:1341295]
ENSMUSG00000061613	2324.28	0.896738	0.349613	2.56494	0.0103193	0.0481078	U2af1	U2 small nuclear ribonucleoprotein auxiliary factor (U2AF) 1 [Source:MGI Symbol;Acc:MGI:98884]
ENSMUSG00000031134	1234.34	0.896654	0.346194	2.59004	0.00959659	0.0455003	Rbmx	RNA binding motif protein, X chromosome [Source:MGI Symbol;Acc:MGI:1343044]
ENSMUSG00000020309	155.592	0.896469	0.284651	3.14936	0.00163628	0.0118834	Chac2	ChaC, cation transport regulator 2 [Source:MGI Symbol;Acc:MGI:1915294]
ENSMUSG00000115252	242.914	0.896183	0.299529	2.99197	0.00277182	0.0179071	AC115746.1	predicted gene, 48996 [Source:MGI Symbol;Acc:MGI:6118344]
ENSMUSG00000021606	619.41	0.894918	0.312141	2.86703	0.00414344	0.0243494	Ndufs6	NADH dehydrogenase (ubiquinone) Fe-S protein 6 [Source:MGI Symbol;Acc:MGI:107932]
ENSMUSG00000114863	40.3833	0.893925	0.34015	2.62803	0.0085881	0.0418925	Gm48824	predicted gene, 48824 [Source:MGI Symbol;Acc:MGI:6098544]
ENSMUSG00000024217	1280.29	0.893875	0.311558	2.86905	0.00411702	0.0242441	Snrpc	U1 small nuclear ribonucleoprotein C [Source:MGI Symbol;Acc:MGI:109489]
ENSMUSG00000023025	7284.91	0.89361	0.264876	3.37369	0.000741683	0.00633869	Larp4	La ribonucleoprotein domain family, member 4 [Source:MGI Symbol;Acc:MGI:2443114]
ENSMUSG00000027804	3223.37	0.893602	0.337576	2.64712	0.00811817	0.0403167	Ppid	peptidylprolyl isomerase D (cyclophilin D) [Source:MGI Symbol;Acc:MGI:1914988]
ENSMUSG00000040163	102.843	0.893207	0.312017	2.86269	0.00420067	0.0246236	1700034J05Rik	RIKEN cDNA 1700034J05 gene [Source:MGI Symbol;Acc:MGI:1920594]
ENSMUSG00000036499	4801.01	0.893045	0.310282	2.87817	0.00399984	0.0237341	Eea1	early endosome antigen 1 [Source:MGI Symbol;Acc:MGI:2442192]
ENSMUSG00000021546	15127.3	0.892269	0.310249	2.87598	0.00402781	0.0238504	Hnrnpk	heterogeneous nuclear ribonucleoprotein K [Source:MGI Symbol;Acc:MGI:99894]
ENSMUSG00000089706	214.047	0.891861	0.329214	2.70906	0.00674739	0.0352101	B230216N24Rik	RIKEN cDNA B230216N24 gene [Source:MGI Symbol;Acc:MGI:1925853]
ENSMUSG00000026036	912.69	0.891717	0.292066	3.05314	0.00226463	0.0152056	Nif3l1	Ngg1 interacting factor 3-like 1 (S. pombe) [Source:MGI Symbol;Acc:MGI:1929485]
ENSMUSG00000108991	82.5869	0.891672	0.274646	3.24662	0.00116783	0.00911153	Gm45807	predicted gene 45807 [Source:MGI Symbol;Acc:MGI:5804922]
ENSMUSG00000026767	985.778	0.89153	0.265425	3.35888	0.000782604	0.00660953	Mindy3	MINDY lysine 48 deubiquitinase 3 [Source:MGI Symbol;Acc:MGI:1914210]
ENSMUSG00000024982	2043.98	0.890702	0.282201	3.15626	0.00159804	0.011642	Zdhhc6	zinc finger, DHHC domain containing 6 [Source:MGI Symbol;Acc:MGI:1914230]
ENSMUSG00000001168	246.749	0.890189	0.347996	2.55804	0.0105263	0.0487182	Oas1h	2'-5' oligoadenylate synthetase 1H [Source:MGI Symbol;Acc:MGI:2180853]
ENSMUSG00000024943	2433.23	0.890019	0.298119	2.98545	0.0028316	0.0182198	Smc5	structural maintenance of chromosomes 5 [Source:MGI Symbol;Acc:MGI:2385088]
ENSMUSG00000030199	2093.72	0.888382	0.342126	2.59665	0.00941375	0.0448242	Etv6	ets variant 6 [Source:MGI Symbol;Acc:MGI:109336]
ENSMUSG00000026648	2383.26	0.888134	0.208068	4.26848	1.96806e-05	0.000337521	Dclre1c	DNA cross-link repair 1C [Source:MGI Symbol;Acc:MGI:2441769]
ENSMUSG00000031068	3735.25	0.887925	0.305738	2.9042	0.00368193	0.0222759	Glrx3	glutaredoxin 3 [Source:MGI Symbol;Acc:MGI:1353653]
ENSMUSG00000066150	2396.45	0.887742	0.277218	3.20232	0.00136324	0.0102944	Slc31a1	solute carrier family 31, member 1 [Source:MGI Symbol;Acc:MGI:1333843]
ENSMUSG00000104378	82.8454	0.887257	0.253751	3.49656	0.000471293	0.00442163	Gm37510	predicted gene, 37510 [Source:MGI Symbol;Acc:MGI:5610738]
ENSMUSG00000028247	540.421	0.887216	0.288221	3.07825	0.0020822	0.0142673	Coq3	coenzyme Q3 methyltransferase [Source:MGI Symbol;Acc:MGI:101813]
ENSMUSG00000021785	454.849	0.887111	0.316796	2.80025	0.00510623	0.0285784	Ngly1	N-glycanase 1 [Source:MGI Symbol;Acc:MGI:1913276]
ENSMUSG00000025017	5209.76	0.886754	0.269583	3.28936	0.00100416	0.00806537	Pik3ap1	phosphoinositide-3-kinase adaptor protein 1 [Source:MGI Symbol;Acc:MGI:1933177]
ENSMUSG00000042354	2130.83	0.886699	0.28726	3.08675	0.00202356	0.0139827	Gnl3	guanine nucleotide binding protein-like 3 (nucleolar) [Source:MGI Symbol;Acc:MGI:1353651]
ENSMUSG00000026646	604.486	0.886502	0.237066	3.73947	0.000184407	0.00208512	Suv39h2	suppressor of variegation 3-9 2 [Source:MGI Symbol;Acc:MGI:1890396]
ENSMUSG00000030304	1390.21	0.885551	0.287211	3.08327	0.00204738	0.0141054	Ergic2	ERGIC and golgi 2 [Source:MGI Symbol;Acc:MGI:1914706]
ENSMUSG00000034321	1036.12	0.885345	0.318134	2.78293	0.00538706	0.0298373	Exosc1	exosome component 1 [Source:MGI Symbol;Acc:MGI:1913833]
ENSMUSG00000038683	1756	0.884684	0.309036	2.86273	0.00420012	0.0246236	Pak1ip1	PAK1 interacting protein 1 [Source:MGI Symbol;Acc:MGI:1915333]
ENSMUSG00000102243	109.858	0.883983	0.244549	3.61475	0.000300638	0.00311734	Gm37718	predicted gene, 37718 [Source:MGI Symbol;Acc:MGI:5610946]
ENSMUSG00000079227	4892.12	0.883141	0.223503	3.95136	7.77081e-05	0.00104957	Ccr5	chemokine (C-C motif) receptor 5 [Source:MGI Symbol;Acc:MGI:107182]
ENSMUSG00000035171	612.189	0.882303	0.283382	3.11348	0.00184894	0.0130398	1110059E24Rik	RIKEN cDNA 1110059E24 gene [Source:MGI Symbol;Acc:MGI:1913456]
ENSMUSG00000106837	67.9294	0.882102	0.2839	3.10708	0.00188945	0.0132562	D630030B08Rik	RIKEN cDNA D630030B08 gene [Source:MGI Symbol;Acc:MGI:2443017]
ENSMUSG00000113328	438.776	0.881223	0.306593	2.87424	0.00404996	0.0239483	Gm47260	predicted gene, 47260 [Source:MGI Symbol;Acc:MGI:6096093]
ENSMUSG00000065738	145.413	0.880869	0.287213	3.06696	0.00216249	0.0146736	Gm24494	predicted gene, 24494 [Source:MGI Symbol;Acc:MGI:5454271]
ENSMUSG00000046079	3368.37	0.880735	0.302246	2.91397	0.00356869	0.0217397	Lrrc8d	leucine rich repeat containing 8D [Source:MGI Symbol;Acc:MGI:1922368]
ENSMUSG00000001627	3806.73	0.880711	0.22402	3.93138	8.44581e-05	0.00112182	Ifrd1	interferon-related developmental regulator 1 [Source:MGI Symbol;Acc:MGI:1316717]
ENSMUSG00000049612	232.049	0.879867	0.260776	3.37403	0.00074076	0.00633292	Omg	oligodendrocyte myelin glycoprotein [Source:MGI Symbol;Acc:MGI:106586]
ENSMUSG00000020152	15927.9	0.879581	0.242366	3.62914	0.00028437	0.00298152	Actr2	ARP2 actin-related protein 2 [Source:MGI Symbol;Acc:MGI:1913963]
ENSMUSG00000027132	942.662	0.87916	0.287032	3.06293	0.0021918	0.0148372	Katnbl1	katanin p80 subunit B like 1 [Source:MGI Symbol;Acc:MGI:1919675]
ENSMUSG00000042225	579.389	0.878915	0.263495	3.33561	0.000851134	0.00707355	Ammecr1	Alport syndrome, mental retardation, midface hypoplasia and elliptocytosis chromosomal region gene 1 [Source:MGI Symbol;Acc:MGI:1860206]
ENSMUSG00000054091	1089	0.878684	0.318872	2.7556	0.00585847	0.0316946	1810037I17Rik	RIKEN cDNA 1810037I17 gene [Source:MGI Symbol;Acc:MGI:1914954]
ENSMUSG00000022216	2605.61	0.877923	0.27351	3.20984	0.0013281	0.0100855	Psme1	proteasome (prosome, macropain) activator subunit 1 (PA28 alpha) [Source:MGI Symbol;Acc:MGI:1096367]
ENSMUSG00000105137	209.365	0.877642	0.224652	3.90668	9.35732e-05	0.00121456	Gm42869	predicted gene 42869 [Source:MGI Symbol;Acc:MGI:5663006]
ENSMUSG00000034480	3268.27	0.877535	0.186543	4.70419	2.54871e-06	5.94205e-05	Diaph2	diaphanous related formin 2 [Source:MGI Symbol;Acc:MGI:1858500]
ENSMUSG00000027361	818.904	0.877456	0.292158	3.00336	0.00267017	0.0173775	Gabpb1	GA repeat binding protein, beta 1 [Source:MGI Symbol;Acc:MGI:95611]
ENSMUSG00000071662	802.936	0.877131	0.275195	3.1873	0.00143605	0.0107242	Polr2g	polymerase (RNA) II (DNA directed) polypeptide G [Source:MGI Symbol;Acc:MGI:1914960]
ENSMUSG00000080731	98.7415	0.876416	0.315694	2.77616	0.00550059	0.0302697	Rps2-ps9	ribosomal protein S2, pseudogene 9 [Source:MGI Symbol;Acc:MGI:3644037]
ENSMUSG00000041231	612.793	0.875913	0.262919	3.3315	0.000863806	0.00716029	Ublcp1	ubiquitin-like domain containing CTD phosphatase 1 [Source:MGI Symbol;Acc:MGI:1933105]
ENSMUSG00000112881	110.87	0.875607	0.269593	3.24788	0.00116267	0.00907955	AC139376.1	predicted gene, 49344 [Source:MGI Symbol;Acc:MGI:6121539]
ENSMUSG00000109751	123.121	0.874267	0.244111	3.58144	0.000341705	0.00345235	Gm45479	predicted gene 45479 [Source:MGI Symbol;Acc:MGI:5791315]
ENSMUSG00000024019	331.716	0.874261	0.268876	3.25154	0.00114781	0.00897718	Cmtr1	cap methyltransferase 1 [Source:MGI Symbol;Acc:MGI:1921407]
ENSMUSG00000063334	1632.29	0.872599	0.306488	2.84709	0.00441208	0.0255703	Krr1	KRR1, small subunit (SSU) processome component, homolog (yeast) [Source:MGI Symbol;Acc:MGI:1289274]
ENSMUSG00000018433	2400.65	0.872564	0.32109	2.7175	0.00657766	0.0345425	Nol11	nucleolar protein 11 [Source:MGI Symbol;Acc:MGI:1916229]
ENSMUSG00000108701	121.522	0.872455	0.243668	3.58051	0.000342923	0.00345921	Gm44616	predicted gene 44616 [Source:MGI Symbol;Acc:MGI:5753192]
ENSMUSG00000027981	950.632	0.87228	0.283299	3.079	0.00207693	0.014242	Rnpc3	RNA-binding region (RNP1, RRM) containing 3 [Source:MGI Symbol;Acc:MGI:1914475]
ENSMUSG00000023984	72.0374	0.871739	0.273029	3.19285	0.00140877	0.0105584	Gm20517	predicted gene 20517 [Source:MGI Symbol;Acc:MGI:5141982]
ENSMUSG00000015879	88.3922	0.871486	0.245696	3.54701	0.000389627	0.00381468	Fam184b	family with sequence similarity 184, member B [Source:MGI Symbol;Acc:MGI:2442958]
ENSMUSG00000029415	3993.04	0.871482	0.249067	3.49899	0.000467026	0.00439447	Sdad1	SDA1 domain containing 1 [Source:MGI Symbol;Acc:MGI:2140779]
ENSMUSG00000025326	4628.96	0.871156	0.26202	3.32477	0.000884922	0.00731402	Ube3a	ubiquitin protein ligase E3A [Source:MGI Symbol;Acc:MGI:105098]
ENSMUSG00000091474	696.648	0.870124	0.308556	2.81999	0.00480256	0.0273083	2610021A01Rik	RIKEN cDNA 2610021A01 gene [Source:MGI Symbol;Acc:MGI:1922662]
ENSMUSG00000023827	420.509	0.869525	0.254882	3.41148	0.000646123	0.00568984	Agpat4	1-acylglycerol-3-phosphate O-acyltransferase 4 (lysophosphatidic acid acyltransferase, delta) [Source:MGI Symbol;Acc:MGI:1915512]
ENSMUSG00000026159	3676.3	0.868456	0.193262	4.49368	7.00037e-06	0.000140677	Agfg1	ArfGAP with FG repeats 1 [Source:MGI Symbol;Acc:MGI:1333754]
ENSMUSG00000031568	1091.65	0.867681	0.277709	3.12442	0.00178154	0.0126761	Rwdd4a	RWD domain containing 4A [Source:MGI Symbol;Acc:MGI:2681000]
ENSMUSG00000035150	5881.58	0.867529	0.281361	3.08333	0.00204697	0.0141054	Eif2s3x	eukaryotic translation initiation factor 2, subunit 3, structural gene X-linked [Source:MGI Symbol;Acc:MGI:1349431]
ENSMUSG00000029290	858.192	0.867063	0.283473	3.05871	0.0022229	0.015	Zfp326	zinc finger protein 326 [Source:MGI Symbol;Acc:MGI:1927246]
ENSMUSG00000061273	1260.25	0.866354	0.306863	2.82326	0.00475375	0.027115	Mmgt1	membrane magnesium transporter 1 [Source:MGI Symbol;Acc:MGI:2384305]
ENSMUSG00000104467	66.9557	0.865887	0.282984	3.05984	0.00221455	0.0149713	Gm37660	predicted gene, 37660 [Source:MGI Symbol;Acc:MGI:5610888]
ENSMUSG00000051989	178.925	0.865392	0.338411	2.55722	0.0105511	0.0488069	Smim11	small integral membrane protein 11 [Source:MGI Symbol;Acc:MGI:1916186]
ENSMUSG00000033931	689.229	0.865383	0.26155	3.30867	0.000937412	0.0076638	Rbm34	RNA binding motif protein 34 [Source:MGI Symbol;Acc:MGI:1098653]
ENSMUSG00000045658	4113.86	0.865379	0.249799	3.4643	0.000531605	0.00486978	Pid1	phosphotyrosine interaction domain containing 1 [Source:MGI Symbol;Acc:MGI:2138391]
ENSMUSG00000077704	52.7953	0.865244	0.302774	2.85772	0.00426698	0.0248926	Snord89	small nucleolar RNA, C/D box 89 [Source:MGI Symbol;Acc:MGI:3819562]
ENSMUSG00000027381	1413.1	0.864809	0.298062	2.90144	0.00371451	0.0224201	Bcl2l11	BCL2-like 11 (apoptosis facilitator) [Source:MGI Symbol;Acc:MGI:1197519]
ENSMUSG00000032038	721.625	0.864554	0.32671	2.64625	0.00813908	0.0403911	St3gal4	ST3 beta-galactoside alpha-2,3-sialyltransferase 4 [Source:MGI Symbol;Acc:MGI:1316743]
ENSMUSG00000104983	246.274	0.864459	0.29554	2.92502	0.00344436	0.0211431	Gm42763	predicted gene 42763 [Source:MGI Symbol;Acc:MGI:5662900]
ENSMUSG00000032412	5321.64	0.864028	0.326704	2.64469	0.00817666	0.040507	Atp1b3	ATPase, Na+/K+ transporting, beta 3 polypeptide [Source:MGI Symbol;Acc:MGI:107788]
ENSMUSG00000080776	118.082	0.863815	0.284339	3.03797	0.00238176	0.0158061	Gm12174	predicted gene 12174 [Source:MGI Symbol;Acc:MGI:3651722]
ENSMUSG00000026979	1991.1	0.863797	0.273122	3.16268	0.00156326	0.0114571	Psd4	pleckstrin and Sec7 domain containing 4 [Source:MGI Symbol;Acc:MGI:2674093]
ENSMUSG00000115210	101.398	0.863647	0.247167	3.49418	0.00047552	0.00445639	AC120375.1	predicted gene, 49308 [Source:MGI Symbol;Acc:MGI:6118810]
ENSMUSG00000024414	471.11	0.863061	0.241111	3.57952	0.000344222	0.0034653	Mrpl27	mitochondrial ribosomal protein L27 [Source:MGI Symbol;Acc:MGI:2137224]
ENSMUSG00000038642	9522.99	0.861784	0.28949	2.97691	0.00291172	0.018586	Ctss	cathepsin S [Source:MGI Symbol;Acc:MGI:107341]
ENSMUSG00000047721	1076.38	0.861655	0.280852	3.068	0.00215496	0.0146341	Bola2	bolA-like 2 (E. coli) [Source:MGI Symbol;Acc:MGI:1913412]
ENSMUSG00000020561	1253.57	0.86156	0.314992	2.73518	0.0062346	0.033128	Twistnb	twist basic helix-loop-helix transcription factor 1 neighbor [Source:MGI Symbol;Acc:MGI:106292]
ENSMUSG00000087260	2013.21	0.860804	0.310026	2.77656	0.00549382	0.0302585	Lamtor5	late endosomal/lysosomal adaptor, MAPK and MTOR activator 5 [Source:MGI Symbol;Acc:MGI:1915826]
ENSMUSG00000027082	1083.58	0.860595	0.250356	3.43748	0.000587148	0.00527671	Tfpi	tissue factor pathway inhibitor [Source:MGI Symbol;Acc:MGI:1095418]
ENSMUSG00000105561	402.167	0.85996	0.22256	3.86395	0.000111567	0.00139852	Gm43462	predicted gene 43462 [Source:MGI Symbol;Acc:MGI:5663599]
ENSMUSG00000035337	250.445	0.859522	0.273289	3.1451	0.0016603	0.0120102	Uchl4	ubiquitin carboxyl-terminal esterase L4 [Source:MGI Symbol;Acc:MGI:1890440]
ENSMUSG00000027479	6308.53	0.859016	0.279643	3.07183	0.00212748	0.0144935	Mapre1	microtubule-associated protein, RP/EB family, member 1 [Source:MGI Symbol;Acc:MGI:891995]
ENSMUSG00000029642	2147.7	0.858486	0.304462	2.81969	0.00480705	0.0273277	Polr1d	polymerase (RNA) I polypeptide D [Source:MGI Symbol;Acc:MGI:108403]
ENSMUSG00000073867	168.864	0.858174	0.301562	2.84576	0.00443056	0.0256492	AA474408	expressed sequence AA474408 [Source:MGI Symbol;Acc:MGI:3034216]
ENSMUSG00000021583	3249.6	0.85729	0.217762	3.93682	8.25672e-05	0.00110127	Erap1	endoplasmic reticulum aminopeptidase 1 [Source:MGI Symbol;Acc:MGI:1933403]
ENSMUSG00000110410	70.2357	0.856842	0.262267	3.26705	0.00108673	0.00860719	4933421D24Rik	RIKEN cDNA 4933421D24 gene [Source:MGI Symbol;Acc:MGI:1918415]
ENSMUSG00000097352	1182.07	0.856369	0.20033	4.27479	1.91315e-05	0.000330285	C920009B18Rik	RIKEN cDNA C920009B18 gene [Source:MGI Symbol;Acc:MGI:3583961]
ENSMUSG00000026384	3362.82	0.855207	0.264641	3.23157	0.0012311	0.00950958	Ptpn4	protein tyrosine phosphatase, non-receptor type 4 [Source:MGI Symbol;Acc:MGI:1099792]
ENSMUSG00000095115	5842.41	0.854488	0.286847	2.9789	0.00289285	0.018507	Itpripl2	inositol 1,4,5-triphosphate receptor interacting protein-like 2 [Source:MGI Symbol;Acc:MGI:2442416]
ENSMUSG00000062169	1656.26	0.854324	0.272544	3.13463	0.0017207	0.0123392	Cnih4	cornichon family AMPA receptor auxiliary protein 4 [Source:MGI Symbol;Acc:MGI:1925828]
ENSMUSG00000032311	93.8318	0.854138	0.256584	3.32888	0.000871954	0.00722548	Nrg4	neuregulin 4 [Source:MGI Symbol;Acc:MGI:1933833]
ENSMUSG00000030452	1946.59	0.853857	0.215422	3.96365	7.38122e-05	0.00100865	Nipa2	non imprinted in Prader-Willi/Angelman syndrome 2 homolog (human) [Source:MGI Symbol;Acc:MGI:1913918]
ENSMUSG00000025817	1750.01	0.853755	0.32996	2.58745	0.00966883	0.0457254	Nudt5	nudix (nucleoside diphosphate linked moiety X)-type motif 5 [Source:MGI Symbol;Acc:MGI:1858232]
ENSMUSG00000112411	163.892	0.853567	0.261994	3.25797	0.00112213	0.00881403	Gm19337	predicted gene, 19337 [Source:MGI Symbol;Acc:MGI:5011522]
ENSMUSG00000034345	549.573	0.853456	0.311951	2.73586	0.0062217	0.0330937	Gtf2h5	general transcription factor IIH, polypeptide 5 [Source:MGI Symbol;Acc:MGI:107227]
ENSMUSG00000008540	690.346	0.852489	0.301028	2.83192	0.00462688	0.026545	Mgst1	microsomal glutathione S-transferase 1 [Source:MGI Symbol;Acc:MGI:1913850]
ENSMUSG00000021109	3658.22	0.852433	0.222948	3.82345	0.000131595	0.0015957	Hif1a	hypoxia inducible factor 1, alpha subunit [Source:MGI Symbol;Acc:MGI:106918]
ENSMUSG00000027433	4588.41	0.851394	0.246868	3.44878	0.000563124	0.00510377	Xrn2	5'-3' exoribonuclease 2 [Source:MGI Symbol;Acc:MGI:894687]
ENSMUSG00000026492	662.247	0.850103	0.308065	2.7595	0.00578908	0.0313921	Tfb2m	transcription factor B2, mitochondrial [Source:MGI Symbol;Acc:MGI:107937]
ENSMUSG00000026341	10358.1	0.849044	0.204064	4.16067	3.17313e-05	0.000501864	Actr3	ARP3 actin-related protein 3 [Source:MGI Symbol;Acc:MGI:1921367]
ENSMUSG00000025525	398.488	0.848703	0.298294	2.84519	0.00443846	0.0256821	Apool	apolipoprotein O-like [Source:MGI Symbol;Acc:MGI:1915367]
ENSMUSG00000081805	67.495	0.847265	0.291151	2.91006	0.00361363	0.0219508	Gm14335	predicted gene 14335 [Source:MGI Symbol;Acc:MGI:3801741]
ENSMUSG00000036551	37.3824	0.847032	0.324565	2.60974	0.00906101	0.0436229	Akap14	A kinase (PRKA) anchor protein 14 [Source:MGI Symbol;Acc:MGI:3618288]
ENSMUSG00000109362	116.742	0.846924	0.322269	2.628	0.00858877	0.0418925	Gm44562	predicted gene 44562 [Source:MGI Symbol;Acc:MGI:5753138]
ENSMUSG00000056537	8414.67	0.846151	0.250097	3.3833	0.000716215	0.00616835	Rlim	ring finger protein, LIM domain interacting [Source:MGI Symbol;Acc:MGI:1342291]
ENSMUSG00000052144	2293.06	0.846029	0.248911	3.39893	0.000676512	0.00588377	Ppp4r2	protein phosphatase 4, regulatory subunit 2 [Source:MGI Symbol;Acc:MGI:3027896]
ENSMUSG00000104449	68.0456	0.845849	0.287596	2.9411	0.00327045	0.0203288	Gm37255	predicted gene, 37255 [Source:MGI Symbol;Acc:MGI:5610483]
ENSMUSG00000034379	134.6	0.845773	0.287356	2.9433	0.00324738	0.0201952	Wdr5b	WD repeat domain 5B [Source:MGI Symbol;Acc:MGI:1916794]
ENSMUSG00000041353	511.391	0.845365	0.223771	3.77782	0.000158209	0.00185325	Tmem29	transmembrane protein 29 [Source:MGI Symbol;Acc:MGI:1923420]
ENSMUSG00000036398	892.464	0.845126	0.278437	3.03525	0.00240335	0.0159159	Ppp1r11	protein phosphatase 1, regulatory (inhibitor) subunit 11 [Source:MGI Symbol;Acc:MGI:1923747]
ENSMUSG00000062210	994.794	0.844843	0.299146	2.82418	0.00474011	0.0270673	Tnfaip8	tumor necrosis factor, alpha-induced protein 8 [Source:MGI Symbol;Acc:MGI:2147191]
ENSMUSG00000036249	472.221	0.844711	0.252948	3.33946	0.000839406	0.00699423	Rbm43	RNA binding motif protein 43 [Source:MGI Symbol;Acc:MGI:1918934]
ENSMUSG00000020812	611.56	0.844512	0.2245	3.76174	0.000168733	0.00194217	1810032O08Rik	RIKEN cDNA 1810032O08 gene [Source:MGI Symbol;Acc:MGI:1913543]
ENSMUSG00000074754	259.183	0.843129	0.270554	3.1163	0.00183134	0.012947	Smim26	small integral membrane protein 26 [Source:MGI Symbol;Acc:MGI:2685407]
ENSMUSG00000113894	143.231	0.842739	0.272119	3.09696	0.00195519	0.0136093	Gm48838	predicted gene, 48838 [Source:MGI Symbol;Acc:MGI:6098568]
ENSMUSG00000022285	11890.8	0.842565	0.318578	2.64476	0.00817477	0.0405055	Ywhaz	tyrosine 3-monooxygenase/tryptophan 5-monooxygenase activation protein, zeta polypeptide [Source:MGI Symbol;Acc:MGI:109484]
ENSMUSG00000068566	4873.35	0.841868	0.221901	3.79389	0.000148308	0.00176332	Myadm	myeloid-associated differentiation marker [Source:MGI Symbol;Acc:MGI:1355332]
ENSMUSG00000110446	107.135	0.841515	0.27031	3.11315	0.001851	0.0130471	Gm18646	predicted gene, 18646 [Source:MGI Symbol;Acc:MGI:5010831]
ENSMUSG00000078578	17492	0.840468	0.249594	3.36734	0.000758974	0.00644776	Ube2d3	ubiquitin-conjugating enzyme E2D 3 [Source:MGI Symbol;Acc:MGI:1913355]
ENSMUSG00000066324	2660.64	0.839946	0.246553	3.40675	0.000657411	0.00575623	Impad1	inositol monophosphatase domain containing 1 [Source:MGI Symbol;Acc:MGI:1915720]
ENSMUSG00000109536	2428.42	0.839942	0.285803	2.93888	0.00329399	0.0204404	9330162G02Rik	RIKEN cDNA 9330162G02 gene [Source:MGI Symbol;Acc:MGI:2442217]
ENSMUSG00000020857	51.8982	0.839929	0.288728	2.90906	0.00362516	0.0220052	Nme2	NME/NM23 nucleoside diphosphate kinase 2 [Source:MGI Symbol;Acc:MGI:97356]
ENSMUSG00000058317	596.216	0.83955	0.253373	3.31349	0.000921387	0.00756417	Ube2e2	ubiquitin-conjugating enzyme E2E 2 [Source:MGI Symbol;Acc:MGI:2384997]
ENSMUSG00000039841	1255.55	0.839231	0.220197	3.81128	0.00013825	0.00166224	Zfp800	zinc finger protein 800 [Source:MGI Symbol;Acc:MGI:1889334]
ENSMUSG00000038866	2044.17	0.838408	0.242337	3.45968	0.000540817	0.00494533	Zcchc2	zinc finger, CCHC domain containing 2 [Source:MGI Symbol;Acc:MGI:2444114]
ENSMUSG00000039156	993.317	0.836301	0.32706	2.55703	0.010557	0.0488253	Stim2	stromal interaction molecule 2 [Source:MGI Symbol;Acc:MGI:2151156]
ENSMUSG00000018848	4567.34	0.834682	0.272182	3.06663	0.00216484	0.0146803	Rars	arginyl-tRNA synthetase [Source:MGI Symbol;Acc:MGI:1914297]
ENSMUSG00000034574	1130.35	0.834332	0.2299	3.62911	0.000284398	0.00298152	Daam1	dishevelled associated activator of morphogenesis 1 [Source:MGI Symbol;Acc:MGI:1914596]
ENSMUSG00000028719	2735.59	0.833866	0.295508	2.8218	0.00477547	0.0272012	Cmpk1	cytidine monophosphate (UMP-CMP) kinase 1 [Source:MGI Symbol;Acc:MGI:1913838]
ENSMUSG00000100455	462.328	0.833855	0.302001	2.7611	0.00576063	0.0312968	Gm29170	predicted gene 29170 [Source:MGI Symbol;Acc:MGI:5579876]
ENSMUSG00000028295	118.71	0.833048	0.308141	2.70346	0.00686209	0.0355984	Smim8	small integral membrane protein 8 [Source:MGI Symbol;Acc:MGI:1913541]
[truncated: 2,933 more rows]
