# Supplementary material for: A Photoconvertible Reporter System for Bacterial Metabolic Activity Reveals That Staphylococcus aureus Enters a Dormant-Like State to Persist within Macrophages
Source: mBio. 2022 Sep 14;13(5):e02316-22. doi: 10.1128/mbio.02316-22 (PMC9600638; doi:10.1128/mbio.02316-22)
Supplement: TABLE S2 [file mbio.02316-22-s0003.xlsx]

## Sheet: Table S2
Supplementary Table S2. Genes exhibiting differential expression between macrophages harboring red S. aureus with and uninfected macrophages
Gene_tag	baseMean	log2FoldChange	lfcSE	stat	pvalue	padj	Symbol	Description
ENSMUSG00000103422	10.0041	-1.40616	0.534808	-2.62928	0.0085565	0.0385683	Gm37536	predicted gene, 37536 [Source:MGI Symbol;Acc:MGI:5610764]
ENSMUSG00000115772	10.0148	1.74457	0.536505	3.25174	0.00114702	0.00787016	AC154227.2	predicted gene, 48935 [Source:MGI Symbol;Acc:MGI:6118251]
ENSMUSG00000085581	10.0273	-1.74267	0.524187	-3.32451	0.000885734	0.00640985	Gm12786	predicted gene 12786 [Source:MGI Symbol;Acc:MGI:3650114]
ENSMUSG00000019230	10.0474	1.45538	0.505498	2.87909	0.00398821	0.0212435	Lhx9	LIM homeobox protein 9 [Source:MGI Symbol;Acc:MGI:1316721]
ENSMUSG00000097921	10.0587	-1.42055	0.521299	-2.72503	0.00642963	0.0307675	Gm26576	predicted gene, 26576 [Source:MGI Symbol;Acc:MGI:5477070]
ENSMUSG00000025141	10.0765	-1.63788	0.54676	-2.99561	0.00273901	0.0158946	Myadml2	myeloid-associated differentiation marker-like 2 [Source:MGI Symbol;Acc:MGI:1915765]
ENSMUSG00000085574	10.0846	-3.25969	0.722441	-4.51205	6.42035e-06	9.98309e-05	Gm13053	predicted gene 13053 [Source:MGI Symbol;Acc:MGI:3651989]
ENSMUSG00000016995	10.1069	2.18257	0.576231	3.78766	0.000152075	0.00148994	Matn4	matrilin 4 [Source:MGI Symbol;Acc:MGI:1328314]
ENSMUSG00000042869	10.1361	-2.40386	0.801231	-3.00021	0.00269794	0.0157058	Olfr1370	olfactory receptor 1370 [Source:MGI Symbol;Acc:MGI:3031204]
ENSMUSG00000064609	10.1364	-1.59749	0.56165	-2.84428	0.00445113	0.0231183	Gm25635	predicted gene, 25635 [Source:MGI Symbol;Acc:MGI:5455412]
ENSMUSG00000089789	10.1434	-1.95357	0.722959	-2.70219	0.00688842	0.0324842	Rdh1	retinol dehydrogenase 1 (all trans) [Source:MGI Symbol;Acc:MGI:1195275]
ENSMUSG00000085740	10.1671	-1.87803	0.586049	-3.20457	0.00135265	0.00901153	4930505K14Rik	RIKEN cDNA 4930505K14 gene [Source:MGI Symbol;Acc:MGI:1925265]
ENSMUSG00000081212	10.169	-2.16282	0.697144	-3.1024	0.00191957	0.0119272	Gm6964	predicted gene 6964 [Source:MGI Symbol;Acc:MGI:3644958]
ENSMUSG00000099032	10.2273	2.21352	0.59888	3.6961	0.000218937	0.00201549	Tcf24	transcription factor 24 [Source:MGI Symbol;Acc:MGI:3780500]
ENSMUSG00000056468	10.2337	-1.59066	0.528719	-3.00851	0.00262531	0.0153761	5730596B20Rik	RIKEN cDNA 5730596B20 gene [Source:MGI Symbol;Acc:MGI:1924830]
ENSMUSG00000084960	10.2679	2.2199	0.609641	3.64132	0.000271245	0.00241264	B430010I23Rik	RIKEN cDNA B430010I23 gene [Source:MGI Symbol;Acc:MGI:1926099]
ENSMUSG00000066383	10.2933	1.8578	0.631055	2.94396	0.00324045	0.0181417	Iqcf1	IQ motif containing F1 [Source:MGI Symbol;Acc:MGI:1921517]
ENSMUSG00000070637	10.3	-1.52525	0.573485	-2.65962	0.0078228	0.0358821	Srarp	steroid receptor associated and regulated protein [Source:MGI Symbol;Acc:MGI:2685540]
ENSMUSG00000049791	10.3248	-2.21127	0.676232	-3.26999	0.00107549	0.00748524	Fzd4	frizzled class receptor 4 [Source:MGI Symbol;Acc:MGI:108520]
ENSMUSG00000073902	10.35	2.20275	0.649479	3.39157	0.000694947	0.00525423	Gm1966	predicted gene 1966 [Source:MGI Symbol;Acc:MGI:3584360]
ENSMUSG00000031645	10.363	1.79812	0.611737	2.93936	0.00328889	0.0183677	F11	coagulation factor XI [Source:MGI Symbol;Acc:MGI:99481]
ENSMUSG00000114601	10.3721	5.53063	1.09469	5.05223	4.3669e-07	9.30824e-06	Gm48188	predicted gene, 48188 [Source:MGI Symbol;Acc:MGI:6097568]
ENSMUSG00000085329	10.3753	1.82929	0.568885	3.21556	0.00130188	0.00873382	2810404F17Rik	RIKEN cDNA 2810404F17 gene [Source:MGI Symbol;Acc:MGI:1917218]
ENSMUSG00000027579	10.3766	3.29035	0.837746	3.92762	8.57897e-05	0.000913099	Srms	src-related kinase lacking C-terminal regulatory tyrosine and N-terminal myristylation sites [Source:MGI Symbol;Acc:MGI:101865]
ENSMUSG00000045471	10.4	4.61629	1.01446	4.55048	5.35226e-06	8.50747e-05	Hcrt	hypocretin [Source:MGI Symbol;Acc:MGI:1202306]
ENSMUSG00000111003	10.4649	-1.47914	0.587575	-2.51736	0.0118237	0.0495771	Gm47122	predicted gene, 47122 [Source:MGI Symbol;Acc:MGI:6095870]
ENSMUSG00000049721	10.603	1.4164	0.541026	2.61799	0.00884484	0.0395118	Gal3st1	galactose-3-O-sulfotransferase 1 [Source:MGI Symbol;Acc:MGI:1858277]
ENSMUSG00000109957	10.6146	-3.83937	0.904934	-4.24271	2.20837e-05	0.000284764	Gm45353	predicted gene 45353 [Source:MGI Symbol;Acc:MGI:5791189]
ENSMUSG00000086526	10.6769	-1.46351	0.572402	-2.55678	0.0105645	0.0453855	Gm12762	predicted gene 12762 [Source:MGI Symbol;Acc:MGI:3649976]
ENSMUSG00000087552	10.7151	-2.52276	0.609043	-4.14216	3.44046e-05	0.00042077	Gm15819	predicted gene 15819 [Source:MGI Symbol;Acc:MGI:3802175]
ENSMUSG00000037738	10.7652	1.84361	0.584444	3.15447	0.00160792	0.0103509	Nek5	NIMA (never in mitosis gene a)-related expressed kinase 5 [Source:MGI Symbol;Acc:MGI:2142824]
ENSMUSG00000041828	10.7796	-1.60053	0.551264	-2.90339	0.00369149	0.0200649	Abca8a	ATP-binding cassette, sub-family A (ABC1), member 8a [Source:MGI Symbol;Acc:MGI:2386846]
ENSMUSG00000092509	10.8064	2.21761	0.611142	3.62864	0.00028492	0.00251105	Gm20394	predicted gene 20394 [Source:MGI Symbol;Acc:MGI:5141859]
ENSMUSG00000035390	10.807	-2.65416	0.669789	-3.96269	7.41103e-05	0.000807751	Brsk1	BR serine/threonine kinase 1 [Source:MGI Symbol;Acc:MGI:2685946]
ENSMUSG00000110367	10.8434	1.39754	0.512371	2.7276	0.00637963	0.0305809	Gm34853	predicted gene, 34853 [Source:MGI Symbol;Acc:MGI:5594012]
ENSMUSG00000055137	10.8454	-1.41083	0.514652	-2.74133	0.00611908	0.0295929	Sugct	succinyl-CoA glutarate-CoA transferase [Source:MGI Symbol;Acc:MGI:1923221]
ENSMUSG00000070144	10.8875	-3.12163	0.931633	-3.3507	0.00080607	0.00593992	Mir1a-1	microRNA 1a-1 [Source:MGI Symbol;Acc:MGI:2676869]
ENSMUSG00000071633	10.893	3.25598	0.728505	4.4694	7.84394e-06	0.000118904	Gm4952	predicted gene 4952 [Source:MGI Symbol;Acc:MGI:3643569]
ENSMUSG00000115656	10.8945	2.1061	0.562858	3.7418	0.00018271	0.00174163	CT009550.3	RIKEN cDNA 4930556J02 gene [Source:MGI Symbol;Acc:MGI:1922599]
ENSMUSG00000067049	10.9069	2.31311	0.880969	2.62564	0.00864865	0.0388715	Unc93a	unc-93 homolog A (C. elegans) [Source:MGI Symbol;Acc:MGI:1933250]
ENSMUSG00000023046	10.9139	-3.93078	1.04357	-3.76669	0.000165429	0.00159885	Igfbp6	insulin-like growth factor binding protein 6 [Source:MGI Symbol;Acc:MGI:96441]
ENSMUSG00000081282	10.9383	1.72219	0.599815	2.8712	0.00408912	0.0216565	Gm13836	predicted gene 13836 [Source:MGI Symbol;Acc:MGI:3650922]
ENSMUSG00000115808	10.973	-2.34922	0.726912	-3.23179	0.00123019	0.00833337	AC133101.1	predicted gene, 18949 [Source:MGI Symbol;Acc:MGI:5011134]
ENSMUSG00000082715	10.9792	-1.99822	0.591099	-3.38052	0.00072348	0.00542404	Gm11633	predicted gene 11633 [Source:MGI Symbol;Acc:MGI:3650676]
ENSMUSG00000089671	10.9986	-1.39757	0.543606	-2.57093	0.0101425	0.0439625	Gm16537	predicted gene 16537 [Source:MGI Symbol;Acc:MGI:4414957]
ENSMUSG00000062515	11.0055	1.80563	0.579523	3.11572	0.00183496	0.0115015	Fabp4	fatty acid binding protein 4, adipocyte [Source:MGI Symbol;Acc:MGI:88038]
ENSMUSG00000029685	11.0298	1.36009	0.524975	2.59078	0.00957595	0.0419739	Asb15	ankyrin repeat and SOCS box-containing 15 [Source:MGI Symbol;Acc:MGI:1926160]
ENSMUSG00000097236	11.0741	-1.30186	0.503638	-2.58491	0.00974046	0.0425845	4831440E17Rik	RIKEN cDNA 4831440E17 gene [Source:MGI Symbol;Acc:MGI:2445144]
ENSMUSG00000039977	11.1154	1.44515	0.482522	2.995	0.00274446	0.0159174	Deup1	deuterosome assembly protein 1 [Source:MGI Symbol;Acc:MGI:2443026]
ENSMUSG00000084938	11.1223	-6.06532	1.36922	-4.42977	9.43318e-06	0.000138496	BB557941	expressed sequence BB557941 [Source:MGI Symbol;Acc:MGI:3034820]
ENSMUSG00000111639	11.126	2.49979	0.57102	4.37777	1.199e-05	0.000168798	AC117245.2	RIKEN cDNA 1700019L13 gene [Source:MGI Symbol;Acc:MGI:1919476]
ENSMUSG00000051243	11.1341	2.20052	0.749162	2.9373	0.0033108	0.0184624	Islr2	immunoglobulin superfamily containing leucine-rich repeat 2 [Source:MGI Symbol;Acc:MGI:2444277]
ENSMUSG00000108423	11.1365	-3.66045	0.700174	-5.22791	1.71436e-07	4.08389e-06	Gm44856	predicted gene 44856 [Source:MGI Symbol;Acc:MGI:5753432]
ENSMUSG00000032528	11.1441	-1.59435	0.604964	-2.63544	0.00840273	0.0380604	Vipr1	vasoactive intestinal peptide receptor 1 [Source:MGI Symbol;Acc:MGI:109272]
ENSMUSG00000103693	11.1521	2.98367	0.705178	4.23108	2.32569e-05	0.000298201	Gm37529	predicted gene, 37529 [Source:MGI Symbol;Acc:MGI:5610757]
ENSMUSG00000097093	11.1568	-2.40788	0.640331	-3.76037	0.000169663	0.00163282	C330013E15Rik	RIKEN cDNA C330013E15 gene [Source:MGI Symbol;Acc:MGI:1925695]
ENSMUSG00000047227	11.1725	-2.4437	0.669187	-3.65174	0.000260466	0.0023317	Gm527	predicted gene 527 [Source:MGI Symbol;Acc:MGI:2685373]
ENSMUSG00000087176	11.1743	-2.11178	0.681881	-3.097	0.00195491	0.0121037	D230022J07Rik	RIKEN cDNA D230022J07 gene [Source:MGI Symbol;Acc:MGI:2444095]
ENSMUSG00000038201	11.2012	-3.19755	0.709369	-4.5076	6.55654e-06	0.000101759	Kcna7	potassium voltage-gated channel, shaker-related subfamily, member 7 [Source:MGI Symbol;Acc:MGI:96664]
ENSMUSG00000105789	11.2145	1.36192	0.514867	2.64519	0.00816455	0.0371633	Gm42997	predicted gene 42997 [Source:MGI Symbol;Acc:MGI:5663134]
ENSMUSG00000101024	11.2161	5.02142	0.982636	5.11015	3.21904e-07	7.09751e-06	Gm5692	predicted gene 5692 [Source:MGI Symbol;Acc:MGI:3646968]
ENSMUSG00000028777	11.264	2.22416	0.643475	3.45648	0.000547281	0.00429899	Gnat3	guanine nucleotide binding protein, alpha transducing 3 [Source:MGI Symbol;Acc:MGI:3588268]
ENSMUSG00000018566	11.3538	-1.95646	0.640938	-3.0525	0.00226945	0.0137042	Slc2a4	solute carrier family 2 (facilitated glucose transporter), member 4 [Source:MGI Symbol;Acc:MGI:95758]
ENSMUSG00000015829	11.3554	-1.55873	0.480681	-3.24276	0.00118376	0.00807132	Tnr	tenascin R [Source:MGI Symbol;Acc:MGI:99516]
ENSMUSG00000097055	11.3901	-1.53909	0.586625	-2.62363	0.00869989	0.0390246	Gm4419	predicted gene 4419 [Source:MGI Symbol;Acc:MGI:3782604]
ENSMUSG00000088608	11.4451	-1.61789	0.553166	-2.92478	0.00344696	0.0190547	Gm24186	predicted gene, 24186 [Source:MGI Symbol;Acc:MGI:5453963]
ENSMUSG00000085204	11.4592	-2.30944	0.619212	-3.72965	0.000191748	0.00180985	Gm15327	predicted gene 15327 [Source:MGI Symbol;Acc:MGI:3705295]
ENSMUSG00000093682	11.4897	-1.727	0.527697	-3.27271	0.00106523	0.00743793	Gm20681	predicted gene 20681 [Source:MGI Symbol;Acc:MGI:5313128]
ENSMUSG00000106015	11.5179	-2.19221	0.659665	-3.32321	0.000889875	0.00643236	Gm42980	predicted gene 42980 [Source:MGI Symbol;Acc:MGI:5663117]
ENSMUSG00000004814	11.5234	4.6389	1.03771	4.47031	7.8106e-06	0.000118644	Ccl24	chemokine (C-C motif) ligand 24 [Source:MGI Symbol;Acc:MGI:1928953]
ENSMUSG00000107300	11.5295	3.38414	0.634687	5.33198	9.71476e-08	2.46848e-06	Gm43279	predicted gene 43279 [Source:MGI Symbol;Acc:MGI:5663416]
ENSMUSG00000104985	11.5689	1.60226	0.581901	2.75349	0.0058963	0.0288391	Gm42917	predicted gene 42917 [Source:MGI Symbol;Acc:MGI:5663054]
ENSMUSG00000087135	11.5896	1.57209	0.487777	3.22297	0.00126871	0.00854798	Gm16096	predicted gene 16096 [Source:MGI Symbol;Acc:MGI:3801985]
ENSMUSG00000085750	11.5997	1.64281	0.575568	2.85425	0.00431388	0.0226063	Gm14009	predicted gene 14009 [Source:MGI Symbol;Acc:MGI:3652195]
ENSMUSG00000029095	11.614	-1.88801	0.701639	-2.69085	0.00712698	0.0333825	Ablim2	actin-binding LIM protein 2 [Source:MGI Symbol;Acc:MGI:2385758]
ENSMUSG00000109561	11.6189	-2.141	0.582807	-3.6736	0.000239156	0.00217599	Ankrd31	ankyrin repeat domain 31 [Source:MGI Symbol;Acc:MGI:5006716]
ENSMUSG00000104340	11.6323	1.99414	0.628898	3.17085	0.00151993	0.00989396	Gm10522	predicted gene 10522 [Source:MGI Symbol;Acc:MGI:3642357]
ENSMUSG00000054057	11.6516	-1.66757	0.578622	-2.88197	0.00395198	0.0211009	A930004D18Rik	RIKEN cDNA A930004D18 gene [Source:MGI Symbol;Acc:MGI:1925190]
ENSMUSG00000032363	11.7151	-1.37406	0.496152	-2.76943	0.00561548	0.0277384	Adamts7	a disintegrin-like and metallopeptidase (reprolysin type) with thrombospondin type 1 motif, 7 [Source:MGI Symbol;Acc:MGI:1347346]
ENSMUSG00000084915	11.7393	-1.61022	0.542034	-2.9707	0.00297119	0.01693	C230037L18Rik	RIKEN cDNA C230037L18 gene [Source:MGI Symbol;Acc:MGI:3697701]
ENSMUSG00000084340	11.7506	-1.44424	0.490283	-2.94572	0.003222	0.0180505	Gm14766	predicted gene 14766 [Source:MGI Symbol;Acc:MGI:3705649]
ENSMUSG00000054514	11.7815	-1.8255	0.573008	-3.18581	0.00144348	0.00948274	Atad3aos	ATPase family, AAA domain containing 3A, opposite strand [Source:MGI Symbol;Acc:MGI:1917698]
ENSMUSG00000035606	11.7956	-2.78674	0.906658	-3.07364	0.00211464	0.0129336	Ky	kyphoscoliosis peptidase [Source:MGI Symbol;Acc:MGI:96709]
ENSMUSG00000097773	11.8143	-3.52985	0.686852	-5.13917	2.75948e-07	6.2102e-06	Gm10614	predicted gene 10614 [Source:MGI Symbol;Acc:MGI:3642104]
ENSMUSG00000029161	11.817	-2.05618	0.531176	-3.87099	0.000108394	0.00111438	Cgref1	cell growth regulator with EF hand domain 1 [Source:MGI Symbol;Acc:MGI:1915817]
ENSMUSG00000035773	11.8179	-1.48119	0.491194	-3.01549	0.00256562	0.0150901	Kiss1r	KISS1 receptor [Source:MGI Symbol;Acc:MGI:2148793]
ENSMUSG00000108670	11.8664	2.38657	0.559123	4.26841	1.96873e-05	0.000257854	Gm44815	predicted gene 44815 [Source:MGI Symbol;Acc:MGI:5753391]
ENSMUSG00000060188	11.898	-1.586	0.52706	-3.00914	0.0026199	0.0153552	Cxcl17	chemokine (C-X-C motif) ligand 17 [Source:MGI Symbol;Acc:MGI:2387642]
ENSMUSG00000085368	11.9533	-6.17599	1.27363	-4.84913	1.24006e-06	2.35961e-05	Gm16188	predicted gene 16188 [Source:MGI Symbol;Acc:MGI:3802067]
ENSMUSG00000085500	11.9763	-4.32642	1.17881	-3.67015	0.000242412	0.00220321	Gm16976	predicted gene, 16976 [Source:MGI Symbol;Acc:MGI:4439900]
ENSMUSG00000020695	11.9878	1.82986	0.623152	2.93646	0.00331984	0.0184992	Mrc2	mannose receptor, C type 2 [Source:MGI Symbol;Acc:MGI:107818]
ENSMUSG00000049571	11.9945	-2.1843	0.865863	-2.52268	0.0116464	0.0490229	Cfap46	cilia and flagella associated protein 46 [Source:MGI Symbol;Acc:MGI:2444387]
ENSMUSG00000026407	12.0632	-3.36878	0.846402	-3.98012	6.88809e-05	0.000761711	Cacna1s	calcium channel, voltage-dependent, L type, alpha 1S subunit [Source:MGI Symbol;Acc:MGI:88294]
ENSMUSG00000086919	12.1051	2.27616	0.792743	2.87125	0.00408851	0.0216565	Gm11497	predicted gene 11497 [Source:MGI Symbol;Acc:MGI:3651117]
ENSMUSG00000086067	12.1054	-1.92705	0.765303	-2.51803	0.0118014	0.0495252	Gm16183	predicted gene 16183 [Source:MGI Symbol;Acc:MGI:3802174]
ENSMUSG00000104708	12.1067	-2.23955	0.575933	-3.88855	0.000100843	0.00104926	Gm42503	predicted gene 42503 [Source:MGI Symbol;Acc:MGI:5662640]
ENSMUSG00000020734	12.1105	-1.77752	0.655531	-2.71158	0.00669639	0.0317945	Grin2c	glutamate receptor, ionotropic, NMDA2C (epsilon 3) [Source:MGI Symbol;Acc:MGI:95822]
ENSMUSG00000014164	12.1347	-2.25172	0.843027	-2.67099	0.0075628	0.0349848	Klhl3	kelch-like 3 [Source:MGI Symbol;Acc:MGI:2445185]
ENSMUSG00000027748	12.1702	3.70789	0.670718	5.52824	3.2346e-08	9.28527e-07	Trpc4	transient receptor potential cation channel, subfamily C, member 4 [Source:MGI Symbol;Acc:MGI:109525]
ENSMUSG00000087436	12.177	1.29234	0.435513	2.96739	0.00300339	0.0170668	Gm16156	predicted gene 16156 [Source:MGI Symbol;Acc:MGI:3801720]
ENSMUSG00000100002	12.1926	-1.69501	0.612567	-2.76707	0.00565633	0.0278725	Gm29642	predicted gene 29642 [Source:MGI Symbol;Acc:MGI:5580348]
ENSMUSG00000040364	12.2167	-2.11966	0.737331	-2.87478	0.00404314	0.0214858	Sec1	secretory blood group 1 [Source:MGI Symbol;Acc:MGI:1928893]
ENSMUSG00000028780	12.2171	2.76105	0.629699	4.38472	1.16136e-05	0.000164332	Sema3c	sema domain, immunoglobulin domain (Ig), short basic domain, secreted, (semaphorin) 3C [Source:MGI Symbol;Acc:MGI:107557]
ENSMUSG00000023913	12.2258	2.73062	0.700658	3.89723	9.7301e-05	0.00101492	Pla2g7	phospholipase A2, group VII (platelet-activating factor acetylhydrolase, plasma) [Source:MGI Symbol;Acc:MGI:1351327]
ENSMUSG00000086879	12.2426	2.91488	0.677017	4.30548	1.66625e-05	0.000224226	Gm14012	predicted gene 14012 [Source:MGI Symbol;Acc:MGI:3649274]
ENSMUSG00000038173	12.3748	-1.79732	0.633583	-2.83675	0.00455751	0.0235339	Enpp6	ectonucleotide pyrophosphatase/phosphodiesterase 6 [Source:MGI Symbol;Acc:MGI:2445171]
ENSMUSG00000112592	12.4124	-1.9145	0.611131	-3.13271	0.001732	0.0110219	Gm19972	predicted gene, 19972 [Source:MGI Symbol;Acc:MGI:5012157]
ENSMUSG00000044165	12.4201	1.70745	0.654922	2.6071	0.00913123	0.0404802	Bcl2l15	BCLl2-like 15 [Source:MGI Symbol;Acc:MGI:2685412]
ENSMUSG00000038370	12.4445	-3.38773	0.723457	-4.6827	2.83118e-06	4.89206e-05	Pcp4l1	Purkinje cell protein 4-like 1 [Source:MGI Symbol;Acc:MGI:1913675]
ENSMUSG00000106447	12.4948	-1.4417	0.547779	-2.6319	0.00849097	0.0383559	Gm42957	predicted gene 42957 [Source:MGI Symbol;Acc:MGI:5663094]
ENSMUSG00000022357	12.5069	-6.24441	1.21779	-5.12767	2.93346e-07	6.55453e-06	Klhl38	kelch-like 38 [Source:MGI Symbol;Acc:MGI:3045310]
ENSMUSG00000040896	12.5273	2.06172	0.596334	3.45732	0.000545573	0.00428961	Kcnd3	potassium voltage-gated channel, Shal-related family, member 3 [Source:MGI Symbol;Acc:MGI:1928743]
ENSMUSG00000110657	12.5429	1.30651	0.504202	2.59124	0.00956301	0.0419481	Gm7684	predicted gene 7684 [Source:MGI Symbol;Acc:MGI:3644097]
ENSMUSG00000086018	12.5559	1.55956	0.522773	2.98324	0.00285214	0.0163918	Gm13179	predicted gene 13179 [Source:MGI Symbol;Acc:MGI:3701958]
ENSMUSG00000086291	12.5725	-3.41318	0.693812	-4.91946	8.67853e-07	1.71941e-05	Gm15513	predicted gene 15513 [Source:MGI Symbol;Acc:MGI:3782961]
ENSMUSG00000092305	12.6096	-1.44162	0.525132	-2.74525	0.00604645	0.0293381	Prps1l1	phosphoribosyl pyrophosphate synthetase 1-like 1 [Source:MGI Symbol;Acc:MGI:1922706]
ENSMUSG00000031779	12.6688	4.18283	0.788918	5.30199	1.14546e-07	2.84408e-06	Ccl22	chemokine (C-C motif) ligand 22 [Source:MGI Symbol;Acc:MGI:1306779]
ENSMUSG00000088639	12.6697	-1.70655	0.487503	-3.50059	0.000464223	0.00374298	Mir1955	microRNA 1955 [Source:MGI Symbol;Acc:MGI:3837036]
ENSMUSG00000046589	12.7165	-1.5845	0.572428	-2.76803	0.00563966	0.0278068	Lrrc8e	leucine rich repeat containing 8 family, member E [Source:MGI Symbol;Acc:MGI:1919517]
ENSMUSG00000067555	12.7459	2.47066	0.61252	4.0336	5.49278e-05	0.000626352	Gm10212	predicted pseudogene 10212 [Source:MGI Symbol;Acc:MGI:3641904]
ENSMUSG00000103560	12.756	-1.88599	0.716113	-2.63365	0.00844735	0.0382141	Gm38070	predicted gene, 38070 [Source:MGI Symbol;Acc:MGI:5611298]
ENSMUSG00000056366	12.7971	-1.73333	0.561618	-3.08631	0.00202656	0.0124803	Fabp3-ps1	fatty acid binding protein 3, muscle and heart, pseudogene 1 [Source:MGI Symbol;Acc:MGI:101929]
ENSMUSG00000024421	12.8084	-3.26583	0.7844	-4.16348	3.13436e-05	0.000387578	Lama3	laminin, alpha 3 [Source:MGI Symbol;Acc:MGI:99909]
ENSMUSG00000004842	12.8195	1.92934	0.601019	3.21012	0.00132678	0.00886517	Pou1f1	POU domain, class 1, transcription factor 1 [Source:MGI Symbol;Acc:MGI:97588]
ENSMUSG00000017007	12.8823	1.39164	0.528755	2.63192	0.0084905	0.0383559	Rbpjl	recombination signal binding protein for immunoglobulin kappa J region-like [Source:MGI Symbol;Acc:MGI:1196616]
ENSMUSG00000078586	12.8892	1.42014	0.474095	2.99547	0.00274022	0.0158964	Gm11735	predicted gene 11735 [Source:MGI Symbol;Acc:MGI:3713525]
ENSMUSG00000081967	12.9909	2.41258	0.585558	4.12014	3.7865e-05	0.0004567	Gm14017	predicted gene 14017 [Source:MGI Symbol;Acc:MGI:3702155]
ENSMUSG00000085768	13.0092	-1.93419	0.541309	-3.57317	0.00035268	0.00298613	Gm13707	predicted gene 13707 [Source:MGI Symbol;Acc:MGI:3651119]
ENSMUSG00000028776	13.0256	-3.61316	1.07608	-3.35771	0.000785898	0.00581871	Tinagl1	tubulointerstitial nephritis antigen-like 1 [Source:MGI Symbol;Acc:MGI:2137617]
ENSMUSG00000022610	13.0301	-1.23729	0.469626	-2.63462	0.00842319	0.0381324	Mapk12	mitogen-activated protein kinase 12 [Source:MGI Symbol;Acc:MGI:1353438]
ENSMUSG00000026285	13.0842	3.20498	0.947635	3.38208	0.000719383	0.00540142	Pdcd1	programmed cell death 1 [Source:MGI Symbol;Acc:MGI:104879]
ENSMUSG00000085261	13.1355	1.89965	0.527176	3.60345	0.000314016	0.00271297	Gm13814	predicted gene 13814 [Source:MGI Symbol;Acc:MGI:3649319]
ENSMUSG00000097817	13.1584	-2.05751	0.521742	-3.94354	8.02888e-05	0.000862682	Gm26810	predicted gene, 26810 [Source:MGI Symbol;Acc:MGI:5477304]
ENSMUSG00000085327	13.1657	-2.67243	0.608062	-4.39499	1.1078e-05	0.000157466	Gm16104	predicted gene 16104 [Source:MGI Symbol;Acc:MGI:3801749]
ENSMUSG00000045514	13.1708	1.85642	0.517399	3.58799	0.000333238	0.00285341	Olfr460	olfactory receptor 460 [Source:MGI Symbol;Acc:MGI:3030294]
ENSMUSG00000086481	13.1709	2.50975	0.569687	4.40548	1.05548e-05	0.000151059	Gm11707	predicted gene 11707 [Source:MGI Symbol;Acc:MGI:3651836]
ENSMUSG00000108601	13.1974	-2.15222	0.560759	-3.83804	0.000124021	0.00125543	Gm44645	predicted gene 44645 [Source:MGI Symbol;Acc:MGI:5753221]
ENSMUSG00000108354	13.2414	-5.60219	1.21151	-4.62413	3.76171e-06	6.27864e-05	4931431B13Rik	RIKEN cDNA 4931431B13 gene [Source:MGI Symbol;Acc:MGI:1918223]
ENSMUSG00000025500	13.2654	-2.4054	0.736175	-3.26743	0.00108527	0.0075375	Lmntd2	lamin tail domain containing 2 [Source:MGI Symbol;Acc:MGI:1919250]
ENSMUSG00000041351	13.282	-2.72101	1.01207	-2.68856	0.00717618	0.0335752	Rap1gap	Rap1 GTPase-activating protein [Source:MGI Symbol;Acc:MGI:109338]
ENSMUSG00000030205	13.2902	-5.52655	2.00274	-2.75949	0.00578908	0.0284412	Gprc5d	G protein-coupled receptor, family C, group 5, member D [Source:MGI Symbol;Acc:MGI:1935037]
ENSMUSG00000102717	13.292	-4.97933	1.19559	-4.16476	3.1168e-05	0.000385795	Gm37759	predicted gene, 37759 [Source:MGI Symbol;Acc:MGI:5610987]
ENSMUSG00000026764	13.3295	1.41612	0.546003	2.59361	0.00949752	0.0417047	Kif5c	kinesin family member 5C [Source:MGI Symbol;Acc:MGI:1098269]
ENSMUSG00000085524	13.3531	-5.53466	1.99679	-2.77178	0.00557509	0.0275864	Gm14224	predicted gene 14224 [Source:MGI Symbol;Acc:MGI:3649242]
ENSMUSG00000096330	13.3731	1.43549	0.466836	3.07493	0.00210554	0.0128842	Gm21976	predicted gene 21976 [Source:MGI Symbol;Acc:MGI:5439445]
ENSMUSG00000027070	13.3755	1.44178	0.516472	2.79158	0.00524507	0.0262653	Lrp2	low density lipoprotein receptor-related protein 2 [Source:MGI Symbol;Acc:MGI:95794]
ENSMUSG00000030674	13.3863	-1.73301	0.509123	-3.4039	0.000664307	0.0050593	Qprt	quinolinate phosphoribosyltransferase [Source:MGI Symbol;Acc:MGI:1914625]
ENSMUSG00000103108	13.403	-3.33157	0.728859	-4.57094	4.85548e-06	7.8025e-05	Rncr4	retina expressed non-coding RNA 4 [Source:MGI Symbol;Acc:MGI:5610274]
ENSMUSG00000055523	13.4488	1.94312	0.648141	2.998	0.00271762	0.015791	Gucy2g	guanylate cyclase 2g [Source:MGI Symbol;Acc:MGI:106025]
ENSMUSG00000006457	13.4536	-1.89559	0.579489	-3.27114	0.00107114	0.00746844	Actn3	actinin alpha 3 [Source:MGI Symbol;Acc:MGI:99678]
ENSMUSG00000101389	13.4858	4.61309	0.759145	6.07669	1.22688e-09	4.83081e-08	Ms4a4a	membrane-spanning 4-domains, subfamily A, member 4A [Source:MGI Symbol;Acc:MGI:3643932]
ENSMUSG00000079049	13.4954	-2.29603	0.734363	-3.12656	0.00176865	0.0111925	Serpinb1c	serine (or cysteine) peptidase inhibitor, clade B, member 1c [Source:MGI Symbol;Acc:MGI:2445363]
ENSMUSG00000064208	13.509	1.26014	0.481121	2.61917	0.00881441	0.039404	Gm10145	predicted gene 10145 [Source:MGI Symbol;Acc:MGI:3704353]
ENSMUSG00000064366	13.5725	1.56366	0.551843	2.83353	0.00460375	0.0237335	mt-Tl2	mitochondrially encoded tRNA leucine 2 [Source:MGI Symbol;Acc:MGI:102481]
ENSMUSG00000028517	13.6235	1.97134	0.645765	3.05272	0.0022678	0.0137027	Plpp3	phospholipid phosphatase 3 [Source:MGI Symbol;Acc:MGI:1915166]
ENSMUSG00000087142	13.6636	-2.52329	0.609968	-4.13675	3.52256e-05	0.000429213	Gm12454	predicted gene 12454 [Source:MGI Symbol;Acc:MGI:3649695]
ENSMUSG00000111148	13.6795	1.70947	0.592418	2.88559	0.00390685	0.0209351	Gm2774	predicted gene 2774 [Source:MGI Symbol;Acc:MGI:3780943]
ENSMUSG00000105008	13.6846	1.61407	0.497535	3.24413	0.00117811	0.00804379	Gm43652	predicted gene 43652 [Source:MGI Symbol;Acc:MGI:5663789]
ENSMUSG00000034968	13.7139	-1.85488	0.673759	-2.75304	0.00590449	0.0288735	Lbx2	ladybird homeobox 2 [Source:MGI Symbol;Acc:MGI:1342288]
ENSMUSG00000030433	13.7163	-2.40936	0.776841	-3.10149	0.0019255	0.0119573	Sbk2	SH3-binding domain kinase family, member 2 [Source:MGI Symbol;Acc:MGI:2685925]
ENSMUSG00000062773	13.7185	-1.40495	0.501195	-2.8032	0.00505988	0.0255774	Tex101	testis expressed gene 101 [Source:MGI Symbol;Acc:MGI:1930791]
ENSMUSG00000097276	13.767	-1.44161	0.530428	-2.71782	0.00657135	0.0313138	4930525G20Rik	RIKEN cDNA 4930525G20 gene [Source:MGI Symbol;Acc:MGI:2443505]
ENSMUSG00000051805	13.7708	1.59806	0.496622	3.21787	0.00129148	0.00867105	A530095I07Rik	RIKEN cDNA A530095I07 gene [Source:MGI Symbol;Acc:MGI:2685376]
ENSMUSG00000038745	13.8188	2.30126	0.527253	4.36462	1.27343e-05	0.000177775	Nlrp6	NLR family, pyrin domain containing 6 [Source:MGI Symbol;Acc:MGI:2141990]
ENSMUSG00000097690	13.8423	-1.69935	0.475093	-3.57687	0.000347727	0.00295563	4930505N22Rik	RIKEN cDNA 4930505N22 gene [Source:MGI Symbol;Acc:MGI:1922306]
ENSMUSG00000087111	13.8499	-1.17042	0.450586	-2.59755	0.00938905	0.0413205	Gm11399	predicted gene 11399 [Source:MGI Symbol;Acc:MGI:3650744]
ENSMUSG00000070720	13.8518	-1.67185	0.51448	-3.2496	0.00115568	0.00791875	Tmem200b	transmembrane protein 200B [Source:MGI Symbol;Acc:MGI:3646343]
ENSMUSG00000111656	13.9002	-1.27199	0.50502	-2.51869	0.0117793	0.0494737	Gm47232	predicted gene, 47232 [Source:MGI Symbol;Acc:MGI:6096048]
ENSMUSG00000020407	13.9169	2.84291	0.54214	5.24386	1.57247e-07	3.78408e-06	Upp1	uridine phosphorylase 1 [Source:MGI Symbol;Acc:MGI:1097668]
ENSMUSG00000090024	14.0137	-2.52062	0.732645	-3.44044	0.000580779	0.00451671	Gm16350	predicted gene 16350 [Source:MGI Symbol;Acc:MGI:3840133]
ENSMUSG00000113849	14.0278	-2.40342	0.681161	-3.52841	0.000418065	0.00343167	Gm47346	predicted gene, 47346 [Source:MGI Symbol;Acc:MGI:6096243]
ENSMUSG00000087507	14.0398	-1.1264	0.435941	-2.58383	0.00977106	0.0426884	Gm16141	predicted gene 16141 [Source:MGI Symbol;Acc:MGI:3802122]
ENSMUSG00000114359	14.0595	-1.03375	0.410445	-2.51862	0.0117816	0.0494748	Gm47816	predicted gene, 47816 [Source:MGI Symbol;Acc:MGI:6097003]
ENSMUSG00000045573	14.0664	3.24081	0.672788	4.81699	1.45743e-06	2.71941e-05	Penk	preproenkephalin [Source:MGI Symbol;Acc:MGI:104629]
ENSMUSG00000065767	14.081	1.80106	0.544587	3.3072	0.000942324	0.00673169	Gm23849	predicted gene, 23849 [Source:MGI Symbol;Acc:MGI:5453626]
ENSMUSG00000034177	14.0846	-1.23344	0.481945	-2.55929	0.0104887	0.0451165	Rnf43	ring finger protein 43 [Source:MGI Symbol;Acc:MGI:2442609]
ENSMUSG00000021499	14.1141	-1.26019	0.448672	-2.80872	0.00497392	0.0252514	Catsper3	cation channel, sperm associated 3 [Source:MGI Symbol;Acc:MGI:1924106]
ENSMUSG00000081679	14.1641	1.66538	0.491436	3.38881	0.000701972	0.00529774	Gm11874	predicted gene 11874 [Source:MGI Symbol;Acc:MGI:3649335]
ENSMUSG00000038060	14.2083	-2.29795	0.731596	-3.14101	0.00168369	0.0107693	Dlec1	deleted in lung and esophageal cancer 1 [Source:MGI Symbol;Acc:MGI:2443671]
ENSMUSG00000024998	14.224	1.8889	0.582613	3.24211	0.00118648	0.00808324	Plce1	phospholipase C, epsilon 1 [Source:MGI Symbol;Acc:MGI:1921305]
ENSMUSG00000063594	14.2673	-2.78408	0.872278	-3.19174	0.00141421	0.00931981	Gng8	guanine nucleotide binding protein (G protein), gamma 8 [Source:MGI Symbol;Acc:MGI:109163]
ENSMUSG00000111684	14.3085	1.59853	0.621561	2.57179	0.0101174	0.0438949	AC073947.1	predicted gene 8543 [Source:MGI Symbol;Acc:MGI:3648878]
ENSMUSG00000112816	14.3742	-1.89604	0.543368	-3.48942	0.00048407	0.00387923	Gm48798	predicted gene, 48798 [Source:MGI Symbol;Acc:MGI:6098503]
ENSMUSG00000040490	14.3846	1.89154	0.523054	3.61634	0.0002988	0.0026031	Lrfn2	leucine rich repeat and fibronectin type III domain containing 2 [Source:MGI Symbol;Acc:MGI:1917780]
ENSMUSG00000112347	14.3961	1.4582	0.522811	2.78916	0.00528445	0.0264148	Gm47257	predicted gene, 47257 [Source:MGI Symbol;Acc:MGI:6096087]
ENSMUSG00000077575	14.4102	1.34461	0.44556	3.0178	0.00254617	0.0149969	Gm24888	predicted gene, 24888 [Source:MGI Symbol;Acc:MGI:5454665]
ENSMUSG00000040424	14.433	-1.65152	0.470016	-3.51374	0.000441843	0.00358682	Hipk4	homeodomain interacting protein kinase 4 [Source:MGI Symbol;Acc:MGI:2685008]
ENSMUSG00000074215	14.469	-1.53743	0.494531	-3.10887	0.00187805	0.0117216	Gm10643	predicted gene 10643 [Source:MGI Symbol;Acc:MGI:3642507]
ENSMUSG00000107869	14.5027	1.33555	0.529551	2.52204	0.0116675	0.0490928	Gm29848	predicted gene, 29848 [Source:MGI Symbol;Acc:MGI:5589007]
ENSMUSG00000031740	14.5041	1.2761	0.487305	2.61868	0.00882705	0.0394535	Mmp2	matrix metallopeptidase 2 [Source:MGI Symbol;Acc:MGI:97009]
ENSMUSG00000112489	14.5055	-1.27423	0.473828	-2.68923	0.00716169	0.0335262	AC165249.1	RIKEN cDNA 9230116L04 gene [Source:MGI Symbol;Acc:MGI:2447826]
ENSMUSG00000084755	14.5341	-2.25475	0.519677	-4.33875	1.43295e-05	0.000197074	Gm16276	predicted gene 16276 [Source:MGI Symbol;Acc:MGI:3826598]
ENSMUSG00000036570	14.5696	-2.79278	0.728577	-3.83319	0.00012649	0.00127545	Fxyd1	FXYD domain-containing ion transport regulator 1 [Source:MGI Symbol;Acc:MGI:1889273]
ENSMUSG00000062309	14.5811	-1.54564	0.480811	-3.21465	0.00130603	0.00875697	Rpp25	ribonuclease P/MRP 25 subunit [Source:MGI Symbol;Acc:MGI:2143151]
ENSMUSG00000028626	14.5827	1.20178	0.43608	2.75588	0.00585349	0.0286689	Col9a2	collagen, type IX, alpha 2 [Source:MGI Symbol;Acc:MGI:88466]
ENSMUSG00000081906	14.6533	2.69756	0.571444	4.72061	2.3514e-06	4.15198e-05	Rpl9-ps1	ribosomal protein L9, pseudogene 1 [Source:MGI Symbol;Acc:MGI:3649210]
ENSMUSG00000043925	14.6556	1.30111	0.517139	2.51598	0.0118701	0.0496716	Olfr544	olfactory receptor 544 [Source:MGI Symbol;Acc:MGI:3030378]
ENSMUSG00000097232	14.6633	-1.54371	0.538968	-2.86419	0.00418079	0.0220532	Gm26854	predicted gene, 26854 [Source:MGI Symbol;Acc:MGI:5477348]
ENSMUSG00000024770	14.6638	2.23095	0.520339	4.2875	1.80698e-05	0.000239681	Lipn	lipase, family member N [Source:MGI Symbol;Acc:MGI:1917416]
ENSMUSG00000084932	14.7263	-2.22347	0.743855	-2.98912	0.00279786	0.0161522	Gm15156	predicted gene 15156 [Source:MGI Symbol;Acc:MGI:3705293]
ENSMUSG00000091735	14.7351	-2.62527	0.675298	-3.88757	0.000101255	0.00105179	Gpr62	G protein-coupled receptor 62 [Source:MGI Symbol;Acc:MGI:3525078]
ENSMUSG00000040231	14.7633	-1.52246	0.495406	-3.07316	0.00211806	0.012945	Syngr4	synaptogyrin 4 [Source:MGI Symbol;Acc:MGI:1928903]
ENSMUSG00000101132	14.8062	1.51431	0.424905	3.56387	0.000365432	0.00306638	Gm8000	predicted gene 8000 [Source:MGI Symbol;Acc:MGI:3648432]
ENSMUSG00000030147	14.8598	-2.30434	0.680191	-3.38778	0.000704604	0.00531119	Clec4b1	C-type lectin domain family 4, member b1 [Source:MGI Symbol;Acc:MGI:1917060]
ENSMUSG00000105802	14.8644	-1.88019	0.51788	-3.63055	0.000282817	0.00249692	Gm43012	predicted gene 43012 [Source:MGI Symbol;Acc:MGI:5663149]
ENSMUSG00000075012	14.88	1.91656	0.600514	3.19153	0.00141523	0.00932412	Fjx1	four jointed box 1 [Source:MGI Symbol;Acc:MGI:1341907]
ENSMUSG00000030162	14.8882	4.70592	0.85837	5.48239	4.1961e-08	1.17093e-06	Olr1	oxidized low density lipoprotein (lectin-like) receptor 1 [Source:MGI Symbol;Acc:MGI:1261434]
ENSMUSG00000093081	14.9156	-2.18345	0.550817	-3.96401	7.36999e-05	0.000803979	Mir3075	microRNA 3075 [Source:MGI Symbol;Acc:MGI:4834248]
ENSMUSG00000064702	14.9281	1.70463	0.447214	3.81167	0.000138031	0.00137007	Gm24950	predicted gene, 24950 [Source:MGI Symbol;Acc:MGI:5454727]
ENSMUSG00000065557	15.0064	-1.5293	0.501559	-3.04909	0.00229538	0.013816	Mirlet7c-1	microRNA let7c-1 [Source:MGI Symbol;Acc:MGI:2676795]
ENSMUSG00000103115	15.0489	-1.74249	0.514521	-3.38663	0.000707574	0.00532876	Gm37584	predicted gene, 37584 [Source:MGI Symbol;Acc:MGI:5610812]
ENSMUSG00000098108	15.0637	3.98274	0.920392	4.32722	1.51003e-05	0.000205863	Gm27008	predicted gene, 27008 [Source:MGI Symbol;Acc:MGI:5504123]
ENSMUSG00000082794	15.0861	-4.40341	0.972419	-4.52831	5.94578e-06	9.30886e-05	Gm6806	predicted gene 6806 [Source:MGI Symbol;Acc:MGI:3649146]
ENSMUSG00000103403	15.1577	-1.70839	0.540826	-3.15885	0.00158392	0.0102332	Gm37931	predicted gene, 37931 [Source:MGI Symbol;Acc:MGI:5611159]
ENSMUSG00000043939	15.1713	5.53272	1.03911	5.32449	1.01237e-07	2.5585e-06	A530064D06Rik	RIKEN cDNA A530064D06 gene [Source:MGI Symbol;Acc:MGI:2443476]
ENSMUSG00000085009	15.1779	-2.07563	0.472979	-4.38842	1.14176e-05	0.000161651	Gm12977	predicted gene 12977 [Source:MGI Symbol;Acc:MGI:3650699]
ENSMUSG00000029410	15.1927	-1.99793	0.552269	-3.61768	0.00029726	0.0025942	Ppef2	protein phosphatase, EF hand calcium-binding domain 2 [Source:MGI Symbol;Acc:MGI:1342304]
ENSMUSG00000022044	15.2679	-1.50941	0.504642	-2.99104	0.00278025	0.0160727	Stmn4	stathmin-like 4 [Source:MGI Symbol;Acc:MGI:1931224]
ENSMUSG00000113816	15.2804	-2.39467	0.507936	-4.7145	2.423e-06	4.26791e-05	Gm47003	predicted gene, 47003 [Source:MGI Symbol;Acc:MGI:6095679]
ENSMUSG00000096779	15.3222	-1.33407	0.40701	-3.27772	0.00104649	0.00733949	Gm22112	predicted gene, 22112 [Source:MGI Symbol;Acc:MGI:5451889]
ENSMUSG00000089755	15.4107	-2.44687	0.708648	-3.45287	0.000554666	0.00435016	0610012D04Rik	RIKEN cDNA 0610012D04 gene [Source:MGI Symbol;Acc:MGI:1918926]
ENSMUSG00000081730	15.4323	-1.12336	0.435496	-2.57949	0.00989458	0.0431527	Gm13785	predicted gene 13785 [Source:MGI Symbol;Acc:MGI:3649781]
ENSMUSG00000116478	15.4326	-1.64537	0.653646	-2.51722	0.0118286	0.049581	AC138177.4	0
ENSMUSG00000082101	15.4566	3.09607	0.549768	5.6316	1.78544e-08	5.36555e-07	Slfn14	schlafen 14 [Source:MGI Symbol;Acc:MGI:2684866]
ENSMUSG00000000263	15.4763	2.14611	0.558128	3.84519	0.000120459	0.00122333	Glra1	glycine receptor, alpha 1 subunit [Source:MGI Symbol;Acc:MGI:95747]
ENSMUSG00000034493	15.4861	1.18037	0.436321	2.70528	0.00682459	0.0322684	4930556J24Rik	RIKEN cDNA 4930556J24 gene [Source:MGI Symbol;Acc:MGI:1922592]
ENSMUSG00000093587	15.4881	-2.83345	0.653417	-4.33636	1.4486e-05	0.00019879	Gm20554	predicted gene, 20554 [Source:MGI Symbol;Acc:MGI:5295661]
ENSMUSG00000022220	15.5111	1.81289	0.65305	2.77603	0.00550271	0.0272822	Adcy4	adenylate cyclase 4 [Source:MGI Symbol;Acc:MGI:99674]
ENSMUSG00000102639	15.5322	-1.4914	0.430945	-3.46077	0.000538643	0.00424179	Gm38223	predicted gene, 38223 [Source:MGI Symbol;Acc:MGI:5611451]
ENSMUSG00000039653	15.5962	1.61164	0.515519	3.12624	0.00177057	0.0112011	Baat	bile acid-Coenzyme A: amino acid N-acyltransferase [Source:MGI Symbol;Acc:MGI:106642]
ENSMUSG00000037708	15.615	-1.75508	0.603855	-2.90647	0.00365535	0.0199204	Spag6	sperm associated antigen 6 [Source:MGI Symbol;Acc:MGI:3040687]
ENSMUSG00000070563	15.6691	1.58788	0.438122	3.62429	0.000289759	0.00254179	Spaca4	sperm acrosome associated 4 [Source:MGI Symbol;Acc:MGI:1916613]
ENSMUSG00000113511	15.6695	-1.40767	0.435291	-3.23386	0.00122128	0.00828282	Gm19046	predicted gene, 19046 [Source:MGI Symbol;Acc:MGI:5011231]
ENSMUSG00000041347	15.7237	-1.96853	0.523267	-3.76201	0.000168554	0.00162403	Bdkrb1	bradykinin receptor, beta 1 [Source:MGI Symbol;Acc:MGI:88144]
ENSMUSG00000073406	15.7274	1.31511	0.503682	2.611	0.00902782	0.0401213	H2-Bl	histocompatibility 2, blastocyst [Source:MGI Symbol;Acc:MGI:892004]
ENSMUSG00000027077	15.7446	1.74922	0.465277	3.75951	0.000170244	0.00163779	Smtnl1	smoothelin-like 1 [Source:MGI Symbol;Acc:MGI:1915928]
ENSMUSG00000040434	15.756	-2.07775	0.666103	-3.11927	0.00181301	0.0114082	Large2	LARGE xylosyl- and glucuronyltransferase 2 [Source:MGI Symbol;Acc:MGI:2443769]
ENSMUSG00000022091	15.872	-1.81933	0.645346	-2.81915	0.00481504	0.0245845	Sorbs3	sorbin and SH3 domain containing 3 [Source:MGI Symbol;Acc:MGI:700013]
ENSMUSG00000103001	15.9199	1.78063	0.481029	3.70171	0.000214155	0.00198169	A930005N03Rik	RIKEN cDNA A930005N03 gene [Source:MGI Symbol;Acc:MGI:1924441]
ENSMUSG00000086111	15.9263	-1.78189	0.539411	-3.3034	0.000955204	0.00681008	Gm15326	predicted gene 15326 [Source:MGI Symbol;Acc:MGI:3705205]
ENSMUSG00000086795	15.9701	-4.24437	0.789596	-5.37537	7.64271e-08	1.98433e-06	Gm11579	predicted gene 11579 [Source:MGI Symbol;Acc:MGI:3650510]
ENSMUSG00000049649	15.9929	1.59905	0.481224	3.32289	0.000890911	0.00643659	Gpr3	G-protein coupled receptor 3 [Source:MGI Symbol;Acc:MGI:101908]
ENSMUSG00000031434	16.0179	1.47876	0.463179	3.19264	0.00140976	0.00930035	Morc4	microrchidia 4 [Source:MGI Symbol;Acc:MGI:1922996]
ENSMUSG00000050931	16.0528	2.28009	0.509031	4.47928	7.48945e-06	0.000114531	Sgms2	sphingomyelin synthase 2 [Source:MGI Symbol;Acc:MGI:1921692]
ENSMUSG00000075289	16.077	-1.21276	0.446717	-2.71484	0.00663085	0.0315252	Carns1	carnosine synthase 1 [Source:MGI Symbol;Acc:MGI:2147595]
ENSMUSG00000044674	16.1452	1.67371	0.426846	3.9211	8.81454e-05	0.000934648	Fzd1	frizzled class receptor 1 [Source:MGI Symbol;Acc:MGI:1196625]
ENSMUSG00000089965	16.1518	1.92117	0.654836	2.93382	0.00334815	0.0186238	Gm16236	predicted gene 16236 [Source:MGI Symbol;Acc:MGI:3801868]
ENSMUSG00000056043	16.1625	-2.11349	0.475031	-4.44916	8.62052e-06	0.00012868	Rgs9bp	regulator of G-protein signalling 9 binding protein [Source:MGI Symbol;Acc:MGI:2384418]
ENSMUSG00000112824	16.1939	1.20115	0.434047	2.76732	0.00565187	0.0278561	Gm47917	predicted gene, 47917 [Source:MGI Symbol;Acc:MGI:6097168]
ENSMUSG00000022803	16.2171	1.7164	0.495725	3.46241	0.00053536	0.00421859	Popdc2	popeye domain containing 2 [Source:MGI Symbol;Acc:MGI:1930150]
ENSMUSG00000054128	16.2479	2.16655	0.542009	3.99726	6.40806e-05	0.00071655	H2-T3	histocompatibility 2, T region locus 3 [Source:MGI Symbol;Acc:MGI:95959]
ENSMUSG00000039084	16.2583	-1.33544	0.507291	-2.63248	0.00847628	0.0383241	Chad	chondroadherin [Source:MGI Symbol;Acc:MGI:1096866]
ENSMUSG00000000957	16.2742	2.16875	0.515949	4.20341	2.62919e-05	0.000331673	Mmp14	matrix metallopeptidase 14 (membrane-inserted) [Source:MGI Symbol;Acc:MGI:101900]
ENSMUSG00000085465	16.2748	-1.37717	0.44775	-3.07575	0.00209972	0.0128612	Gm15347	predicted gene 15347 [Source:MGI Symbol;Acc:MGI:3705310]
ENSMUSG00000105926	16.292	2.07482	0.61372	3.38073	0.000722932	0.00542242	Gm43386	predicted gene 43386 [Source:MGI Symbol;Acc:MGI:5663523]
ENSMUSG00000089343	16.3111	-2.17902	0.493699	-4.41365	1.01641e-05	0.000147032	Gm22667	predicted gene, 22667 [Source:MGI Symbol;Acc:MGI:5452444]
ENSMUSG00000040812	16.3426	2.11409	0.477497	4.42745	9.5355e-06	0.000139391	Agbl2	ATP/GTP binding protein-like 2 [Source:MGI Symbol;Acc:MGI:2443254]
ENSMUSG00000106209	16.3989	2.95131	0.582236	5.06893	4.00054e-07	8.60804e-06	Gm42918	predicted gene 42918 [Source:MGI Symbol;Acc:MGI:5663055]
ENSMUSG00000093159	16.4171	1.3247	0.42382	3.12562	0.00177433	0.0112199	Gm25037	predicted gene, 25037 [Source:MGI Symbol;Acc:MGI:5454814]
ENSMUSG00000060512	16.4746	-2.31604	0.623084	-3.71705	0.000201559	0.00188748	0610040J01Rik	RIKEN cDNA 0610040J01 gene [Source:MGI Symbol;Acc:MGI:1923511]
ENSMUSG00000079001	16.4951	-3.65555	0.615804	-5.93622	2.9167e-09	1.07087e-07	4930404H24Rik	RIKEN cDNA 4930404H24 gene [Source:MGI Symbol;Acc:MGI:1925401]
ENSMUSG00000110270	16.533	-1.64674	0.447645	-3.67866	0.000234458	0.00213947	Gm45607	predicted gene 45607 [Source:MGI Symbol;Acc:MGI:5791443]
ENSMUSG00000029781	16.5568	1.34743	0.510465	2.63962	0.0083	0.037677	Fkbp9	FK506 binding protein 9 [Source:MGI Symbol;Acc:MGI:1350921]
ENSMUSG00000026815	16.5785	-2.73625	0.906076	-3.01989	0.00252871	0.0149116	Gfi1b	growth factor independent 1B [Source:MGI Symbol;Acc:MGI:1276578]
ENSMUSG00000050132	16.6092	-2.00018	0.576328	-3.47056	0.00051937	0.00410943	Sarm1	sterile alpha and HEAT/Armadillo motif containing 1 [Source:MGI Symbol;Acc:MGI:2136419]
ENSMUSG00000114907	16.6792	1.31059	0.406881	3.22105	0.0012772	0.0085913	Gm47794	predicted gene, 47794 [Source:MGI Symbol;Acc:MGI:6096966]
ENSMUSG00000083912	16.6872	1.57469	0.560163	2.81113	0.00493685	0.0251039	Gm5391	predicted gene 5391 [Source:MGI Symbol;Acc:MGI:3647141]
ENSMUSG00000112314	16.7444	-1.76151	0.634824	-2.77481	0.00552343	0.0273671	AC155712.1	0
ENSMUSG00000089643	16.7533	2.16168	0.5015	4.31043	1.62936e-05	0.000219853	Gm16301	predicted gene 16301 [Source:MGI Symbol;Acc:MGI:3826534]
ENSMUSG00000034771	16.7543	-2.50395	0.782711	-3.19907	0.00137873	0.00915844	Tle2	transducin-like enhancer of split 2 [Source:MGI Symbol;Acc:MGI:104635]
ENSMUSG00000042751	16.7712	4.47751	0.938092	4.77299	1.81507e-06	3.29812e-05	Nmnat2	nicotinamide nucleotide adenylyltransferase 2 [Source:MGI Symbol;Acc:MGI:2444155]
ENSMUSG00000103051	16.8595	4.0402	0.664239	6.08244	1.18364e-09	4.68329e-08	Gm7871	predicted gene 7871 [Source:MGI Symbol;Acc:MGI:3647800]
ENSMUSG00000061603	16.9146	1.88932	0.610908	3.09264	0.00198382	0.0122548	Akap6	A kinase (PRKA) anchor protein 6 [Source:MGI Symbol;Acc:MGI:3050566]
ENSMUSG00000085154	16.9274	-1.23976	0.470842	-2.63307	0.00846171	0.0382721	C130046K22Rik	RIKEN cDNA C130046K22 gene [Source:MGI Symbol;Acc:MGI:3026935]
ENSMUSG00000087838	16.9285	2.04531	0.614476	3.32854	0.00087304	0.00633081	Gm23954	predicted gene, 23954 [Source:MGI Symbol;Acc:MGI:5453731]
ENSMUSG00000087233	16.9443	1.55268	0.452585	3.4307	0.000602036	0.00465644	Gm43213	predicted gene 43213 [Source:MGI Symbol;Acc:MGI:5663350]
ENSMUSG00000064246	16.9949	-1.27588	0.418989	-3.04513	0.00232578	0.0139653	Chil1	chitinase-like 1 [Source:MGI Symbol;Acc:MGI:1340899]
ENSMUSG00000022479	17.0081	1.27661	0.387979	3.29042	0.00100038	0.00709175	Vdr	vitamin D (1,25-dihydroxyvitamin D3) receptor [Source:MGI Symbol;Acc:MGI:103076]
ENSMUSG00000060212	17.0795	-2.02982	0.477986	-4.2466	2.17035e-05	0.000280295	Pcnx2	pecanex homolog 2 [Source:MGI Symbol;Acc:MGI:2445010]
ENSMUSG00000095738	17.0799	1.57131	0.491568	3.19652	0.00139097	0.0092032	Gm25313	predicted gene, 25313 [Source:MGI Symbol;Acc:MGI:5455090]
ENSMUSG00000043924	17.3082	-1.78675	0.557067	-3.20743	0.00133926	0.00893902	Ncmap	noncompact myelin associated protein [Source:MGI Symbol;Acc:MGI:2444888]
ENSMUSG00000063704	17.337	-1.63107	0.559684	-2.91426	0.0035653	0.0195361	Mapk15	mitogen-activated protein kinase 15 [Source:MGI Symbol;Acc:MGI:2652894]
ENSMUSG00000043747	17.3514	-2.2998	0.752387	-3.05668	0.00223805	0.0135524	1520401A03Rik	RIKEN cDNA 1520401A03 gene [Source:MGI Symbol;Acc:MGI:2443785]
ENSMUSG00000086805	17.3743	-1.69318	0.551133	-3.07218	0.00212504	0.012975	4932443L11Rik	RIKEN cDNA 4932443L11 gene [Source:MGI Symbol;Acc:MGI:1926149]
ENSMUSG00000087289	17.3973	-1.11927	0.438214	-2.55416	0.0106446	0.0456589	4933424M12Rik	RIKEN cDNA 4933424M12 gene [Source:MGI Symbol;Acc:MGI:1914798]
ENSMUSG00000097088	17.4199	-1.87097	0.437251	-4.27893	1.87795e-05	0.00024765	Gm26615	predicted gene, 26615 [Source:MGI Symbol;Acc:MGI:5477109]
ENSMUSG00000088037	17.4537	1.16996	0.409886	2.85435	0.0043125	0.0226049	Gm24992	predicted gene, 24992 [Source:MGI Symbol;Acc:MGI:5454769]
ENSMUSG00000111889	17.4657	-1.69281	0.476354	-3.55367	0.000379891	0.00316508	Gm48071	predicted gene, 48071 [Source:MGI Symbol;Acc:MGI:6097401]
ENSMUSG00000084143	17.4733	1.89917	0.607785	3.12475	0.00177957	0.0112417	Gm13400	predicted gene 13400 [Source:MGI Symbol;Acc:MGI:3649558]
ENSMUSG00000079492	17.4835	2.24579	0.516704	4.34638	1.38405e-05	0.000190873	Gm11127	predicted gene 11127 [Source:MGI Symbol;Acc:MGI:3779381]
ENSMUSG00000039518	17.4839	-6.71723	1.352	-4.96837	6.75176e-07	1.38372e-05	Cdsn	corneodesmosin [Source:MGI Symbol;Acc:MGI:3505689]
ENSMUSG00000108218	17.5035	2.26251	0.45616	4.95992	7.05239e-07	1.43944e-05	Olfr1372-ps1	olfactory receptor 1372, pseudogene 1 [Source:MGI Symbol;Acc:MGI:3031206]
ENSMUSG00000067916	17.663	1.11421	0.407455	2.73456	0.00624644	0.0300808	Zfp991	zinc finger protein 991 [Source:MGI Symbol;Acc:MGI:3701604]
ENSMUSG00000096280	17.6842	2.48897	0.594817	4.18443	2.85876e-05	0.000356319	Gm23287	predicted gene, 23287 [Source:MGI Symbol;Acc:MGI:5453064]
ENSMUSG00000097835	17.7027	-1.61988	0.519788	-3.11642	0.0018306	0.0114828	Gm26910	predicted gene, 26910 [Source:MGI Symbol;Acc:MGI:5477404]
ENSMUSG00000029096	17.7168	-3.18635	0.775991	-4.10616	4.02287e-05	0.000479199	Htra3	HtrA serine peptidase 3 [Source:MGI Symbol;Acc:MGI:1925808]
ENSMUSG00000112255	17.7319	-1.3365	0.482485	-2.77003	0.00560514	0.0277022	Gm47594	predicted gene, 47594 [Source:MGI Symbol;Acc:MGI:6096642]
ENSMUSG00000093042	17.7393	-1.57501	0.436275	-3.61012	0.00030605	0.0026524	Mir3109	microRNA 3109 [Source:MGI Symbol;Acc:MGI:4834328]
ENSMUSG00000101086	17.7648	1.60894	0.63197	2.54591	0.0108994	0.0465125	Gm28651	predicted gene 28651 [Source:MGI Symbol;Acc:MGI:5579357]
ENSMUSG00000086240	17.8181	1.2945	0.430343	3.00806	0.00262919	0.0153778	Gm7846	predicted gene 7846 [Source:MGI Symbol;Acc:MGI:3645212]
ENSMUSG00000084146	17.8661	-1.36271	0.425913	-3.1995	0.00137665	0.00914952	Gm12104	predicted gene 12104 [Source:MGI Symbol;Acc:MGI:3650164]
ENSMUSG00000111943	17.8737	-2.32554	0.445253	-5.22297	1.76077e-07	4.17294e-06	Gm47862	predicted gene, 47862 [Source:MGI Symbol;Acc:MGI:6097078]
ENSMUSG00000028341	17.9052	2.70612	0.537891	5.03098	4.8797e-07	1.02873e-05	Nr4a3	nuclear receptor subfamily 4, group A, member 3 [Source:MGI Symbol;Acc:MGI:1352457]
ENSMUSG00000018916	17.9085	4.7648	0.773684	6.15858	7.33979e-10	3.01341e-08	Csf2	colony stimulating factor 2 (granulocyte-macrophage) [Source:MGI Symbol;Acc:MGI:1339752]
ENSMUSG00000056271	17.927	1.54581	0.492825	3.13664	0.00170898	0.0109004	Lman1l	lectin, mannose-binding 1 like [Source:MGI Symbol;Acc:MGI:2667537]
ENSMUSG00000105979	17.9376	-1.8088	0.435117	-4.15705	3.2238e-05	0.00039731	Gm43411	predicted gene 43411 [Source:MGI Symbol;Acc:MGI:5663548]
ENSMUSG00000105203	17.9787	1.04896	0.367667	2.85301	0.00433079	0.0226648	4933428P19Rik	RIKEN cDNA 4933428P19 gene [Source:MGI Symbol;Acc:MGI:1918479]
ENSMUSG00000037196	17.9857	-1.409	0.548071	-2.57084	0.0101453	0.0439625	Pacrg	PARK2 co-regulated [Source:MGI Symbol;Acc:MGI:1916560]
ENSMUSG00000029601	18.0097	-1.65841	0.518963	-3.19563	0.00139525	0.00922164	Iqcd	IQ motif containing D [Source:MGI Symbol;Acc:MGI:1922982]
ENSMUSG00000087331	18.0592	-1.28929	0.475538	-2.71124	0.00670327	0.0318151	1810021B22Rik	RIKEN cDNA 1810021B22 gene [Source:MGI Symbol;Acc:MGI:1916370]
ENSMUSG00000037171	18.0749	-2.57985	0.49095	-5.25481	1.48179e-07	3.597e-06	Nodal	nodal [Source:MGI Symbol;Acc:MGI:97359]
ENSMUSG00000087196	18.1303	-1.72574	0.496314	-3.47711	0.000506846	0.00402819	Gm13373	predicted gene 13373 [Source:MGI Symbol;Acc:MGI:3650390]
ENSMUSG00000046242	18.1569	1.03735	0.407941	2.54288	0.0109942	0.0468452	Nme9	NME/NM23 family member 9 [Source:MGI Symbol;Acc:MGI:4359686]
ENSMUSG00000058927	18.1584	1.21295	0.476865	2.54359	0.0109719	0.0467617	Gm10053	predicted gene 10053 [Source:MGI Symbol;Acc:MGI:3704493]
ENSMUSG00000022219	18.1618	1.0215	0.391949	2.6062	0.00915537	0.0405512	Cideb	cell death-inducing DNA fragmentation factor, alpha subunit-like effector B [Source:MGI Symbol;Acc:MGI:1270844]
ENSMUSG00000084048	18.1719	1.34772	0.462067	2.91672	0.00353737	0.0194128	Gm12042	predicted gene 12042 [Source:MGI Symbol;Acc:MGI:3651845]
ENSMUSG00000025783	18.1907	-1.3872	0.515111	-2.69302	0.00708086	0.0332287	4930412O13Rik	RIKEN cDNA 4930412O13 gene [Source:MGI Symbol;Acc:MGI:1921185]
ENSMUSG00000103676	18.1934	1.39064	0.491122	2.83156	0.00463215	0.0238453	Gm38204	predicted gene, 38204 [Source:MGI Symbol;Acc:MGI:5611432]
ENSMUSG00000020682	18.1991	-2.47227	0.66017	-3.74491	0.00018046	0.00172479	Mmp28	matrix metallopeptidase 28 (epilysin) [Source:MGI Symbol;Acc:MGI:2153062]
ENSMUSG00000097223	18.2198	1.47301	0.406148	3.62679	0.000286966	0.00252348	Gm2449	predicted gene 2449 [Source:MGI Symbol;Acc:MGI:3780616]
ENSMUSG00000056370	18.2533	1.28632	0.378924	3.39465	0.000687168	0.00520644	Sftpb	surfactant associated protein B [Source:MGI Symbol;Acc:MGI:109516]
ENSMUSG00000085929	18.2796	-1.97082	0.613757	-3.21108	0.00132236	0.00884002	Gm13421	predicted gene 13421 [Source:MGI Symbol;Acc:MGI:3649922]
ENSMUSG00000089014	18.2888	1.20552	0.42383	2.84434	0.00445033	0.0231183	Gm25520	predicted gene, 25520 [Source:MGI Symbol;Acc:MGI:5455297]
ENSMUSG00000098896	18.2914	1.07388	0.368141	2.91704	0.00353369	0.0194054	Mir3473g	microRNA 3473g [Source:MGI Symbol;Acc:MGI:5531133]
ENSMUSG00000107136	18.3104	1.03722	0.396394	2.61664	0.00887988	0.03964	Gm42466	predicted gene 42466 [Source:MGI Symbol;Acc:MGI:5662603]
ENSMUSG00000034391	18.3376	1.47878	0.446884	3.30908	0.000936027	0.00669223	Fbxo15	F-box protein 15 [Source:MGI Symbol;Acc:MGI:1354755]
ENSMUSG00000088955	18.3405	1.69494	0.447905	3.78416	0.000154227	0.00150866	Gm24944	predicted gene, 24944 [Source:MGI Symbol;Acc:MGI:5454721]
ENSMUSG00000101968	18.3922	-5.05853	0.915114	-5.52776	3.24347e-08	9.30006e-07	1700027A15Rik	RIKEN cDNA 1700027A15 gene [Source:MGI Symbol;Acc:MGI:1916699]
ENSMUSG00000097974	18.4228	-2.18826	0.828303	-2.64185	0.00824535	0.0374493	Gm10605	predicted gene 10605 [Source:MGI Symbol;Acc:MGI:3642596]
ENSMUSG00000027713	18.4272	-1.67857	0.566138	-2.96496	0.00302726	0.0171829	1810062G17Rik	RIKEN cDNA 1810062G17 gene [Source:MGI Symbol;Acc:MGI:1919532]
ENSMUSG00000114568	18.4582	-1.19951	0.445547	-2.69222	0.00709784	0.0332897	Gm48732	predicted gene, 48732 [Source:MGI Symbol;Acc:MGI:6098394]
ENSMUSG00000064672	18.4873	1.03593	0.410911	2.52105	0.0117006	0.0492095	Gm22806	predicted gene, 22806 [Source:MGI Symbol;Acc:MGI:5452583]
ENSMUSG00000109589	18.499	1.95035	0.449989	4.33423	1.46273e-05	0.000200363	Gm45267	predicted gene 45267 [Source:MGI Symbol;Acc:MGI:5791103]
ENSMUSG00000024215	18.5156	2.06784	0.57635	3.58782	0.000333458	0.00285425	Spdef	SAM pointed domain containing ets transcription factor [Source:MGI Symbol;Acc:MGI:1353422]
ENSMUSG00000024485	18.5654	2.05488	0.431387	4.76343	1.90333e-06	3.44099e-05	Slc4a9	solute carrier family 4, sodium bicarbonate cotransporter, member 9 [Source:MGI Symbol;Acc:MGI:2443384]
ENSMUSG00000109214	18.5859	-1.24759	0.424066	-2.94197	0.00326136	0.0182343	Gm44659	predicted gene 44659 [Source:MGI Symbol;Acc:MGI:5753235]
ENSMUSG00000092371	18.6296	-1.1811	0.366897	-3.21915	0.00128573	0.00863702	Gm20511	predicted gene 20511 [Source:MGI Symbol;Acc:MGI:5141976]
ENSMUSG00000103457	18.6443	1.17499	0.437902	2.68321	0.00729185	0.0339829	Gm37042	predicted gene, 37042 [Source:MGI Symbol;Acc:MGI:5610270]
ENSMUSG00000084052	18.65	-2.34704	0.460508	-5.09664	3.45732e-07	7.54964e-06	Gm11745	predicted gene 11745 [Source:MGI Symbol;Acc:MGI:3649528]
ENSMUSG00000098043	18.6653	1.56988	0.402292	3.90235	9.52642e-05	0.000997024	Gm26980	predicted gene, 26980 [Source:MGI Symbol;Acc:MGI:5504095]
ENSMUSG00000028386	18.6847	-1.53479	0.459227	-3.34212	0.000831416	0.00608367	Slc46a2	solute carrier family 46, member 2 [Source:MGI Symbol;Acc:MGI:1353616]
ENSMUSG00000110486	18.7054	-1.16436	0.399039	-2.91791	0.00352387	0.01936	Gm45877	predicted gene 45877 [Source:MGI Symbol;Acc:MGI:5804992]
ENSMUSG00000109147	18.7091	-1.35037	0.460732	-2.93093	0.00337946	0.0187562	4930431P19Rik	RIKEN cDNA 4930431P19 gene [Source:MGI Symbol;Acc:MGI:1921136]
ENSMUSG00000053765	18.7101	1.34258	0.468926	2.8631	0.00419518	0.0221105	Oas1f	2'-5' oligoadenylate synthetase 1F [Source:MGI Symbol;Acc:MGI:2180855]
ENSMUSG00000056313	18.741	-2.7462	0.593449	-4.62752	3.70068e-06	6.18504e-05	Tcim	transcriptional and immune response regulator [Source:MGI Symbol;Acc:MGI:1916318]
ENSMUSG00000114148	18.7478	-1.67849	0.580198	-2.89296	0.00381635	0.020578	Gm47701	predicted gene, 47701 [Source:MGI Symbol;Acc:MGI:6096815]
ENSMUSG00000108382	18.7548	1.00773	0.392505	2.56742	0.0102458	0.0442634	4930448A20Rik	RIKEN cDNA 4930448A20 gene [Source:MGI Symbol;Acc:MGI:1921243]
ENSMUSG00000089663	18.7576	-1.44299	0.475667	-3.03361	0.00241648	0.0143958	Gm15651	predicted gene 15651 [Source:MGI Symbol;Acc:MGI:3783095]
ENSMUSG00000041945	18.7618	-1.11917	0.411654	-2.71872	0.00655345	0.0312523	Mfsd9	major facilitator superfamily domain containing 9 [Source:MGI Symbol;Acc:MGI:2443548]
ENSMUSG00000021040	18.7679	1.58499	0.49936	3.17404	0.00150331	0.00981648	Slirp	SRA stem-loop interacting RNA binding protein [Source:MGI Symbol;Acc:MGI:1916394]
ENSMUSG00000047473	18.7709	-1.81055	0.458182	-3.9516	7.76308e-05	0.000840262	Zfp30	zinc finger protein 30 [Source:MGI Symbol;Acc:MGI:99178]
ENSMUSG00000027954	18.8153	-2.56576	0.678091	-3.7838	0.000154451	0.00150908	Efna1	ephrin A1 [Source:MGI Symbol;Acc:MGI:103236]
ENSMUSG00000113246	18.87	1.29046	0.431941	2.98759	0.00281184	0.0162104	Gm36752	predicted gene, 36752 [Source:MGI Symbol;Acc:MGI:5595911]
ENSMUSG00000097369	18.9145	1.28566	0.44792	2.87029	0.00410097	0.02171	Gm26545	predicted gene, 26545 [Source:MGI Symbol;Acc:MGI:5477039]
ENSMUSG00000031292	18.9251	1.59286	0.470638	3.38446	0.000713188	0.00536457	Cdkl5	cyclin-dependent kinase-like 5 [Source:MGI Symbol;Acc:MGI:1278336]
ENSMUSG00000027824	18.9854	1.58585	0.501134	3.16453	0.00155333	0.0100721	Vmn2r1	vomeronasal 2, receptor 1 [Source:MGI Symbol;Acc:MGI:3645892]
ENSMUSG00000014773	18.9937	3.63072	0.783628	4.63323	3.60012e-06	6.02906e-05	Dll1	delta like canonical Notch ligand 1 [Source:MGI Symbol;Acc:MGI:104659]
ENSMUSG00000078937	19.032	-1.29975	0.392127	-3.31461	0.000917726	0.00659365	Cpt1b	carnitine palmitoyltransferase 1b, muscle [Source:MGI Symbol;Acc:MGI:1098297]
ENSMUSG00000038319	19.0419	-3.4025	1.00119	-3.39845	0.000677696	0.00515028	Kcnh2	potassium voltage-gated channel, subfamily H (eag-related), member 2 [Source:MGI Symbol;Acc:MGI:1341722]
ENSMUSG00000085591	19.043	-2.25601	0.5681	-3.97114	7.15282e-05	0.000785773	Gm13479	predicted gene 13479 [Source:MGI Symbol;Acc:MGI:3651869]
ENSMUSG00000108484	19.0685	-1.53267	0.560294	-2.73548	0.0062289	0.0300379	Gm18537	predicted gene, 18537 [Source:MGI Symbol;Acc:MGI:5010722]
ENSMUSG00000030994	19.0733	-4.04672	0.800807	-5.0533	4.34241e-07	9.26393e-06	D7Ertd443e	DNA segment, Chr 7, ERATO Doi 443, expressed [Source:MGI Symbol;Acc:MGI:1196431]
ENSMUSG00000100868	19.1442	-1.74809	0.526929	-3.3175	0.000908274	0.00653524	Gm28095	predicted gene 28095 [Source:MGI Symbol;Acc:MGI:5578801]
ENSMUSG00000045868	19.222	2.67676	0.526445	5.08459	3.68412e-07	7.98216e-06	Gvin1	GTPase, very large interferon inducible 1 [Source:MGI Symbol;Acc:MGI:1921808]
ENSMUSG00000026959	19.2245	-1.58778	0.522556	-3.03849	0.00237765	0.0142187	Grin1	glutamate receptor, ionotropic, NMDA1 (zeta 1) [Source:MGI Symbol;Acc:MGI:95819]
ENSMUSG00000080468	19.2702	-1.38194	0.519867	-2.65827	0.0078544	0.0360006	Mir1195	microRNA 1195 [Source:MGI Symbol;Acc:MGI:3783368]
ENSMUSG00000105004	19.2792	-1.00821	0.399061	-2.52645	0.0115222	0.0486064	Gm43075	predicted gene 43075 [Source:MGI Symbol;Acc:MGI:5663212]
ENSMUSG00000082576	19.305	1.82227	0.517924	3.51841	0.000434148	0.00353583	Gm12058	predicted gene 12058 [Source:MGI Symbol;Acc:MGI:3652312]
ENSMUSG00000054822	19.3271	2.24059	0.421769	5.31237	1.0821e-07	2.70286e-06	1700041G16Rik	RIKEN cDNA 1700041G16 gene [Source:MGI Symbol;Acc:MGI:1920549]
ENSMUSG00000054589	19.3515	-1.30076	0.421262	-3.08778	0.0020166	0.0124383	Gm9949	predicted gene 9949 [Source:MGI Symbol;Acc:MGI:3647947]
ENSMUSG00000109228	19.4426	1.4508	0.536757	2.70291	0.00687357	0.0324454	Fam81b	family with sequence similarity 81, member B [Source:MGI Symbol;Acc:MGI:2685122]
ENSMUSG00000097812	19.4913	-1.89236	0.522141	-3.62422	0.000289831	0.00254179	Gm26812	predicted gene, 26812 [Source:MGI Symbol;Acc:MGI:5477306]
ENSMUSG00000088775	19.4979	-1.82948	0.660603	-2.76941	0.00561579	0.0277384	Gm26037	predicted gene, 26037 [Source:MGI Symbol;Acc:MGI:5455814]
ENSMUSG00000061723	19.5347	-3.03678	0.690938	-4.39515	1.10698e-05	0.000157439	Tnnt3	troponin T3, skeletal, fast [Source:MGI Symbol;Acc:MGI:109550]
ENSMUSG00000091412	19.5754	-2.59398	0.499733	-5.19073	2.09469e-07	4.86744e-06	Gm2895	predicted gene 2895 [Source:MGI Symbol;Acc:MGI:3781073]
ENSMUSG00000029417	19.6127	6.50732	1.15133	5.65201	1.58586e-08	4.84141e-07	Cxcl9	chemokine (C-X-C motif) ligand 9 [Source:MGI Symbol;Acc:MGI:1352449]
ENSMUSG00000084458	19.6364	1.18203	0.413453	2.85893	0.00425072	0.0223279	Mir1907	microRNA 1907 [Source:MGI Symbol;Acc:MGI:3811422]
ENSMUSG00000112571	19.6489	-1.33121	0.367439	-3.62294	0.00029127	0.00255173	Gm48207	predicted gene, 48207 [Source:MGI Symbol;Acc:MGI:6097599]
ENSMUSG00000082213	19.6639	-1.04522	0.402675	-2.59569	0.00944025	0.0415042	Gm12102	predicted gene 12102 [Source:MGI Symbol;Acc:MGI:3651380]
ENSMUSG00000112031	19.6962	1.57531	0.392431	4.01423	5.96396e-05	0.000673823	Gm48484	predicted gene, 48484 [Source:MGI Symbol;Acc:MGI:6098004]
ENSMUSG00000082283	19.7321	-2.02847	0.635252	-3.19317	0.0014072	0.00928592	Gm14472	predicted gene 14472 [Source:MGI Symbol;Acc:MGI:3650138]
ENSMUSG00000093739	19.7344	-1.00247	0.355807	-2.81745	0.00484074	0.0246956	Gm20692	predicted gene 20692 [Source:MGI Symbol;Acc:MGI:5313139]
ENSMUSG00000092889	19.8318	1.09375	0.413415	2.64565	0.00815352	0.0371199	Gm22121	predicted gene, 22121 [Source:MGI Symbol;Acc:MGI:5451898]
ENSMUSG00000031842	19.8503	-1.95155	0.651715	-2.99448	0.00274912	0.0159389	Pde4c	phosphodiesterase 4C, cAMP specific [Source:MGI Symbol;Acc:MGI:99556]
ENSMUSG00000051228	19.8686	-1.41647	0.556136	-2.54698	0.010866	0.0464334	Nyx	nyctalopin [Source:MGI Symbol;Acc:MGI:2448607]
ENSMUSG00000113486	19.8873	1.5487	0.493451	3.13852	0.00169806	0.010839	Gm48676	predicted gene, 48676 [Source:MGI Symbol;Acc:MGI:6098296]
ENSMUSG00000063388	19.8983	7.91445	1.10461	7.16493	7.78287e-13	5.31912e-11	BC023105	cDNA sequence BC023105 [Source:MGI Symbol;Acc:MGI:2384767]
ENSMUSG00000112478	19.9755	1.21025	0.398195	3.03934	0.00237099	0.0141823	Gm47761	predicted gene, 47761 [Source:MGI Symbol;Acc:MGI:6096912]
ENSMUSG00000106691	19.9864	-1.35366	0.447033	-3.0281	0.00246093	0.0145946	2700029L08Rik	RIKEN cDNA 2700029L08 gene [Source:MGI Symbol;Acc:MGI:1924056]
ENSMUSG00000107627	20.002	4.43938	0.637497	6.96376	3.31301e-12	2.04027e-10	Gm19244	predicted gene, 19244 [Source:MGI Symbol;Acc:MGI:5011429]
ENSMUSG00000045348	20.0195	-3.49022	0.663647	-5.25915	1.44725e-07	3.52685e-06	Nyap1	neuronal tyrosine-phosphorylated phosphoinositide 3-kinase adaptor 1 [Source:MGI Symbol;Acc:MGI:2443880]
ENSMUSG00000106186	20.0962	-1.90272	0.524638	-3.62673	0.000287037	0.00252348	Gm43627	predicted gene 43627 [Source:MGI Symbol;Acc:MGI:5663764]
ENSMUSG00000098146	20.1038	-1.34066	0.403916	-3.31914	0.000902949	0.00650805	Gm26935	predicted gene, 26935 [Source:MGI Symbol;Acc:MGI:5504050]
ENSMUSG00000078157	20.1619	-1.3757	0.476773	-2.88543	0.00390875	0.0209363	4931440F15Rik	RIKEN cDNA 4931440F15 gene [Source:MGI Symbol;Acc:MGI:2441689]
ENSMUSG00000065683	20.1672	1.80882	0.490245	3.68962	0.00022459	0.00206373	Gm23731	predicted gene, 23731 [Source:MGI Symbol;Acc:MGI:5453508]
ENSMUSG00000043102	20.183	-0.994447	0.394309	-2.522	0.0116689	0.0490928	Qrfp	pyroglutamylated RFamide peptide [Source:MGI Symbol;Acc:MGI:3630329]
ENSMUSG00000029683	20.2931	1.51103	0.469685	3.21712	0.00129485	0.00869128	Lmod2	leiomodin 2 (cardiac) [Source:MGI Symbol;Acc:MGI:2135672]
ENSMUSG00000060183	20.3165	4.41821	0.731055	6.04361	1.50705e-09	5.85104e-08	Cxcl11	chemokine (C-X-C motif) ligand 11 [Source:MGI Symbol;Acc:MGI:1860203]
ENSMUSG00000070337	20.3224	-1.05274	0.403679	-2.60787	0.00911066	0.0404105	Gpr179	G protein-coupled receptor 179 [Source:MGI Symbol;Acc:MGI:2443409]
ENSMUSG00000034829	20.4065	-1.62442	0.400544	-4.05554	5.00184e-05	0.00057961	Nxnl1	nucleoredoxin-like 1 [Source:MGI Symbol;Acc:MGI:1924446]
ENSMUSG00000105047	20.4526	1.1957	0.411872	2.90308	0.00369514	0.0200714	Gm42533	predicted gene 42533 [Source:MGI Symbol;Acc:MGI:5662670]
ENSMUSG00000045094	20.5179	4.75704	0.809002	5.88014	4.09927e-09	1.45381e-07	Arhgef37	Rho guanine nucleotide exchange factor (GEF) 37 [Source:MGI Symbol;Acc:MGI:3045339]
ENSMUSG00000042254	20.5203	-4.00511	0.622125	-6.43778	1.21231e-10	5.78461e-09	Cilp	cartilage intermediate layer protein, nucleotide pyrophosphohydrolase [Source:MGI Symbol;Acc:MGI:2444507]
ENSMUSG00000112662	20.6235	2.47137	0.578309	4.27344	1.92482e-05	0.000252632	Gm47922	predicted gene, 47922 [Source:MGI Symbol;Acc:MGI:6097178]
ENSMUSG00000103527	20.6814	-1.6388	0.469791	-3.48835	0.000486006	0.00388951	Gm37261	predicted gene, 37261 [Source:MGI Symbol;Acc:MGI:5610489]
ENSMUSG00000106478	20.7275	3.33053	0.539102	6.17793	6.49472e-10	2.70196e-08	Gm36551	predicted gene, 36551 [Source:MGI Symbol;Acc:MGI:5595710]
ENSMUSG00000073491	20.7308	2.79492	0.452122	6.18178	6.33826e-10	2.64126e-08	Ifi213	interferon activated gene 213 [Source:MGI Symbol;Acc:MGI:3695276]
ENSMUSG00000107086	20.7778	-1.44358	0.427621	-3.37583	0.000735926	0.00550086	Gm43808	predicted gene 43808 [Source:MGI Symbol;Acc:MGI:5663945]
ENSMUSG00000040205	20.8238	1.4128	0.435102	3.24705	0.00116607	0.00797901	Cuzd1	CUB and zona pellucida-like domains 1 [Source:MGI Symbol;Acc:MGI:1202881]
ENSMUSG00000095028	20.8306	1.15482	0.453457	2.5467	0.0108747	0.0464515	Sirpb1b	signal-regulatory protein beta 1B [Source:MGI Symbol;Acc:MGI:3779828]
ENSMUSG00000065460	20.832	-2.92745	0.807034	-3.62742	0.000286263	0.00251998	Mir133a-2	microRNA 133a-2 [Source:MGI Symbol;Acc:MGI:3618718]
ENSMUSG00000038236	20.8612	-1.28136	0.449641	-2.84974	0.0043755	0.0228298	Hoxa7	homeobox A7 [Source:MGI Symbol;Acc:MGI:96179]
ENSMUSG00000108049	20.8704	-1.40624	0.498774	-2.8194	0.00481136	0.0245758	Gm44168	predicted gene, 44168 [Source:MGI Symbol;Acc:MGI:5690560]
ENSMUSG00000103336	20.8709	3.39154	0.765705	4.4293	9.45388e-06	0.000138718	Gm37993	predicted gene, 37993 [Source:MGI Symbol;Acc:MGI:5611221]
ENSMUSG00000114110	20.8733	-0.992728	0.365436	-2.71656	0.00659643	0.0313854	Gm46379	predicted gene, 46379 [Source:MGI Symbol;Acc:MGI:5826016]
ENSMUSG00000080772	20.8843	-1.02885	0.372964	-2.75857	0.00580541	0.0284948	Gm12543	predicted gene 12543 [Source:MGI Symbol;Acc:MGI:3649591]
ENSMUSG00000046456	20.8928	-2.56799	0.489269	-5.24864	1.53229e-07	3.70162e-06	Tmem150b	transmembrane protein 150B [Source:MGI Symbol;Acc:MGI:2679718]
ENSMUSG00000078716	20.975	-1.90861	0.527132	-3.62074	0.000293758	0.00257082	Tmem8b	transmembrane protein 8B [Source:MGI Symbol;Acc:MGI:2441680]
ENSMUSG00000107128	20.9776	-1.11074	0.396398	-2.80209	0.00507724	0.0256302	Gm42867	predicted gene 42867 [Source:MGI Symbol;Acc:MGI:5663004]
ENSMUSG00000032064	20.9781	-2.3772	0.507161	-4.68728	2.76866e-06	4.79728e-05	Dixdc1	DIX domain containing 1 [Source:MGI Symbol;Acc:MGI:2679721]
ENSMUSG00000097397	20.9797	-0.947093	0.355952	-2.66073	0.00779704	0.0358231	Gm16861	predicted gene, 16861 [Source:MGI Symbol;Acc:MGI:4439785]
ENSMUSG00000098840	21.0441	2.07913	0.450525	4.61491	3.93269e-06	6.53462e-05	Mir7679	microRNA 7679 [Source:MGI Symbol;Acc:MGI:5531290]
ENSMUSG00000038893	21.1046	-2.49592	0.60699	-4.11196	3.92306e-05	0.000470448	Fam117a	family with sequence similarity 117, member A [Source:MGI Symbol;Acc:MGI:2144564]
ENSMUSG00000093722	21.1886	-1.10004	0.414052	-2.65676	0.00788967	0.0361424	Gm20612	predicted gene 20612 [Source:MGI Symbol;Acc:MGI:5313059]
ENSMUSG00000094050	21.1994	1.3947	0.47653	2.92678	0.00342496	0.0189624	Gm23472	predicted gene, 23472 [Source:MGI Symbol;Acc:MGI:5453249]
ENSMUSG00000107676	21.3632	-1.23322	0.363954	-3.3884	0.000703021	0.00530246	Gm44178	predicted gene, 44178 [Source:MGI Symbol;Acc:MGI:5690570]
ENSMUSG00000052595	21.3644	1.56874	0.390586	4.01638	5.90986e-05	0.000669222	A1cf	APOBEC1 complementation factor [Source:MGI Symbol;Acc:MGI:1917115]
ENSMUSG00000089791	21.4534	1.81597	0.527767	3.44086	0.00057986	0.00451096	Gm3555	predicted pseudogene 3555 [Source:MGI Symbol;Acc:MGI:3781732]
ENSMUSG00000086714	21.4763	-1.95582	0.494746	-3.95318	7.71202e-05	0.00083582	0610009E02Rik	RIKEN cDNA 0610009E02 gene [Source:MGI Symbol;Acc:MGI:3698435]
ENSMUSG00000020178	21.5061	2.41195	0.774599	3.1138	0.00184692	0.0115649	Adora2a	adenosine A2a receptor [Source:MGI Symbol;Acc:MGI:99402]
ENSMUSG00000048806	21.5751	5.64519	1.05957	5.32783	9.9392e-08	2.52038e-06	Ifnb1	interferon beta 1, fibroblast [Source:MGI Symbol;Acc:MGI:107657]
ENSMUSG00000102437	21.6048	1.84816	0.472282	3.91325	9.10628e-05	0.000961338	Gm38048	predicted gene, 38048 [Source:MGI Symbol;Acc:MGI:5611276]
ENSMUSG00000032649	21.6703	1.57285	0.43829	3.5886	0.000332464	0.00284881	Colgalt2	collagen beta(1-O)galactosyltransferase 2 [Source:MGI Symbol;Acc:MGI:2138232]
ENSMUSG00000090277	21.6906	1.40354	0.40744	3.44478	0.000571521	0.00445718	Gm8338	predicted gene 8338 [Source:MGI Symbol;Acc:MGI:3647186]
ENSMUSG00000004187	21.6917	-3.23431	0.736038	-4.39422	1.11173e-05	0.000157935	Kifc2	kinesin family member C2 [Source:MGI Symbol;Acc:MGI:109187]
ENSMUSG00000086312	21.7214	1.48369	0.366174	4.05188	5.08083e-05	0.000587586	Gm15336	predicted gene 15336 [Source:MGI Symbol;Acc:MGI:3705096]
ENSMUSG00000036961	21.7282	-1.56722	0.550255	-2.84818	0.00439706	0.0229136	Wnt8b	wingless-type MMTV integration site family, member 8B [Source:MGI Symbol;Acc:MGI:109485]
ENSMUSG00000074647	21.7489	1.63139	0.423694	3.8504	0.000117924	0.00119905	Fam83c	family with sequence similarity 83, member C [Source:MGI Symbol;Acc:MGI:1918655]
ENSMUSG00000100747	21.7805	-1.64995	0.397155	-4.15443	3.26099e-05	0.000401625	1700084E18Rik	RIKEN cDNA 1700084E18 gene [Source:MGI Symbol;Acc:MGI:1914600]
ENSMUSG00000114865	21.7889	1.00075	0.343453	2.9138	0.00357054	0.0195519	Gm29776	predicted gene, 29776 [Source:MGI Symbol;Acc:MGI:5588935]
ENSMUSG00000100484	21.8436	-1.64443	0.518649	-3.1706	0.00152126	0.00990004	Gm7133	predicted gene 7133 [Source:MGI Symbol;Acc:MGI:3643070]
ENSMUSG00000083870	21.8578	1.31196	0.354796	3.69779	0.000217481	0.00200516	Gm11761	predicted gene 11761 [Source:MGI Symbol;Acc:MGI:3651275]
ENSMUSG00000024353	21.8861	-1.29546	0.440178	-2.94304	0.00325011	0.0181862	Mzb1	marginal zone B and B1 cell-specific protein 1 [Source:MGI Symbol;Acc:MGI:1917066]
ENSMUSG00000032110	21.9705	1.53213	0.422159	3.62927	0.00028422	0.0025066	Acrv1	acrosomal vesicle protein 1 [Source:MGI Symbol;Acc:MGI:104590]
ENSMUSG00000084081	21.977	1.59358	0.517787	3.07768	0.00208617	0.0127907	Gm12057	predicted gene 12057 [Source:MGI Symbol;Acc:MGI:3650030]
ENSMUSG00000042828	22.0186	1.08325	0.37109	2.91911	0.00351031	0.0193088	Trim72	tripartite motif-containing 72 [Source:MGI Symbol;Acc:MGI:3612190]
ENSMUSG00000105244	22.0437	-1.22036	0.426092	-2.86408	0.0041822	0.022056	Gm5281	predicted gene 5281 [Source:MGI Symbol;Acc:MGI:3779483]
ENSMUSG00000109675	22.0976	1.10329	0.376992	2.92658	0.00342715	0.0189661	Nxpe1-ps	neurexophilin and PC-esterase domain family, member 1, pseudogene [Source:MGI Symbol;Acc:MGI:3646632]
ENSMUSG00000106005	22.1186	-0.923774	0.358778	-2.57478	0.0100304	0.0435929	Gm29151	predicted gene 29151 [Source:MGI Symbol;Acc:MGI:5579857]
ENSMUSG00000103611	22.1802	-2.75957	0.601764	-4.5858	4.52249e-06	7.35213e-05	Gm37195	predicted gene, 37195 [Source:MGI Symbol;Acc:MGI:5610423]
ENSMUSG00000032065	22.1842	2.58331	0.577032	4.47689	7.57387e-06	0.00011554	Tex12	testis expressed gene 12 [Source:MGI Symbol;Acc:MGI:1913904]
ENSMUSG00000086851	22.2205	-1.96795	0.544353	-3.61521	0.000300104	0.0026081	A430108G06Rik	RIKEN cDNA A430108G06 gene [Source:MGI Symbol;Acc:MGI:2442478]
ENSMUSG00000109729	22.255	2.87763	0.423329	6.79762	1.06361e-11	5.97608e-10	Gm45418	predicted gene 45418 [Source:MGI Symbol;Acc:MGI:5791254]
ENSMUSG00000114419	22.2749	1.19989	0.43179	2.77888	0.00545461	0.0270921	5430414B19Rik	RIKEN cDNA 5430414B19 gene [Source:MGI Symbol;Acc:MGI:1921096]
ENSMUSG00000028082	22.2939	2.49743	0.458833	5.443	5.23915e-08	1.42231e-06	Sh3d19	SH3 domain protein D19 [Source:MGI Symbol;Acc:MGI:1350923]
ENSMUSG00000113212	22.295	-1.537	0.420324	-3.6567	0.000255487	0.00229535	Gm47435	predicted gene, 47435 [Source:MGI Symbol;Acc:MGI:6096386]
ENSMUSG00000095205	22.3055	1.55203	0.496124	3.1283	0.00175818	0.011149	Snord93	small nucleolar RNA, C/D box 93 [Source:MGI Symbol;Acc:MGI:3819566]
ENSMUSG00000107458	22.3382	2.10862	0.419763	5.02337	5.07723e-07	1.06498e-05	Gm44040	predicted gene, 44040 [Source:MGI Symbol;Acc:MGI:5690432]
ENSMUSG00000031549	22.3808	-2.46451	0.678077	-3.63456	0.00027846	0.00246581	Ido2	indoleamine 2,3-dioxygenase 2 [Source:MGI Symbol;Acc:MGI:2142489]
ENSMUSG00000116097	22.5371	-1.88203	0.567721	-3.31505	0.000916259	0.0065869	AL590144.2	0
ENSMUSG00000097259	22.5538	2.16038	0.405753	5.32437	1.01305e-07	2.5585e-06	Gm26766	predicted gene, 26766 [Source:MGI Symbol;Acc:MGI:5477260]
ENSMUSG00000097254	22.5639	-1.21877	0.429853	-2.83531	0.00457811	0.0236208	C430042M11Rik	RIKEN cDNA C430042M11 gene [Source:MGI Symbol;Acc:MGI:2443186]
ENSMUSG00000089513	22.5866	-2.01192	0.466335	-4.31432	1.60096e-05	0.000216841	Gm24875	predicted gene, 24875 [Source:MGI Symbol;Acc:MGI:5454652]
ENSMUSG00000032899	22.6622	2.49398	0.433599	5.7518	8.82962e-09	2.87457e-07	Styk1	serine/threonine/tyrosine kinase 1 [Source:MGI Symbol;Acc:MGI:2141396]
ENSMUSG00000093637	22.6743	-0.952605	0.372298	-2.55872	0.010506	0.0451652	Gm20636	predicted gene 20636 [Source:MGI Symbol;Acc:MGI:5313083]
ENSMUSG00000100529	22.7281	4.41311	0.604726	7.29771	2.9271e-13	2.18679e-11	Gm19261	predicted gene, 19261 [Source:MGI Symbol;Acc:MGI:5011446]
ENSMUSG00000102545	22.7551	-1.7497	0.474207	-3.68973	0.000224488	0.00206356	6430573P05Rik	RIKEN cDNA 6430573P05 gene [Source:MGI Symbol;Acc:MGI:2686494]
ENSMUSG00000028278	22.776	-2.32677	0.816007	-2.85141	0.00435258	0.0227387	Rragd	Ras-related GTP binding D [Source:MGI Symbol;Acc:MGI:1098604]
ENSMUSG00000110484	22.8112	2.50274	0.470573	5.3185	1.04628e-07	2.62714e-06	Gm45712	predicted gene 45712 [Source:MGI Symbol;Acc:MGI:5804827]
ENSMUSG00000108166	22.8261	0.961005	0.348157	2.76026	0.00577553	0.0283927	Gm44017	predicted gene, 44017 [Source:MGI Symbol;Acc:MGI:5690409]
ENSMUSG00000056735	22.8494	-3.17508	0.511142	-6.21174	5.24001e-10	2.22816e-08	A930024E05Rik	RIKEN cDNA A930024E05 gene [Source:MGI Symbol;Acc:MGI:1924414]
ENSMUSG00000048483	22.8695	-2.46401	0.542653	-4.54068	5.60721e-06	8.85082e-05	Zdhhc22	zinc finger, DHHC-type containing 22 [Source:MGI Symbol;Acc:MGI:2685108]
ENSMUSG00000000359	22.9098	-1.18633	0.393219	-3.01698	0.00255306	0.0150304	Rem1	rad and gem related GTP binding protein 1 [Source:MGI Symbol;Acc:MGI:1097696]
ENSMUSG00000040329	22.9197	2.54242	0.437563	5.8104	6.23224e-09	2.10574e-07	Il7	interleukin 7 [Source:MGI Symbol;Acc:MGI:96561]
ENSMUSG00000105868	22.9307	-1.06835	0.421456	-2.53491	0.0112476	0.0476974	Gm43766	predicted gene 43766 [Source:MGI Symbol;Acc:MGI:5663903]
ENSMUSG00000106239	22.9333	1.58908	0.54491	2.91623	0.00354287	0.0194388	Gm9260	predicted gene 9260 [Source:MGI Symbol;Acc:MGI:3645725]
ENSMUSG00000020027	22.9801	2.70339	0.445754	6.06475	1.32158e-09	5.17111e-08	Socs2	suppressor of cytokine signaling 2 [Source:MGI Symbol;Acc:MGI:1201787]
ENSMUSG00000090038	22.9997	-1.5824	0.481901	-3.28367	0.00102466	0.00721616	Gm16573	predicted gene 16573 [Source:MGI Symbol;Acc:MGI:4414993]
ENSMUSG00000112900	23.0274	-1.4989	0.430787	-3.47945	0.000502441	0.00400081	Gm48204	predicted gene, 48204 [Source:MGI Symbol;Acc:MGI:6097593]
ENSMUSG00000031450	23.0692	2.27377	0.610795	3.72264	0.000197148	0.00185103	Grk1	G protein-coupled receptor kinase 1 [Source:MGI Symbol;Acc:MGI:1345146]
ENSMUSG00000029700	23.1048	1.85284	0.500621	3.70108	0.000214684	0.00198511	Slc13a1	solute carrier family 13 (sodium/sulfate symporters), member 1 [Source:MGI Symbol;Acc:MGI:1859937]
ENSMUSG00000087610	23.1524	-2.00859	0.50411	-3.98442	6.76457e-05	0.000750042	Gm16253	predicted gene 16253 [Source:MGI Symbol;Acc:MGI:3826531]
ENSMUSG00000023266	23.1583	-1.69708	0.550017	-3.0855	0.00203208	0.0125051	Frs3	fibroblast growth factor receptor substrate 3 [Source:MGI Symbol;Acc:MGI:2135965]
ENSMUSG00000089652	23.259	2.23728	0.44237	5.05749	4.24816e-07	9.10949e-06	Gm16025	predicted gene 16025 [Source:MGI Symbol;Acc:MGI:3802144]
ENSMUSG00000052783	23.286	-1.11222	0.403426	-2.75693	0.00583471	0.0285993	Grk4	G protein-coupled receptor kinase 4 [Source:MGI Symbol;Acc:MGI:95801]
ENSMUSG00000113687	23.3399	-1.23339	0.45593	-2.70522	0.00682589	0.0322684	AC123705.1	0
ENSMUSG00000030630	23.4044	-1.39796	0.431897	-3.23679	0.00120883	0.00821764	Fah	fumarylacetoacetate hydrolase [Source:MGI Symbol;Acc:MGI:95482]
ENSMUSG00000110498	23.4143	-1.18321	0.400402	-2.95505	0.00312616	0.0176374	A630001O12Rik	RIKEN cDNA A630001O12 gene [Source:MGI Symbol;Acc:MGI:3041181]
ENSMUSG00000060715	23.4477	0.922966	0.343263	2.6888	0.00717089	0.033563	1700019A02Rik	RIKEN cDNA 1700019A02 gene [Source:MGI Symbol;Acc:MGI:1916647]
ENSMUSG00000090369	23.513	-3.72966	0.642915	-5.80118	6.58501e-09	2.21e-07	4933411K16Rik	RIKEN cDNA 4933411K16 gene [Source:MGI Symbol;Acc:MGI:1914015]
ENSMUSG00000069515	23.5882	1.52787	0.551591	2.76994	0.00560673	0.0277046	Lyz1	lysozyme 1 [Source:MGI Symbol;Acc:MGI:96902]
ENSMUSG00000087314	23.6366	-0.989105	0.349948	-2.82643	0.00470694	0.0241411	Prkag2os2	protein kinase, AMP-activated, gamma 2 non-catalytic subunit, opposite strand 2 [Source:MGI Symbol;Acc:MGI:3783001]
ENSMUSG00000070388	23.6501	2.71661	0.518786	5.23647	1.63675e-07	3.9199e-06	Fbxo39	F-box protein 39 [Source:MGI Symbol;Acc:MGI:3505735]
ENSMUSG00000084974	23.6631	-1.40728	0.468752	-3.00219	0.00268041	0.015622	Gm15567	predicted gene 15567 [Source:MGI Symbol;Acc:MGI:3783016]
ENSMUSG00000088357	23.7326	-3.3949	0.681089	-4.98452	6.21154e-07	1.28141e-05	Gm24011	predicted gene, 24011 [Source:MGI Symbol;Acc:MGI:5453788]
ENSMUSG00000045065	23.7442	-1.52632	0.493365	-3.09369	0.00197686	0.0122201	9930022D16Rik	RIKEN cDNA 9930022D16 gene [Source:MGI Symbol;Acc:MGI:2444178]
ENSMUSG00000026546	23.787	-2.73684	0.49727	-5.50374	3.7182e-08	1.05165e-06	Cfap45	cilia and flagella associated protein 45 [Source:MGI Symbol;Acc:MGI:1919120]
ENSMUSG00000114871	23.8707	3.54731	0.497578	7.12915	1.00989e-12	6.7488e-11	AC238811.1	predicted gene, 21370 [Source:MGI Symbol;Acc:MGI:5434725]
ENSMUSG00000065547	24.0155	-1.34384	0.401218	-3.34941	0.000809838	0.00595787	Mir199a-1	microRNA 199a-1 [Source:MGI Symbol;Acc:MGI:2676863]
ENSMUSG00000041309	24.1342	-2.02457	0.461175	-4.39001	1.13343e-05	0.000160562	Nkx6-2	NK6 homeobox 2 [Source:MGI Symbol;Acc:MGI:1352738]
ENSMUSG00000002032	24.1979	-1.3759	0.397501	-3.46139	0.000537402	0.00423335	Tmem25	transmembrane protein 25 [Source:MGI Symbol;Acc:MGI:1918937]
ENSMUSG00000101655	24.2092	-1.2661	0.382548	-3.30966	0.000934097	0.00668056	2310040G24Rik	RIKEN cDNA 2310040G24 gene [Source:MGI Symbol;Acc:MGI:1916897]
ENSMUSG00000027071	24.2102	-1.30474	0.438421	-2.97599	0.00292046	0.0167132	P2rx3	purinergic receptor P2X, ligand-gated ion channel, 3 [Source:MGI Symbol;Acc:MGI:1097160]
ENSMUSG00000101223	24.2187	-2.16135	0.433971	-4.98041	6.34483e-07	1.30783e-05	4930568A12Rik	RIKEN cDNA 4930568A12 gene [Source:MGI Symbol;Acc:MGI:1923133]
ENSMUSG00000087232	24.237	2.88957	0.442782	6.52596	6.75677e-11	3.36522e-09	Gm14764	predicted gene 14764 [Source:MGI Symbol;Acc:MGI:3705248]
ENSMUSG00000082190	24.2598	0.911277	0.34175	2.6665	0.00766455	0.0353378	Gm13641	predicted gene 13641 [Source:MGI Symbol;Acc:MGI:3651867]
ENSMUSG00000088623	24.3354	1.71722	0.39046	4.39794	1.09282e-05	0.00015578	Gm23031	predicted gene, 23031 [Source:MGI Symbol;Acc:MGI:5452808]
ENSMUSG00000085286	24.3609	-0.895946	0.345423	-2.59377	0.00949312	0.0416927	Ube4bos3	ubiquitination factor E4B, opposite strand 3 [Source:MGI Symbol;Acc:MGI:1921560]
ENSMUSG00000104415	24.4635	-1.39865	0.519602	-2.69177	0.00710738	0.0333176	Gm37069	predicted gene, 37069 [Source:MGI Symbol;Acc:MGI:5610297]
ENSMUSG00000104126	24.471	1.50321	0.410521	3.66172	0.000250529	0.00225973	Gm37486	predicted gene, 37486 [Source:MGI Symbol;Acc:MGI:5610714]
ENSMUSG00000027204	24.4773	5.78013	0.83549	6.91826	4.57239e-12	2.73501e-10	Fbn1	fibrillin 1 [Source:MGI Symbol;Acc:MGI:95489]
ENSMUSG00000103046	24.4825	-0.995628	0.384601	-2.58873	0.00963314	0.0421943	Gm37309	predicted gene, 37309 [Source:MGI Symbol;Acc:MGI:5610537]
ENSMUSG00000097343	24.5122	-1.17605	0.376071	-3.12721	0.00176473	0.0111775	9030407P20Rik	RIKEN cDNA 9030407P20 gene [Source:MGI Symbol;Acc:MGI:1918818]
ENSMUSG00000099719	24.515	0.894426	0.336247	2.66002	0.00781352	0.0358527	Gm28802	predicted gene 28802 [Source:MGI Symbol;Acc:MGI:5579508]
ENSMUSG00000006720	24.5206	-1.3787	0.369937	-3.72685	0.000193889	0.00182798	Zfp184	zinc finger protein 184 (Kruppel-like) [Source:MGI Symbol;Acc:MGI:1922244]
ENSMUSG00000085744	24.5489	-2.04606	0.600736	-3.40592	0.00065941	0.00502813	Gm12259	predicted gene 12259 [Source:MGI Symbol;Acc:MGI:3649826]
ENSMUSG00000070501	24.5689	3.31539	0.447411	7.41017	1.26136e-13	9.91752e-12	Ifi214	interferon activated gene 214 [Source:MGI Symbol;Acc:MGI:3584522]
ENSMUSG00000085604	24.5713	2.83453	0.395927	7.15922	8.11359e-13	5.49767e-11	Dhx58os	DEAH (Asp-Glu-Ala-His) box polypeptide 58, opposite strand [Source:MGI Symbol;Acc:MGI:3705104]
ENSMUSG00000095040	24.591	-1.16671	0.417167	-2.79675	0.00516189	0.0259788	1700001J03Rik	RIKEN cDNA 1700001J03 gene [Source:MGI Symbol;Acc:MGI:1916532]
ENSMUSG00000072618	24.6297	-1.31615	0.45326	-2.90375	0.00368721	0.0200459	Gm10384	predicted gene 10384 [Source:MGI Symbol;Acc:MGI:3641812]
ENSMUSG00000081651	24.6733	0.976222	0.379363	2.57332	0.0100728	0.0437469	Gm15530	predicted gene 15530 [Source:MGI Symbol;Acc:MGI:3782978]
ENSMUSG00000067199	24.8035	-4.42671	0.7534	-5.87564	4.21212e-09	1.48438e-07	Frat1	frequently rearranged in advanced T cell lymphomas [Source:MGI Symbol;Acc:MGI:109450]
ENSMUSG00000107736	24.8115	2.19101	0.381688	5.74033	9.44942e-09	3.03291e-07	Gm44148	predicted gene, 44148 [Source:MGI Symbol;Acc:MGI:5690540]
ENSMUSG00000087356	24.83	-1.67067	0.41332	-4.04207	5.29818e-05	0.00060962	Gm13856	predicted gene 13856 [Source:MGI Symbol;Acc:MGI:3652199]
ENSMUSG00000077274	24.9234	1.03144	0.318092	3.24259	0.00118449	0.00807408	Gm22786	predicted gene, 22786 [Source:MGI Symbol;Acc:MGI:5452563]
ENSMUSG00000046056	24.9621	-1.27162	0.440906	-2.8841	0.00392534	0.0209981	Sbsn	suprabasin [Source:MGI Symbol;Acc:MGI:2446326]
ENSMUSG00000081984	24.9935	-1.39788	0.383308	-3.64688	0.000265446	0.00237034	Dnajb3	DnaJ heat shock protein family (Hsp40) member B3 [Source:MGI Symbol;Acc:MGI:1306822]
ENSMUSG00000103979	24.9989	1.01767	0.35005	2.90722	0.00364657	0.0198899	Gm20305	predicted gene, 20305 [Source:MGI Symbol;Acc:MGI:5012490]
ENSMUSG00000103105	25.0001	4.07789	0.659426	6.184	6.24968e-10	2.60869e-08	Gm18752	predicted gene, 18752 [Source:MGI Symbol;Acc:MGI:5010937]
ENSMUSG00000111618	25.068	1.78514	0.460279	3.8784	0.000105147	0.00108547	Gm47268	predicted gene, 47268 [Source:MGI Symbol;Acc:MGI:6096105]
ENSMUSG00000116480	25.1132	-1.61169	0.48579	-3.31768	0.000907698	0.00653475	AC126682.1	0
ENSMUSG00000113195	25.1734	-1.23117	0.450211	-2.73465	0.00624467	0.0300781	Gm48586	predicted gene, 48586 [Source:MGI Symbol;Acc:MGI:6098157]
ENSMUSG00000031449	25.1763	2.12872	0.508515	4.18614	2.83736e-05	0.000354004	Atp4b	ATPase, H+/K+ exchanging, beta polypeptide [Source:MGI Symbol;Acc:MGI:88114]
ENSMUSG00000106978	25.1935	-1.35147	0.424064	-3.18695	0.00143779	0.00945035	N4bp2os	NEDD4 binding protein 2, opposite strand [Source:MGI Symbol;Acc:MGI:1921484]
ENSMUSG00000086926	25.2334	3.96036	0.64915	6.10085	1.05508e-09	4.22758e-08	Gm6226	predicted gene 6226 [Source:MGI Symbol;Acc:MGI:3643254]
ENSMUSG00000108068	25.2613	1.98416	0.390881	5.07612	3.85217e-07	8.32463e-06	Gm44075	predicted gene, 44075 [Source:MGI Symbol;Acc:MGI:5690467]
ENSMUSG00000074219	25.2661	-1.5818	0.46202	-3.42365	0.000617857	0.00476548	Gm10644	predicted gene 10644 [Source:MGI Symbol;Acc:MGI:3704314]
ENSMUSG00000037140	25.2777	0.855293	0.326352	2.62077	0.00877306	0.0392613	Tas2r108	taste receptor, type 2, member 108 [Source:MGI Symbol;Acc:MGI:2681210]
ENSMUSG00000097443	25.3546	-1.84136	0.410341	-4.48739	7.21022e-06	0.000110735	Gm17529	predicted gene, 17529 [Source:MGI Symbol;Acc:MGI:4937163]
ENSMUSG00000087478	25.4083	-1.10877	0.388778	-2.85194	0.0043453	0.0227102	4930506C21Rik	RIKEN cDNA 4930506C21 gene [Source:MGI Symbol;Acc:MGI:1922310]
ENSMUSG00000038128	25.4236	1.52582	0.454756	3.35525	0.00079293	0.00585864	Camk4	calcium/calmodulin-dependent protein kinase IV [Source:MGI Symbol;Acc:MGI:88258]
ENSMUSG00000113203	25.4513	-1.02349	0.353532	-2.89505	0.00379103	0.0204631	Gm47587	predicted gene, 47587 [Source:MGI Symbol;Acc:MGI:6096629]
ENSMUSG00000032443	25.4667	1.1392	0.378465	3.01005	0.00261203	0.0153163	Zcwpw2	zinc finger, CW type with PWWP domain 2 [Source:MGI Symbol;Acc:MGI:1921888]
ENSMUSG00000074805	25.4986	3.3745	0.715993	4.71304	2.44051e-06	4.28513e-05	Il1bos	interleukin 1 beta, opposite strand [Source:MGI Symbol;Acc:MGI:3650458]
ENSMUSG00000053128	25.5676	-0.971621	0.38219	-2.54225	0.0110143	0.0469169	Rnf26	ring finger protein 26 [Source:MGI Symbol;Acc:MGI:2388131]
ENSMUSG00000013483	25.6107	-4.19988	0.917369	-4.57818	4.69035e-06	7.58556e-05	Card14	caspase recruitment domain family, member 14 [Source:MGI Symbol;Acc:MGI:2386258]
ENSMUSG00000000093	25.6386	-1.98254	0.738084	-2.68607	0.0072299	0.0337886	Tbx2	T-box 2 [Source:MGI Symbol;Acc:MGI:98494]
ENSMUSG00000104306	25.6486	-0.988055	0.361267	-2.73497	0.00623855	0.0300545	Gm36972	predicted gene, 36972 [Source:MGI Symbol;Acc:MGI:5610200]
ENSMUSG00000088400	25.6603	1.95591	0.389547	5.02099	5.1407e-07	1.07559e-05	Gm25889	predicted gene, 25889 [Source:MGI Symbol;Acc:MGI:5455666]
ENSMUSG00000078588	25.7348	-2.22145	0.427087	-5.20139	1.97801e-07	4.61775e-06	Ccdc24	coiled-coil domain containing 24 [Source:MGI Symbol;Acc:MGI:2685874]
ENSMUSG00000005800	25.7357	3.43074	0.6614	5.18708	2.13612e-07	4.95909e-06	Mmp8	matrix metallopeptidase 8 [Source:MGI Symbol;Acc:MGI:1202395]
ENSMUSG00000032377	25.7603	-2.06016	0.466266	-4.41842	9.94255e-06	0.000144531	Plscr4	phospholipid scramblase 4 [Source:MGI Symbol;Acc:MGI:2143267]
ENSMUSG00000097316	25.7615	-1.92741	0.504053	-3.82382	0.000131402	0.00131523	Gm10516	predicted gene 10516 [Source:MGI Symbol;Acc:MGI:3641979]
ENSMUSG00000086924	25.8107	-2.41193	0.477927	-5.04665	4.4962e-07	9.5594e-06	Gm11766	predicted gene 11766 [Source:MGI Symbol;Acc:MGI:3650673]
ENSMUSG00000086324	25.8134	1.48384	0.336885	4.40459	1.05983e-05	0.000151509	Gm15564	predicted gene 15564 [Source:MGI Symbol;Acc:MGI:3783013]
ENSMUSG00000009654	25.8918	-2.76908	0.605654	-4.57205	4.8298e-06	7.78089e-05	Oit3	oncoprotein induced transcript 3 [Source:MGI Symbol;Acc:MGI:1201782]
ENSMUSG00000106698	25.8929	1.19533	0.334103	3.57772	0.000346598	0.00294862	Gm43599	predicted gene 43599 [Source:MGI Symbol;Acc:MGI:5663736]
ENSMUSG00000102630	25.9	1.13495	0.34718	3.26906	0.00107904	0.00750464	Gm37289	predicted gene, 37289 [Source:MGI Symbol;Acc:MGI:5610517]
ENSMUSG00000112278	25.9126	-1.27007	0.452907	-2.80425	0.00504333	0.0255157	Gm30025	predicted gene, 30025 [Source:MGI Symbol;Acc:MGI:5589184]
ENSMUSG00000112698	25.9544	-1.42355	0.516765	-2.75474	0.00587392	0.0287408	Gm7525	predicted gene 7525 [Source:MGI Symbol;Acc:MGI:3645975]
ENSMUSG00000111806	26.0716	1.5946	0.512636	3.1106	0.00186708	0.0116707	Gm47403	predicted gene, 47403 [Source:MGI Symbol;Acc:MGI:6096332]
ENSMUSG00000089982	26.1058	-1.90984	0.612621	-3.11748	0.00182402	0.0114523	Gm7568	predicted gene 7568 [Source:MGI Symbol;Acc:MGI:3649156]
ENSMUSG00000086076	26.1693	-2.20118	0.480716	-4.57896	4.67294e-06	7.56229e-05	Ncr3-ps	natural cytotoxicity triggering receptor 3, pseudogene [Source:MGI Symbol;Acc:MGI:2149332]
ENSMUSG00000108472	26.189	-1.06371	0.360362	-2.95178	0.00315949	0.0177921	Gm45212	predicted gene 45212 [Source:MGI Symbol;Acc:MGI:5753788]
ENSMUSG00000112146	26.236	-2.37522	0.860162	-2.76136	0.00575607	0.0283082	Gm46210	predicted gene, 46210 [Source:MGI Symbol;Acc:MGI:5825847]
ENSMUSG00000064637	26.2631	1.10412	0.340326	3.24429	0.00117743	0.00804134	Snora20	small nucleolar RNA, H/ACA box 20 [Source:MGI Symbol;Acc:MGI:3819492]
ENSMUSG00000115417	26.2963	-1.0254	0.376188	-2.72576	0.00641542	0.0307112	AC131586.4	predicted gene, 48949 [Source:MGI Symbol;Acc:MGI:6118274]
ENSMUSG00000085914	26.3474	-1.17372	0.447645	-2.62198	0.00874198	0.0391643	Gm14320	predicted gene 14320 [Source:MGI Symbol;Acc:MGI:3649455]
ENSMUSG00000031778	26.4262	2.46532	0.617842	3.99021	6.60147e-05	0.000734564	Cx3cl1	chemokine (C-X3-C motif) ligand 1 [Source:MGI Symbol;Acc:MGI:1097153]
ENSMUSG00000074178	26.4602	-0.930795	0.324333	-2.86987	0.00410637	0.0217294	Gm10638	predicted gene 10638 [Source:MGI Symbol;Acc:MGI:3704316]
ENSMUSG00000000562	26.4604	-1.99266	0.651925	-3.05658	0.00223878	0.0135535	Adora3	adenosine A3 receptor [Source:MGI Symbol;Acc:MGI:104847]
ENSMUSG00000086997	26.4772	-1.95045	0.425804	-4.58064	4.63565e-06	7.50681e-05	Gm12981	predicted gene 12981 [Source:MGI Symbol;Acc:MGI:3651528]
ENSMUSG00000031847	26.5	-1.88097	0.519163	-3.62308	0.000291117	0.00255128	1700030J22Rik	RIKEN cDNA 1700030J22 gene [Source:MGI Symbol;Acc:MGI:1916778]
ENSMUSG00000111397	26.5024	1.29721	0.340057	3.81469	0.000136355	0.0013572	Gm48232	predicted gene, 48232 [Source:MGI Symbol;Acc:MGI:6097638]
ENSMUSG00000084543	26.5161	1.31794	0.31851	4.13782	3.50629e-05	0.00042791	Gm23184	predicted gene, 23184 [Source:MGI Symbol;Acc:MGI:5452961]
ENSMUSG00000030554	26.5436	-1.20005	0.405158	-2.96194	0.00305711	0.0173181	Synm	synemin, intermediate filament protein [Source:MGI Symbol;Acc:MGI:2661187]
ENSMUSG00000079019	26.6378	-1.43592	0.533025	-2.69391	0.00706182	0.0331518	Insl3	insulin-like 3 [Source:MGI Symbol;Acc:MGI:108427]
ENSMUSG00000024063	26.6425	-2.67517	0.509075	-5.25496	1.48058e-07	3.597e-06	Lbh	limb-bud and heart [Source:MGI Symbol;Acc:MGI:1925139]
ENSMUSG00000026220	26.6785	-3.91279	0.7293	-5.36513	8.08888e-08	2.08932e-06	Slc16a14	solute carrier family 16 (monocarboxylic acid transporters), member 14 [Source:MGI Symbol;Acc:MGI:1919031]
ENSMUSG00000041423	26.6827	1.27945	0.344573	3.71316	0.00020469	0.00190894	Paqr6	progestin and adipoQ receptor family member VI [Source:MGI Symbol;Acc:MGI:1916207]
ENSMUSG00000093910	26.7264	0.884667	0.344268	2.56971	0.0101785	0.044068	Zfp853	zinc finger protein 853 [Source:MGI Symbol;Acc:MGI:2685638]
ENSMUSG00000086297	26.7318	-1.42034	0.382772	-3.71067	0.000206708	0.00192554	Gm15632	predicted gene 15632 [Source:MGI Symbol;Acc:MGI:3783076]
ENSMUSG00000072949	26.7472	-1.76963	0.402774	-4.3936	1.11489e-05	0.000158227	Acot1	acyl-CoA thioesterase 1 [Source:MGI Symbol;Acc:MGI:1349396]
ENSMUSG00000079560	26.756	-1.59301	0.413517	-3.85233	0.000116997	0.00119205	Hoxa3	homeobox A3 [Source:MGI Symbol;Acc:MGI:96175]
ENSMUSG00000085238	26.793	5.37186	0.722645	7.43362	1.05666e-13	8.38722e-12	4930479D17Rik	RIKEN cDNA 4930479D17 gene [Source:MGI Symbol;Acc:MGI:1922175]
ENSMUSG00000045625	26.8105	-1.26472	0.485101	-2.60713	0.0091306	0.0404802	Pigz	phosphatidylinositol glycan anchor biosynthesis, class Z [Source:MGI Symbol;Acc:MGI:2443822]
ENSMUSG00000026580	26.8269	-2.35806	0.891963	-2.64368	0.0082011	0.0373093	Selp	selectin, platelet [Source:MGI Symbol;Acc:MGI:98280]
ENSMUSG00000090231	26.915	1.56104	0.526873	2.96284	0.0030482	0.0172782	Cfb	complement factor B [Source:MGI Symbol;Acc:MGI:105975]
ENSMUSG00000109216	26.9294	1.04412	0.379103	2.7542	0.00588358	0.0287825	Gm44907	predicted gene 44907 [Source:MGI Symbol;Acc:MGI:5753483]
ENSMUSG00000048164	27.0033	1.17547	0.33846	3.47299	0.000514699	0.00407634	Gm7204	predicted pseudogene 7204 [Source:MGI Symbol;Acc:MGI:3645884]
ENSMUSG00000109428	27.0457	1.02262	0.346474	2.9515	0.00316233	0.0178	Gm45698	predicted gene 45698 [Source:MGI Symbol;Acc:MGI:5804813]
ENSMUSG00000065651	27.0917	1.02925	0.358205	2.87337	0.00406118	0.0215587	Gm25973	predicted gene, 25973 [Source:MGI Symbol;Acc:MGI:5455750]
ENSMUSG00000018740	27.1683	-1.39162	0.406583	-3.42273	0.000619958	0.00477868	Slc25a35	solute carrier family 25, member 35 [Source:MGI Symbol;Acc:MGI:1919248]
ENSMUSG00000074619	27.1886	-1.89786	0.374402	-5.06906	3.99792e-07	8.60804e-06	1700034I23Rik	RIKEN cDNA 1700034I23 gene [Source:MGI Symbol;Acc:MGI:1920547]
ENSMUSG00000094447	27.2693	-4.08155	0.8261	-4.94075	7.78218e-07	1.57044e-05	9430069I07Rik	RIKEN cDNA 9430069I07 gene [Source:MGI Symbol;Acc:MGI:1924608]
ENSMUSG00000109427	27.3023	0.986423	0.347235	2.84079	0.00450017	0.0233149	Gm45845	predicted gene 45845 [Source:MGI Symbol;Acc:MGI:5804960]
ENSMUSG00000029797	27.3369	-7.3638	1.60482	-4.58855	4.46339e-06	7.28923e-05	Sspo	SCO-spondin [Source:MGI Symbol;Acc:MGI:2674311]
ENSMUSG00000074978	27.3566	1.3534	0.384796	3.51718	0.000436154	0.0035487	Actg-ps1	actin, gamma, pseudogene 1 [Source:MGI Symbol;Acc:MGI:87907]
ENSMUSG00000003354	27.3566	-1.16698	0.341188	-3.42035	0.000625396	0.00480835	Ccdc65	coiled-coil domain containing 65 [Source:MGI Symbol;Acc:MGI:2146001]
ENSMUSG00000109251	27.3732	-1.3457	0.502081	-2.68024	0.00735701	0.03421	E230032D23Rik	RIKEN cDNA E230032D23 gene [Source:MGI Symbol;Acc:MGI:3041205]
ENSMUSG00000112894	27.4171	3.15408	0.405312	7.78184	7.14772e-15	6.76949e-13	Gm47009	predicted gene, 47009 [Source:MGI Symbol;Acc:MGI:6095688]
ENSMUSG00000044916	27.4532	-0.989231	0.325636	-3.03785	0.00238276	0.0142458	1700029I15Rik	RIKEN cDNA 1700029I15 gene [Source:MGI Symbol;Acc:MGI:1916742]
ENSMUSG00000034226	27.4544	-2.02107	0.619684	-3.26144	0.00110847	0.00766666	Rhov	ras homolog family member V [Source:MGI Symbol;Acc:MGI:2444227]
ENSMUSG00000028751	27.4737	-2.53059	0.762582	-3.31845	0.000905173	0.00652032	Pla2g2e	phospholipase A2, group IIE [Source:MGI Symbol;Acc:MGI:1349660]
ENSMUSG00000040432	27.4824	1.86615	0.446468	4.1798	2.91763e-05	0.000362933	Ltb4r2	leukotriene B4 receptor 2 [Source:MGI Symbol;Acc:MGI:1888501]
ENSMUSG00000049409	27.4904	1.80365	0.397812	4.53392	5.78976e-06	9.08883e-05	Prokr1	prokineticin receptor 1 [Source:MGI Symbol;Acc:MGI:1929676]
ENSMUSG00000107985	27.5506	1.9255	0.437911	4.39703	1.09744e-05	0.00015635	Gm35037	predicted gene, 35037 [Source:MGI Symbol;Acc:MGI:5594196]
ENSMUSG00000087674	27.6824	1.33665	0.342557	3.90196	9.54156e-05	0.000997951	4930447M23Rik	RIKEN cDNA 4930447M23 gene [Source:MGI Symbol;Acc:MGI:1918902]
ENSMUSG00000038797	27.6844	-2.04754	0.483151	-4.23788	2.25638e-05	0.000290208	Zscan2	zinc finger and SCAN domain containing 2 [Source:MGI Symbol;Acc:MGI:99176]
ENSMUSG00000035274	27.6898	3.93811	0.53845	7.31378	2.59724e-13	1.95599e-11	Tpbg	trophoblast glycoprotein [Source:MGI Symbol;Acc:MGI:1341264]
ENSMUSG00000110318	27.7688	-1.10419	0.416337	-2.65216	0.00799776	0.036584	Gm2767	predicted gene 2767 [Source:MGI Symbol;Acc:MGI:3780936]
ENSMUSG00000108108	27.773	1.00623	0.354323	2.83988	0.00451308	0.0233576	Gm44270	predicted gene, 44270 [Source:MGI Symbol;Acc:MGI:5690662]
ENSMUSG00000110495	27.7997	3.47136	0.52978	6.55246	5.65981e-11	2.85884e-09	Gm45879	predicted gene 45879 [Source:MGI Symbol;Acc:MGI:5804994]
ENSMUSG00000094405	27.8715	2.02114	0.435847	4.63728	3.53025e-06	5.9359e-05	Gm23143	predicted gene, 23143 [Source:MGI Symbol;Acc:MGI:5452920]
ENSMUSG00000075514	27.9382	-1.16488	0.355912	-3.27294	0.00106436	0.00743772	Gm13375	predicted gene 13375 [Source:MGI Symbol;Acc:MGI:3649913]
ENSMUSG00000022371	28.0117	1.78199	0.386732	4.60782	4.06908e-06	6.73323e-05	Col14a1	collagen, type XIV, alpha 1 [Source:MGI Symbol;Acc:MGI:1341272]
ENSMUSG00000101856	28.0252	-1.24585	0.397628	-3.13321	0.00172907	0.0110061	1700096K18Rik	RIKEN cDNA 1700096K18 gene [Source:MGI Symbol;Acc:MGI:1920821]
ENSMUSG00000088856	28.0471	1.43341	0.320548	4.47174	7.75847e-06	0.000117996	Gm24727	predicted gene, 24727 [Source:MGI Symbol;Acc:MGI:5454504]
ENSMUSG00000041592	28.0652	-2.32518	0.659493	-3.52571	0.000422349	0.00345663	Sdk2	sidekick cell adhesion molecule 2 [Source:MGI Symbol;Acc:MGI:2443847]
ENSMUSG00000096950	28.0652	-1.82416	0.427196	-4.27007	1.95416e-05	0.000256213	Gm9530	predicted gene 9530 [Source:MGI Symbol;Acc:MGI:3779939]
ENSMUSG00000097586	28.1063	-1.09847	0.320532	-3.42703	0.000610213	0.00471628	Gm26528	predicted gene, 26528 [Source:MGI Symbol;Acc:MGI:5477022]
ENSMUSG00000083976	28.1279	0.968815	0.384332	2.52078	0.0117095	0.0492303	Gm13664	predicted gene 13664 [Source:MGI Symbol;Acc:MGI:3650263]
ENSMUSG00000020566	28.2004	-1.3175	0.466422	-2.8247	0.0047325	0.0242473	Atp6v1c2	ATPase, H+ transporting, lysosomal V1 subunit C2 [Source:MGI Symbol;Acc:MGI:1916025]
ENSMUSG00000108037	28.2966	-2.64605	0.419779	-6.30344	2.91102e-10	1.30438e-08	Gm44597	predicted gene 44597 [Source:MGI Symbol;Acc:MGI:5753173]
ENSMUSG00000068735	28.3018	1.15071	0.4346	2.64774	0.00810309	0.0369275	Trp53i11	transformation related protein 53 inducible protein 11 [Source:MGI Symbol;Acc:MGI:2670995]
ENSMUSG00000034563	28.3124	-1.76666	0.410796	-4.30057	1.70358e-05	0.00022888	Ccpg1	cell cycle progression 1 [Source:MGI Symbol;Acc:MGI:1196419]
ENSMUSG00000029828	28.3688	-1.23374	0.421506	-2.92697	0.0034228	0.0189546	4921507P07Rik	RIKEN cDNA 4921507P07 gene [Source:MGI Symbol;Acc:MGI:1918071]
ENSMUSG00000090171	28.374	-1.11616	0.376608	-2.96371	0.00303951	0.0172368	Ugt1a2	UDP glucuronosyltransferase 1 family, polypeptide A2 [Source:MGI Symbol;Acc:MGI:3576049]
ENSMUSG00000103174	28.3772	1.1007	0.41082	2.67926	0.00737849	0.0342844	Gm37168	predicted gene, 37168 [Source:MGI Symbol;Acc:MGI:5610396]
ENSMUSG00000098674	28.4038	2.03865	0.410579	4.9653	6.85944e-07	1.40349e-05	Gm27813	predicted gene, 27813 [Source:MGI Symbol;Acc:MGI:5531195]
ENSMUSG00000085282	28.424	-2.51777	0.483692	-5.20532	1.93659e-07	4.53627e-06	Gm15663	predicted gene 15663 [Source:MGI Symbol;Acc:MGI:3783105]
ENSMUSG00000068062	28.4278	-5.37669	0.892253	-6.02597	1.68103e-09	6.4169e-08	Gm14164	predicted gene 14164 [Source:MGI Symbol;Acc:MGI:3650730]
ENSMUSG00000077460	28.4367	1.04266	0.360484	2.89239	0.00382325	0.0206019	Gm26419	predicted gene, 26419 [Source:MGI Symbol;Acc:MGI:5456196]
ENSMUSG00000071324	28.5066	-1.58377	0.456124	-3.47223	0.000516152	0.00408526	Armc2	armadillo repeat containing 2 [Source:MGI Symbol;Acc:MGI:1916449]
ENSMUSG00000112058	28.5118	-1.43903	0.461709	-3.11673	0.00182866	0.0114764	Gm47593	predicted gene, 47593 [Source:MGI Symbol;Acc:MGI:6096640]
ENSMUSG00000097283	28.5453	-2.20227	0.585576	-3.76086	0.000169327	0.00163022	Gm26686	predicted gene, 26686 [Source:MGI Symbol;Acc:MGI:5477180]
ENSMUSG00000052273	28.6168	1.13528	0.414099	2.74157	0.00611466	0.0295887	Dnah3	dynein, axonemal, heavy chain 3 [Source:MGI Symbol;Acc:MGI:2683040]
ENSMUSG00000110221	28.6316	-1.37107	0.325553	-4.21151	2.53668e-05	0.000321462	Gm36210	predicted gene, 36210 [Source:MGI Symbol;Acc:MGI:5595369]
ENSMUSG00000114136	28.65	1.44352	0.525988	2.74439	0.00606233	0.0293957	4921511I17Rik	RIKEN cDNA 4921511I17 gene [Source:MGI Symbol;Acc:MGI:1918108]
ENSMUSG00000107336	28.6708	1.05264	0.343607	3.06348	0.00218776	0.0132994	Gm43461	predicted gene 43461 [Source:MGI Symbol;Acc:MGI:5663598]
ENSMUSG00000115817	28.7145	-1.6246	0.620618	-2.61771	0.00885215	0.0395339	AC134577.3	predicted gene, 30246 [Source:MGI Symbol;Acc:MGI:5589405]
ENSMUSG00000101077	28.73	1.43295	0.441766	3.24368	0.00117997	0.00805378	Gm29164	predicted gene 29164 [Source:MGI Symbol;Acc:MGI:5579870]
ENSMUSG00000110997	28.7385	-1.08693	0.320794	-3.38823	0.00070344	0.00530402	2610028D06Rik	RIKEN cDNA 2610028D06 gene [Source:MGI Symbol;Acc:MGI:1923609]
ENSMUSG00000033389	28.7555	1.43079	0.354474	4.03638	5.4283e-05	0.000620877	Arhgap44	Rho GTPase activating protein 44 [Source:MGI Symbol;Acc:MGI:2144423]
ENSMUSG00000020191	28.76	1.70408	0.415676	4.09953	4.13985e-05	0.000491261	Spata48	spermatogenesis associated 48 [Source:MGI Symbol;Acc:MGI:1921112]
ENSMUSG00000115856	28.7707	-1.79473	0.455014	-3.94434	8.00202e-05	0.000860906	AC138177.1	0
ENSMUSG00000039963	28.8015	-1.3022	0.505131	-2.57794	0.00993917	0.0433018	Ccdc40	coiled-coil domain containing 40 [Source:MGI Symbol;Acc:MGI:2443893]
ENSMUSG00000026475	28.8605	1.8776	0.589638	3.18432	0.00145092	0.0095233	Rgs16	regulator of G-protein signaling 16 [Source:MGI Symbol;Acc:MGI:108407]
ENSMUSG00000012889	28.8632	-1.26164	0.36048	-3.4999	0.000465432	0.00375009	Podnl1	podocan-like 1 [Source:MGI Symbol;Acc:MGI:2685352]
ENSMUSG00000015962	28.9127	1.10599	0.392927	2.81476	0.0048814	0.0248591	1700016C15Rik	RIKEN cDNA 1700016C15 gene [Source:MGI Symbol;Acc:MGI:1916678]
ENSMUSG00000074203	28.9128	-1.08586	0.423284	-2.56533	0.0103077	0.0444889	G430095P16Rik	RIKEN cDNA G430095P16 gene [Source:MGI Symbol;Acc:MGI:3588227]
ENSMUSG00000094530	28.9314	1.06262	0.310082	3.4269	0.000610503	0.00471706	Gm21399	predicted gene, 21399 [Source:MGI Symbol;Acc:MGI:5434754]
ENSMUSG00000027470	29.0301	2.64839	0.576288	4.5956	4.31515e-06	7.07315e-05	Mylk2	myosin, light polypeptide kinase 2, skeletal muscle [Source:MGI Symbol;Acc:MGI:2139434]
ENSMUSG00000039774	29.0761	-1.0723	0.326184	-3.28741	0.00101114	0.0071434	Galnt12	polypeptide N-acetylgalactosaminyltransferase 12 [Source:MGI Symbol;Acc:MGI:2444664]
ENSMUSG00000091655	29.0977	1.15073	0.414522	2.77603	0.00550266	0.0272822	Gm8741	predicted gene 8741 [Source:MGI Symbol;Acc:MGI:3644779]
ENSMUSG00000095701	29.1371	1.87245	0.458249	4.0861	4.38683e-05	0.000516012	Gm24830	predicted gene, 24830 [Source:MGI Symbol;Acc:MGI:5454607]
ENSMUSG00000015709	29.157	2.57182	0.409274	6.28384	3.30301e-10	1.46427e-08	Arnt2	aryl hydrocarbon receptor nuclear translocator 2 [Source:MGI Symbol;Acc:MGI:107188]
ENSMUSG00000104069	29.1846	-2.83012	0.651125	-4.3465	1.38326e-05	0.000190873	Gm37198	predicted gene, 37198 [Source:MGI Symbol;Acc:MGI:5610426]
ENSMUSG00000085772	29.2238	-2.08046	0.81064	-2.56644	0.0102749	0.0443627	D630024D03Rik	RIKEN cDNA D630024D03 gene [Source:MGI Symbol;Acc:MGI:3041224]
ENSMUSG00000022543	29.2605	-1.28428	0.49251	-2.60763	0.00911721	0.0404324	4930451G09Rik	RIKEN cDNA 4930451G09 gene [Source:MGI Symbol;Acc:MGI:1921934]
ENSMUSG00000108503	29.3244	-1.23046	0.345234	-3.56413	0.000365067	0.00306638	Gm20949	predicted gene, 20949 [Source:MGI Symbol;Acc:MGI:5434304]
ENSMUSG00000084383	29.4067	-1.64076	0.532863	-3.07914	0.00207599	0.0127439	Gm13370	predicted gene 13370 [Source:MGI Symbol;Acc:MGI:3651012]
ENSMUSG00000089999	29.4131	2.15373	0.373268	5.76993	7.93065e-09	2.62984e-07	Gm6485	predicted gene 6485 [Source:MGI Symbol;Acc:MGI:3644007]
ENSMUSG00000104200	29.4144	-1.85399	0.345699	-5.36302	8.18402e-08	2.11171e-06	Gm37399	predicted gene, 37399 [Source:MGI Symbol;Acc:MGI:5610627]
ENSMUSG00000073821	29.4244	2.85465	0.436266	6.54338	6.01443e-11	3.02511e-09	8030451A03Rik	RIKEN cDNA 8030451A03 gene [Source:MGI Symbol;Acc:MGI:1915353]
ENSMUSG00000085085	29.4509	-1.43686	0.553808	-2.59451	0.00947255	0.0416316	1700086P04Rik	RIKEN cDNA 1700086P04 gene [Source:MGI Symbol;Acc:MGI:1914599]
ENSMUSG00000030587	29.4734	-1.27895	0.412009	-3.10419	0.00190798	0.0118759	2200002D01Rik	RIKEN cDNA 2200002D01 gene [Source:MGI Symbol;Acc:MGI:1919525]
ENSMUSG00000096981	29.4951	-1.17103	0.460715	-2.54177	0.0110293	0.0469709	Gm16845	predicted gene, 16845 [Source:MGI Symbol;Acc:MGI:4439769]
ENSMUSG00000092216	29.5949	-1.20092	0.430084	-2.79228	0.00523374	0.0262268	Gm19345	predicted gene, 19345 [Source:MGI Symbol;Acc:MGI:5011530]
ENSMUSG00000018925	29.599	1.60084	0.422204	3.79163	0.000149659	0.00147089	Heatr9	HEAT repeat containing 9 [Source:MGI Symbol;Acc:MGI:3650286]
ENSMUSG00000032750	29.6203	-1.78169	0.520353	-3.42401	0.000617041	0.00476316	Gab3	growth factor receptor bound protein 2-associated protein 3 [Source:MGI Symbol;Acc:MGI:2387324]
ENSMUSG00000057945	29.6204	1.93279	0.4215	4.58549	4.52913e-06	7.35814e-05	Gm17136	predicted gene 17136 [Source:MGI Symbol;Acc:MGI:4937963]
ENSMUSG00000102425	29.6504	1.8279	0.404747	4.51614	6.29768e-06	9.81676e-05	Gm26616	predicted gene, 26616 [Source:MGI Symbol;Acc:MGI:5477110]
ENSMUSG00000006567	29.6829	-1.89295	0.626049	-3.02364	0.0024975	0.0147764	Atp7b	ATPase, Cu++ transporting, beta polypeptide [Source:MGI Symbol;Acc:MGI:103297]
ENSMUSG00000084869	29.7199	-1.05963	0.404559	-2.61922	0.00881303	0.039404	Gm13063	predicted gene 13063 [Source:MGI Symbol;Acc:MGI:3649474]
ENSMUSG00000077689	29.7941	1.15863	0.341848	3.38931	0.000700697	0.00529131	Gm22499	predicted gene, 22499 [Source:MGI Symbol;Acc:MGI:5452276]
ENSMUSG00000040219	29.8049	-2.48066	0.686652	-3.61269	0.000303042	0.00262828	Ttc12	tetratricopeptide repeat domain 12 [Source:MGI Symbol;Acc:MGI:2444588]
ENSMUSG00000050288	29.9207	-2.79694	0.533257	-5.24501	1.56277e-07	3.76436e-06	Fzd2	frizzled class receptor 2 [Source:MGI Symbol;Acc:MGI:1888513]
ENSMUSG00000042564	30.098	-2.03621	0.382626	-5.32168	1.02815e-07	2.59142e-06	Fam227a	family with sequence similarity 227, member A [Source:MGI Symbol;Acc:MGI:1922979]
ENSMUSG00000033520	30.1857	1.08738	0.323318	3.36318	0.00077049	0.00572158	Idi2	isopentenyl-diphosphate delta isomerase 2 [Source:MGI Symbol;Acc:MGI:2444315]
ENSMUSG00000037224	30.3007	-2.23656	0.409318	-5.46411	4.65234e-08	1.28675e-06	Zfyve28	zinc finger, FYVE domain containing 28 [Source:MGI Symbol;Acc:MGI:2684992]
ENSMUSG00000026649	30.3779	-1.17222	0.35019	-3.34737	0.000815817	0.00599056	Cfap126	cilia and flagella associated protein 126 [Source:MGI Symbol;Acc:MGI:1922722]
ENSMUSG00000110235	30.4152	-1.70789	0.352672	-4.84271	1.28082e-06	2.43116e-05	Gm5086	predicted gene 5086 [Source:MGI Symbol;Acc:MGI:3644417]
ENSMUSG00000109693	30.4189	-1.03335	0.35636	-2.89973	0.0037349	0.0202217	Gm45483	predicted gene 45483 [Source:MGI Symbol;Acc:MGI:5791319]
ENSMUSG00000085012	30.4625	1.06693	0.365306	2.92065	0.00349302	0.0192412	Gm15492	predicted gene 15492 [Source:MGI Symbol;Acc:MGI:3782938]
ENSMUSG00000038967	30.4669	-2.52387	0.701488	-3.59788	0.000320827	0.00276132	Pdk2	pyruvate dehydrogenase kinase, isoenzyme 2 [Source:MGI Symbol;Acc:MGI:1343087]
ENSMUSG00000030428	30.5167	-1.76052	0.379902	-4.63415	3.58409e-06	6.01298e-05	Ttyh1	tweety family member 1 [Source:MGI Symbol;Acc:MGI:1889007]
ENSMUSG00000097081	30.5921	0.995365	0.339187	2.93456	0.0033402	0.0185919	Gm10425	predicted gene 10425 [Source:MGI Symbol;Acc:MGI:3642471]
ENSMUSG00000083086	30.6743	1.36685	0.379127	3.60527	0.000311833	0.00269878	Gm15531	predicted gene 15531 [Source:MGI Symbol;Acc:MGI:3782979]
ENSMUSG00000082455	30.6926	0.949681	0.351413	2.70247	0.00688273	0.0324757	Gm13665	predicted gene 13665 [Source:MGI Symbol;Acc:MGI:3651571]
ENSMUSG00000116518	30.748	-1.91521	0.455776	-4.20207	2.64481e-05	0.000333139	AC138177.5	0
ENSMUSG00000074607	30.8402	-4.95513	0.820356	-6.04022	1.53908e-09	5.95692e-08	Tox2	TOX high mobility group box family member 2 [Source:MGI Symbol;Acc:MGI:3611233]
ENSMUSG00000078897	30.8537	-1.21078	0.40542	-2.98649	0.002822	0.0162502	Gm4724	predicted gene 4724 [Source:MGI Symbol;Acc:MGI:3782904]
ENSMUSG00000086866	30.873	3.27221	0.384921	8.50097	1.88006e-17	2.38615e-15	4930512H18Rik	RIKEN cDNA 4930512H18 gene [Source:MGI Symbol;Acc:MGI:1922361]
ENSMUSG00000115693	30.9118	1.01227	0.357587	2.83083	0.00464276	0.0238854	AC161581.1	RIKEN cDNA 1700085D07 gene [Source:MGI Symbol;Acc:MGI:1920741]
ENSMUSG00000020717	30.999	1.77776	0.362736	4.90097	9.53663e-07	1.8643e-05	Pecam1	platelet/endothelial cell adhesion molecule 1 [Source:MGI Symbol;Acc:MGI:97537]
ENSMUSG00000024957	31.0792	-0.940774	0.322836	-2.91409	0.00356727	0.0195383	Kcnk4	potassium channel, subfamily K, member 4 [Source:MGI Symbol;Acc:MGI:1298234]
ENSMUSG00000104427	31.1685	-0.966608	0.347341	-2.78288	0.00538791	0.0268194	Gm38368	predicted gene, 38368 [Source:MGI Symbol;Acc:MGI:5611596]
ENSMUSG00000021263	31.2006	1.97215	0.444321	4.43856	9.05632e-06	0.00013394	Degs2	delta(4)-desaturase, sphingolipid 2 [Source:MGI Symbol;Acc:MGI:1917309]
ENSMUSG00000105345	31.2148	-1.3211	0.338407	-3.9039	9.4656e-05	0.00099232	BC030343	cDNA sequence BC030343 [Source:MGI Symbol;Acc:MGI:2679267]
ENSMUSG00000090873	31.2266	-1.0572	0.324194	-3.261	0.00111018	0.00767634	Gm17112	predicted gene 17112 [Source:MGI Symbol;Acc:MGI:4937939]
ENSMUSG00000107524	31.2482	-0.913257	0.323938	-2.81924	0.00481382	0.0245833	Gm44136	predicted gene, 44136 [Source:MGI Symbol;Acc:MGI:5690528]
ENSMUSG00000015093	31.2983	-1.83128	0.33744	-5.42699	5.73108e-08	1.53584e-06	Clic3	chloride intracellular channel 3 [Source:MGI Symbol;Acc:MGI:1916704]
ENSMUSG00000108260	31.3028	0.893504	0.317886	2.81077	0.00494234	0.0251216	Gm3793	predicted gene 3793 [Source:MGI Symbol;Acc:MGI:3781966]
ENSMUSG00000006542	31.3246	-1.10772	0.375525	-2.94979	0.00317995	0.0178831	Prkag3	protein kinase, AMP-activated, gamma 3 non-catalytic subunit [Source:MGI Symbol;Acc:MGI:1891343]
ENSMUSG00000104170	31.4199	-0.876421	0.305038	-2.87315	0.004064	0.0215691	Gm37702	predicted gene, 37702 [Source:MGI Symbol;Acc:MGI:5610930]
ENSMUSG00000108547	31.4663	-0.945442	0.345209	-2.73875	0.00616731	0.0298031	Gm45186	predicted gene 45186 [Source:MGI Symbol;Acc:MGI:5753762]
ENSMUSG00000042567	31.4808	1.75726	0.309051	5.68601	1.30042e-08	4.0694e-07	Nek10	NIMA (never in mitosis gene a)- related kinase 10 [Source:MGI Symbol;Acc:MGI:2685128]
ENSMUSG00000014704	31.5692	-1.60349	0.507194	-3.1615	0.00156958	0.0101606	Hoxa2	homeobox A2 [Source:MGI Symbol;Acc:MGI:96174]
ENSMUSG00000064984	31.6164	1.48116	0.396837	3.73242	0.00018965	0.0017941	Snord73a	small nucleolar RNA, C/D box U73A [Source:MGI Symbol;Acc:MGI:1321388]
ENSMUSG00000078314	31.6169	-1.83034	0.511393	-3.57913	0.000344744	0.00293384	Gm14762	predicted gene 14762 [Source:MGI Symbol;Acc:MGI:3705212]
ENSMUSG00000079033	31.618	-1.37192	0.39885	-3.4397	0.000582367	0.00452765	Mef2b	myocyte enhancer factor 2B [Source:MGI Symbol;Acc:MGI:104526]
ENSMUSG00000023032	31.7038	-0.933622	0.314604	-2.96761	0.00300125	0.0170585	Slc4a8	solute carrier family 4 (anion exchanger), member 8 [Source:MGI Symbol;Acc:MGI:1928745]
ENSMUSG00000079505	31.8936	-1.18959	0.380313	-3.12791	0.00176052	0.0111608	Gm11131	predicted gene 11131 [Source:MGI Symbol;Acc:MGI:3779386]
ENSMUSG00000083951	31.8961	-0.995306	0.369963	-2.69029	0.00713906	0.0334266	Gm13786	predicted gene 13786 [Source:MGI Symbol;Acc:MGI:3649782]
ENSMUSG00000018924	31.9065	-2.5618	0.688734	-3.71958	0.000199556	0.00187122	Alox15	arachidonate 15-lipoxygenase [Source:MGI Symbol;Acc:MGI:87997]
ENSMUSG00000090057	32.1972	-0.953933	0.367018	-2.59915	0.00934552	0.0411668	Gm16333	predicted gene 16333 [Source:MGI Symbol;Acc:MGI:3840150]
ENSMUSG00000113035	32.2433	-2.28604	0.578707	-3.95025	7.80687e-05	0.00084354	5830428M24Rik	RIKEN cDNA 5830428M24 gene [Source:MGI Symbol;Acc:MGI:1923312]
ENSMUSG00000029166	32.253	-1.28698	0.471876	-2.72737	0.00638422	0.030597	Mapre3	microtubule-associated protein, RP/EB family, member 3 [Source:MGI Symbol;Acc:MGI:2140967]
ENSMUSG00000087626	32.2872	-0.952692	0.289755	-3.28792	0.00100931	0.0071358	Gm15050	predicted gene 15050 [Source:MGI Symbol;Acc:MGI:3705180]
ENSMUSG00000000782	32.2974	0.9233	0.335741	2.75004	0.00595878	0.0290503	Tcf7	transcription factor 7, T cell specific [Source:MGI Symbol;Acc:MGI:98507]
ENSMUSG00000110077	32.3521	-1.9996	0.375973	-5.31845	1.04653e-07	2.62714e-06	Gm45632	predicted gene 45632 [Source:MGI Symbol;Acc:MGI:5791468]
ENSMUSG00000085184	32.3531	-1.40652	0.525321	-2.67745	0.00741849	0.0344063	4933439K11Rik	RIKEN cDNA 4933439K11 gene [Source:MGI Symbol;Acc:MGI:1918569]
ENSMUSG00000024168	32.3697	-0.80044	0.30069	-2.66201	0.00776752	0.0357203	Tmem204	transmembrane protein 204 [Source:MGI Symbol;Acc:MGI:3039635]
ENSMUSG00000111412	32.3844	1.09343	0.338555	3.22971	0.00123917	0.00838286	Gm47047	predicted gene, 47047 [Source:MGI Symbol;Acc:MGI:6095751]
ENSMUSG00000044103	32.4769	6.22616	0.997592	6.24119	4.34241e-10	1.89152e-08	Il1f9	interleukin 1 family, member 9 [Source:MGI Symbol;Acc:MGI:2449929]
ENSMUSG00000099244	32.4777	0.821749	0.302732	2.71444	0.00663873	0.0315507	Gm27542	predicted gene, 27542 [Source:MGI Symbol;Acc:MGI:5530924]
ENSMUSG00000092482	32.5351	-1.07335	0.306025	-3.50739	0.000452533	0.00366052	Gm20531	predicted gene 20531 [Source:MGI Symbol;Acc:MGI:5141996]
ENSMUSG00000097365	32.5879	-1.65069	0.57268	-2.8824	0.00394657	0.0210891	C030034L19Rik	RIKEN cDNA C030034L19 gene [Source:MGI Symbol;Acc:MGI:2444519]
ENSMUSG00000085873	32.7533	-1.571	0.350556	-4.48144	7.41397e-06	0.000113516	Ttc39aos1	Ttc39a opposite strand RNA 1 [Source:MGI Symbol;Acc:MGI:3651956]
ENSMUSG00000081732	32.7659	-1.08258	0.349683	-3.09588	0.0019623	0.0121444	Gm15495	predicted gene 15495 [Source:MGI Symbol;Acc:MGI:3782941]
ENSMUSG00000087348	32.7929	-1.28203	0.441586	-2.90325	0.0036931	0.0200649	Gm15582	predicted gene 15582 [Source:MGI Symbol;Acc:MGI:3783030]
ENSMUSG00000111189	32.8455	-1.38908	0.355623	-3.90605	9.38181e-05	0.000984775	Gm48293	predicted gene, 48293 [Source:MGI Symbol;Acc:MGI:6097731]
ENSMUSG00000114375	33.0017	3.2784	0.403594	8.12301	4.54755e-16	4.87993e-14	Gm31544	predicted gene, 31544 [Source:MGI Symbol;Acc:MGI:5590703]
ENSMUSG00000046387	33.0354	-1.22388	0.423129	-2.89245	0.00382253	0.0206019	Pcdhb17	protocadherin beta 17 [Source:MGI Symbol;Acc:MGI:2136754]
ENSMUSG00000097113	33.0652	-1.6941	0.570519	-2.9694	0.00298384	0.0169827	Gm19705	predicted gene, 19705 [Source:MGI Symbol;Acc:MGI:5011890]
ENSMUSG00000095969	33.4095	1.46897	0.470301	3.12347	0.00178732	0.0112821	Rnu1a1	U1a1 small nuclear RNA [Source:MGI Symbol;Acc:MGI:97972]
ENSMUSG00000067547	33.4418	1.30944	0.45729	2.86347	0.00419026	0.0220939	Gm7666	predicted pseudogene 7666 [Source:MGI Symbol;Acc:MGI:3648907]
ENSMUSG00000079481	33.4556	1.53815	0.333792	4.6081	4.06374e-06	6.72886e-05	Nhsl2	NHS-like 2 [Source:MGI Symbol;Acc:MGI:3645090]
ENSMUSG00000114603	33.4777	-1.25876	0.456164	-2.75945	0.00578994	0.0284412	Gm17938	predicted gene, 17938 [Source:MGI Symbol;Acc:MGI:5010123]
ENSMUSG00000087221	33.5254	-0.994392	0.284303	-3.49765	0.00046937	0.00377717	BC037032	cDNA Sequence BC037032 [Source:MGI Symbol;Acc:MGI:3040924]
ENSMUSG00000055370	33.5476	-2.73914	0.63224	-4.33243	1.47471e-05	0.000201707	Gm9968	predicted gene 9968 [Source:MGI Symbol;Acc:MGI:3642146]
ENSMUSG00000112927	33.581	1.4307	0.429498	3.3311	0.000865027	0.00628729	Gm48332	predicted gene, 48332 [Source:MGI Symbol;Acc:MGI:6097789]
ENSMUSG00000040740	33.6286	-1.76532	0.57614	-3.06404	0.00218367	0.0132805	Slc25a34	solute carrier family 25, member 34 [Source:MGI Symbol;Acc:MGI:2686215]
ENSMUSG00000024254	33.6335	-1.39694	0.54213	-2.57676	0.00997314	0.0433818	Abcg8	ATP binding cassette subfamily G member 8 [Source:MGI Symbol;Acc:MGI:1914720]
ENSMUSG00000110661	33.6454	-1.4779	0.461607	-3.20164	0.00136649	0.00909406	Gm31805	predicted gene, 31805 [Source:MGI Symbol;Acc:MGI:5590964]
ENSMUSG00000074141	33.7807	-1.88868	0.3105	-6.0827	1.18174e-09	4.68329e-08	Il4i1	interleukin 4 induced 1 [Source:MGI Symbol;Acc:MGI:109552]
ENSMUSG00000004473	33.8303	-1.18639	0.336045	-3.53046	0.000414836	0.00341076	Clec11a	C-type lectin domain family 11, member a [Source:MGI Symbol;Acc:MGI:1298219]
ENSMUSG00000050304	34.071	1.1223	0.344525	3.25754	0.00112383	0.00774121	Slc25a2	solute carrier family 25 (mitochondrial carrier, ornithine transporter) member 2 [Source:MGI Symbol;Acc:MGI:2137907]
ENSMUSG00000096948	34.1468	-2.3392	0.698975	-3.34662	0.000818036	0.00600157	Gm4221	predicted gene 4221 [Source:MGI Symbol;Acc:MGI:3782397]
ENSMUSG00000105368	34.1671	-1.60262	0.320808	-4.99558	5.86603e-07	1.21414e-05	Gm43759	predicted gene 43759 [Source:MGI Symbol;Acc:MGI:5663896]
ENSMUSG00000029408	34.2221	-0.905622	0.317788	-2.84977	0.00437509	0.0228298	Abcb9	ATP-binding cassette, sub-family B (MDR/TAP), member 9 [Source:MGI Symbol;Acc:MGI:1861729]
ENSMUSG00000083277	34.2307	-0.983168	0.338671	-2.90301	0.0036959	0.0200714	Gm15376	predicted gene 15376 [Source:MGI Symbol;Acc:MGI:3707460]
ENSMUSG00000082318	34.2573	3.3263	0.541354	6.1444	8.02643e-10	3.26317e-08	Gm14162	predicted gene 14162 [Source:MGI Symbol;Acc:MGI:3649237]
ENSMUSG00000084137	34.2904	-1.08765	0.332342	-3.27269	0.00106528	0.00743793	Gm9085	predicted gene 9085 [Source:MGI Symbol;Acc:MGI:3648061]
ENSMUSG00000078144	34.4689	1.90044	0.45155	4.2087	2.56846e-05	0.000324996	Capns2	calpain, small subunit 2 [Source:MGI Symbol;Acc:MGI:1916793]
ENSMUSG00000109051	34.4861	-2.61733	0.532795	-4.91244	8.99479e-07	1.77363e-05	Gm44913	predicted gene 44913 [Source:MGI Symbol;Acc:MGI:5753489]
ENSMUSG00000108195	34.5446	1.01342	0.355396	2.85152	0.00435104	0.0227355	Gm44415	predicted gene, 44415 [Source:MGI Symbol;Acc:MGI:5690807]
ENSMUSG00000050640	34.5473	1.07287	0.342706	3.13059	0.00174456	0.0110821	Tmem150c	transmembrane protein 150C [Source:MGI Symbol;Acc:MGI:3041258]
ENSMUSG00000089512	34.5607	0.869217	0.309164	2.8115	0.00493105	0.0250846	Gm26287	predicted gene, 26287 [Source:MGI Symbol;Acc:MGI:5456064]
ENSMUSG00000096957	34.7192	1.45876	0.455134	3.20512	0.00135005	0.00899899	E230013L22Rik	RIKEN cDNA E230013L22 gene [Source:MGI Symbol;Acc:MGI:2142601]
ENSMUSG00000097350	34.8351	-0.845426	0.328147	-2.57637	0.00998448	0.0434235	4732491K20Rik	RIKEN cDNA 4732491K20 gene [Source:MGI Symbol;Acc:MGI:3026975]
ENSMUSG00000106629	34.8475	-1.13014	0.420833	-2.68549	0.00724241	0.0338116	Gm40155	predicted gene, 40155 [Source:MGI Symbol;Acc:MGI:5623040]
ENSMUSG00000089155	34.879	0.916461	0.283652	3.23093	0.00123387	0.00835376	Gm23582	predicted gene, 23582 [Source:MGI Symbol;Acc:MGI:5453359]
ENSMUSG00000102989	34.8888	-1.42231	0.322452	-4.41093	1.02927e-05	0.000148241	Gm38318	predicted gene, 38318 [Source:MGI Symbol;Acc:MGI:5611546]
ENSMUSG00000101751	34.8961	1.93309	0.36968	5.2291	1.70339e-07	4.06391e-06	Gm2427	predicted gene 2427 [Source:MGI Symbol;Acc:MGI:3780593]
ENSMUSG00000083822	34.8966	1.07382	0.372602	2.88196	0.00395214	0.0211009	Hmgb1-ps5	high mobility group box 1, pseudogene 5 [Source:MGI Symbol;Acc:MGI:3776505]
ENSMUSG00000092713	34.9512	1.25302	0.383452	3.26773	0.00108415	0.00753183	Gm22858	predicted gene, 22858 [Source:MGI Symbol;Acc:MGI:5452635]
ENSMUSG00000106961	34.9823	-3.90347	0.570782	-6.83881	7.98511e-12	4.56869e-10	Gm43128	predicted gene 43128 [Source:MGI Symbol;Acc:MGI:5663265]
ENSMUSG00000039457	34.9879	-0.888428	0.325933	-2.7258	0.00641457	0.0307112	Ppl	periplakin [Source:MGI Symbol;Acc:MGI:1194898]
ENSMUSG00000110114	34.9928	4.69304	0.626256	7.4938	6.69079e-14	5.48491e-12	Gm45471	predicted gene 45471 [Source:MGI Symbol;Acc:MGI:5791307]
ENSMUSG00000059639	35.015	-1.96181	0.698708	-2.80778	0.00498849	0.025315	Clec4a4	C-type lectin domain family 4, member a4 [Source:MGI Symbol;Acc:MGI:3624119]
ENSMUSG00000111329	35.0389	1.36247	0.283239	4.81032	1.50686e-06	2.79487e-05	A830035O19Rik	RIKEN cDNA A830035O19 gene [Source:MGI Symbol;Acc:MGI:3704334]
ENSMUSG00000053198	35.0582	-1.51758	0.344627	-4.40354	1.06499e-05	0.00015216	Prx	periaxin [Source:MGI Symbol;Acc:MGI:108176]
ENSMUSG00000088176	35.0743	0.842235	0.304608	2.76498	0.00569264	0.0280183	Gm23094	predicted gene, 23094 [Source:MGI Symbol;Acc:MGI:5452871]
ENSMUSG00000103308	35.1026	1.67228	0.357205	4.68158	2.84669e-06	4.91207e-05	Gm37800	predicted gene, 37800 [Source:MGI Symbol;Acc:MGI:5611028]
ENSMUSG00000041845	35.1223	-3.05865	0.678043	-4.511	6.45236e-06	0.000100266	Rhod	ras homolog family member D [Source:MGI Symbol;Acc:MGI:108446]
ENSMUSG00000022586	35.1289	0.878413	0.291768	3.01065	0.00260689	0.0152933	Ly6i	lymphocyte antigen 6 complex, locus I [Source:MGI Symbol;Acc:MGI:1888480]
ENSMUSG00000074052	35.1687	-1.05346	0.417006	-2.52625	0.0115288	0.0486259	BC048644	cDNA sequence BC048644 [Source:MGI Symbol;Acc:MGI:3039566]
ENSMUSG00000029352	35.1692	-1.53706	0.543842	-2.82629	0.00470904	0.0241469	Crybb3	crystallin, beta B3 [Source:MGI Symbol;Acc:MGI:102717]
ENSMUSG00000106219	35.1943	-3.83874	0.671636	-5.7155	1.0938e-08	3.46618e-07	5830416I19Rik	RIKEN cDNA 5830416I19 gene [Source:MGI Symbol;Acc:MGI:1922007]
ENSMUSG00000089188	35.2118	-1.52671	0.344298	-4.43429	9.23779e-06	0.000136267	Gm22942	predicted gene, 22942 [Source:MGI Symbol;Acc:MGI:5452719]
ENSMUSG00000102606	35.2435	1.94905	0.439123	4.4385	9.05863e-06	0.00013394	Rpl21-ps1	ribosomal protein 21, pseudogene 1 [Source:MGI Symbol;Acc:MGI:3647596]
ENSMUSG00000064602	35.4039	1.01736	0.354925	2.8664	0.00415172	0.0219323	Snora41	small nucleolar RNA, H/ACA box 41 [Source:MGI Symbol;Acc:MGI:3819505]
ENSMUSG00000056598	35.5854	-0.986904	0.34671	-2.84648	0.00442053	0.022994	Drc3	dynein regulatory complex subunit 3 [Source:MGI Symbol;Acc:MGI:1921915]
ENSMUSG00000031503	35.6037	1.80314	0.567312	3.17839	0.00148094	0.00969063	Col4a2	collagen, type IV, alpha 2 [Source:MGI Symbol;Acc:MGI:88455]
ENSMUSG00000021758	35.6278	-1.15581	0.409828	-2.82023	0.0047989	0.0245356	Ddx4	DEAD (Asp-Glu-Ala-Asp) box polypeptide 4 [Source:MGI Symbol;Acc:MGI:102670]
ENSMUSG00000029718	35.6399	-1.46129	0.340632	-4.28994	1.78723e-05	0.00023744	Pcolce	procollagen C-endopeptidase enhancer protein [Source:MGI Symbol;Acc:MGI:105099]
ENSMUSG00000058297	35.652	-1.70524	0.50779	-3.35815	0.000784647	0.00581118	Spock2	sparc/osteonectin, cwcv and kazal-like domains proteoglycan 2 [Source:MGI Symbol;Acc:MGI:1891351]
ENSMUSG00000050821	35.6807	-1.42833	0.296719	-4.81374	1.48133e-06	2.75374e-05	Fam131a	family with sequence similarity 131, member A [Source:MGI Symbol;Acc:MGI:1925658]
ENSMUSG00000085546	35.7008	-1.00025	0.303825	-3.29218	0.000994124	0.00705337	Gm14252	predicted gene 14252 [Source:MGI Symbol;Acc:MGI:3649403]
ENSMUSG00000080845	35.7303	1.68147	0.508558	3.30635	0.000945195	0.00674642	Gm9115	predicted gene 9115 [Source:MGI Symbol;Acc:MGI:3648181]
ENSMUSG00000098995	35.7322	1.61796	0.299816	5.39649	6.79568e-08	1.79044e-06	Gm27598	predicted gene, 27598 [Source:MGI Symbol;Acc:MGI:5530980]
ENSMUSG00000114618	35.8137	-1.18216	0.458116	-2.58048	0.00986634	0.0430445	Gm41183	predicted gene, 41183 [Source:MGI Symbol;Acc:MGI:5624068]
ENSMUSG00000055692	35.8229	-1.60323	0.438398	-3.65703	0.000255152	0.00229316	Tmem191c	transmembrane protein 191C [Source:MGI Symbol;Acc:MGI:107238]
ENSMUSG00000086158	35.8322	-1.26768	0.360161	-3.51975	0.000431956	0.00352243	Ccpg1os	cell cycle progression 1, opposite strand [Source:MGI Symbol;Acc:MGI:3648770]
ENSMUSG00000093239	35.9094	0.859853	0.329702	2.60797	0.00910813	0.0404105	Gm24106	predicted gene, 24106 [Source:MGI Symbol;Acc:MGI:5453883]
ENSMUSG00000082127	35.9251	1.56573	0.603073	2.59626	0.00942453	0.0414424	Gm13577	predicted gene 13577 [Source:MGI Symbol;Acc:MGI:3649301]
ENSMUSG00000081223	35.9355	-1.87872	0.41323	-4.54642	5.45653e-06	8.6512e-05	Gm12247	predicted gene 12247 [Source:MGI Symbol;Acc:MGI:3649489]
ENSMUSG00000032318	35.9884	-1.05069	0.322567	-3.25727	0.00112488	0.00774589	Isl2	insulin related protein 2 (islet 2) [Source:MGI Symbol;Acc:MGI:109156]
ENSMUSG00000111118	36.05	4.37961	0.484463	9.04014	1.5647e-19	2.42995e-17	Gm6545	predicted gene 6545 [Source:MGI Symbol;Acc:MGI:3643874]
ENSMUSG00000031273	36.0976	-0.848634	0.295508	-2.87178	0.00408171	0.0216401	Col4a6	collagen, type IV, alpha 6 [Source:MGI Symbol;Acc:MGI:2152695]
ENSMUSG00000100402	36.1311	-1.14296	0.394154	-2.89977	0.00373437	0.0202217	Gm28505	predicted gene 28505 [Source:MGI Symbol;Acc:MGI:5579211]
ENSMUSG00000101166	36.1769	0.928588	0.329846	2.81522	0.00487444	0.024832	Gm28496	predicted gene 28496 [Source:MGI Symbol;Acc:MGI:5579202]
ENSMUSG00000112594	36.2454	1.32077	0.309778	4.2636	2.01155e-05	0.000262636	Gm48333	predicted gene, 48333 [Source:MGI Symbol;Acc:MGI:6097791]
ENSMUSG00000010044	36.2749	-1.18253	0.441516	-2.67834	0.0073988	0.0343405	Zmynd10	zinc finger, MYND domain containing 10 [Source:MGI Symbol;Acc:MGI:2387863]
ENSMUSG00000102844	36.4185	-1.51628	0.411138	-3.68801	0.000226013	0.00207529	Gm38034	predicted gene, 38034 [Source:MGI Symbol;Acc:MGI:5611262]
ENSMUSG00000085852	36.5429	-1.11215	0.386725	-2.87581	0.00402997	0.0214386	Gm13807	predicted gene 13807 [Source:MGI Symbol;Acc:MGI:3650023]
ENSMUSG00000026726	36.5744	-1.51583	0.429871	-3.52624	0.000421497	0.00345418	Cubn	cubilin (intrinsic factor-cobalamin receptor) [Source:MGI Symbol;Acc:MGI:1931256]
ENSMUSG00000020312	36.6086	-1.79717	0.619008	-2.90331	0.0036924	0.0200649	Shc2	SHC (Src homology 2 domain containing) transforming protein 2 [Source:MGI Symbol;Acc:MGI:106180]
ENSMUSG00000108777	36.6148	1.95896	0.34262	5.7176	1.08039e-08	3.43239e-07	Gm45081	predicted gene 45081 [Source:MGI Symbol;Acc:MGI:5753657]
ENSMUSG00000077271	36.6923	1.54037	0.336254	4.58098	4.62806e-06	7.49937e-05	Gm22781	predicted gene, 22781 [Source:MGI Symbol;Acc:MGI:5452558]
ENSMUSG00000097309	36.6979	-0.901807	0.299035	-3.01572	0.0025637	0.0150859	Gm17249	predicted gene, 17249 [Source:MGI Symbol;Acc:MGI:4936883]
ENSMUSG00000020831	36.7089	-0.859463	0.305233	-2.81576	0.00486626	0.0248055	0610010K14Rik	RIKEN cDNA 0610010K14 gene [Source:MGI Symbol;Acc:MGI:1915609]
ENSMUSG00000087477	36.8433	2.04828	0.347542	5.89363	3.77796e-09	1.3533e-07	Gm13822	predicted gene 13822 [Source:MGI Symbol;Acc:MGI:3650351]
ENSMUSG00000055538	36.8637	-1.86891	0.555951	-3.36164	0.000774799	0.00574505	Zcchc24	zinc finger, CCHC domain containing 24 [Source:MGI Symbol;Acc:MGI:1919168]
ENSMUSG00000099655	36.9896	1.6702	0.448724	3.72211	0.000197562	0.00185422	2310034G01Rik	RIKEN cDNA 2310034G01 gene [Source:MGI Symbol;Acc:MGI:1922829]
ENSMUSG00000115107	37.0296	1.24647	0.32978	3.77971	0.000157011	0.00153041	AC124715.1	predicted gene, 18368 [Source:MGI Symbol;Acc:MGI:5010553]
ENSMUSG00000110652	37.1339	-1.09602	0.279865	-3.91625	8.99386e-05	0.000951242	Gm33023	predicted gene, 33023 [Source:MGI Symbol;Acc:MGI:5592182]
ENSMUSG00000110120	37.1619	-0.966585	0.301315	-3.20789	0.00133712	0.00892708	Gm45251	predicted gene 45251 [Source:MGI Symbol;Acc:MGI:5791087]
ENSMUSG00000093622	37.1989	-1.53302	0.566204	-2.70754	0.00677837	0.0320923	Gm20703	predicted gene 20703 [Source:MGI Symbol;Acc:MGI:5313150]
ENSMUSG00000026072	37.2047	-1.84686	0.666614	-2.7705	0.005597	0.0276725	Il1r1	interleukin 1 receptor, type I [Source:MGI Symbol;Acc:MGI:96545]
ENSMUSG00000078796	37.206	-2.21738	0.48611	-4.56147	5.07975e-06	8.13118e-05	Zfp541	zinc finger protein 541 [Source:MGI Symbol;Acc:MGI:3647699]
ENSMUSG00000061462	37.2272	-1.50638	0.523679	-2.87653	0.00402072	0.0213985	Obscn	obscurin, cytoskeletal calmodulin and titin-interacting RhoGEF [Source:MGI Symbol;Acc:MGI:2681862]
ENSMUSG00000030486	37.3313	-1.39283	0.332564	-4.18816	2.8122e-05	0.000351919	Zfp108	zinc finger protein 108 [Source:MGI Symbol;Acc:MGI:1891198]
ENSMUSG00000046826	37.3682	-1.44681	0.408097	-3.54525	0.000392236	0.00324845	Fam187b	family with sequence similarity 187, member B [Source:MGI Symbol;Acc:MGI:1923665]
ENSMUSG00000081660	37.3827	1.62297	0.364779	4.44919	8.6194e-06	0.00012868	Gm11787	predicted gene 11787 [Source:MGI Symbol;Acc:MGI:3702103]
ENSMUSG00000073403	37.4225	1.75194	0.587445	2.98231	0.00286078	0.0164319	Gm10499	predicted gene 10499 [Source:MGI Symbol;Acc:MGI:3702919]
ENSMUSG00000082044	37.4652	1.15484	0.380911	3.03178	0.0024312	0.0144732	Snrpert	small nuclear ribonucleoprotein E, pseudogene [Source:MGI Symbol;Acc:MGI:3650419]
ENSMUSG00000104830	37.467	-1.06274	0.390996	-2.71802	0.00656731	0.0313005	5830487J09Rik	RIKEN cDNA 5830487J09 gene [Source:MGI Symbol;Acc:MGI:1923368]
ENSMUSG00000086755	37.5283	3.52129	0.374278	9.4082	5.04707e-21	9.27882e-19	Gm11216	predicted gene 11216 [Source:MGI Symbol;Acc:MGI:3651044]
ENSMUSG00000052212	37.581	-2.60794	0.677344	-3.85025	0.000117998	0.00119931	Cd177	CD177 antigen [Source:MGI Symbol;Acc:MGI:1916141]
ENSMUSG00000092841	37.6006	-0.76651	0.280608	-2.7316	0.0063027	0.0302934	Gm24330	predicted gene, 24330 [Source:MGI Symbol;Acc:MGI:5454107]
ENSMUSG00000043251	37.6552	-1.3614	0.356496	-3.81884	0.000134082	0.00133884	Exoc3l	exocyst complex component 3-like [Source:MGI Symbol;Acc:MGI:3041195]
ENSMUSG00000111757	37.7081	0.974196	0.319413	3.04996	0.00228873	0.0137859	Gm46124	predicted gene, 46124 [Source:MGI Symbol;Acc:MGI:5825761]
ENSMUSG00000049230	37.8253	0.932051	0.358331	2.60109	0.00929273	0.0409926	Gm9833	predicted gene 9833 [Source:MGI Symbol;Acc:MGI:3641855]
ENSMUSG00000028456	37.9045	-2.35963	0.490439	-4.81126	1.49985e-06	2.78402e-05	Unc13b	unc-13 homolog B (C. elegans) [Source:MGI Symbol;Acc:MGI:1342278]
ENSMUSG00000094664	38.0559	-1.45708	0.545704	-2.6701	0.00758297	0.0350651	Rpl35a-ps6	ribosomal protein L35A, pseudogene 6 [Source:MGI Symbol;Acc:MGI:3704258]
ENSMUSG00000026581	38.077	2.56198	0.590967	4.33523	1.4561e-05	0.000199598	Sell	selectin, lymphocyte [Source:MGI Symbol;Acc:MGI:98279]
ENSMUSG00000028807	38.1287	-2.08018	0.496861	-4.18665	2.83102e-05	0.000353566	Zbtb8a	zinc finger and BTB domain containing 8a [Source:MGI Symbol;Acc:MGI:1920930]
ENSMUSG00000105776	38.1577	-1.55711	0.360904	-4.31447	1.59987e-05	0.00021681	Gm43292	predicted gene 43292 [Source:MGI Symbol;Acc:MGI:5663429]
ENSMUSG00000017767	38.1865	-2.11541	0.321004	-6.58997	4.39926e-11	2.26326e-09	Spata25	spermatogenesis associated 25 [Source:MGI Symbol;Acc:MGI:1922892]
ENSMUSG00000108333	38.1905	-1.26469	0.319276	-3.96113	7.45957e-05	0.000812333	Gm45095	predicted gene 45095 [Source:MGI Symbol;Acc:MGI:5753671]
ENSMUSG00000104585	38.2213	-1.19291	0.364346	-3.2741	0.00105998	0.00741331	4921511C10Rik	RIKEN cDNA 4921511C10 gene [Source:MGI Symbol;Acc:MGI:1918174]
ENSMUSG00000104920	38.2335	2.84858	0.370529	7.68788	1.49589e-14	1.35024e-12	Gm43215	predicted gene 43215 [Source:MGI Symbol;Acc:MGI:5663352]
ENSMUSG00000034295	38.2504	-1.46881	0.329977	-4.45125	8.53717e-06	0.000127766	Fhod3	formin homology 2 domain containing 3 [Source:MGI Symbol;Acc:MGI:1925847]
ENSMUSG00000062345	38.3837	5.89727	0.747398	7.8904	3.01214e-15	2.97678e-13	Serpinb2	serine (or cysteine) peptidase inhibitor, clade B, member 2 [Source:MGI Symbol;Acc:MGI:97609]
ENSMUSG00000054263	38.4071	-3.13361	0.90105	-3.47773	0.000505673	0.00402142	Lifr	leukemia inhibitory factor receptor [Source:MGI Symbol;Acc:MGI:96788]
ENSMUSG00000047040	38.4286	-1.07445	0.326577	-3.29004	0.00100175	0.0070974	Prr15l	proline rich 15-like [Source:MGI Symbol;Acc:MGI:2387599]
ENSMUSG00000104654	38.4731	3.8222	0.522583	7.31405	2.59199e-13	1.95599e-11	Gm43814	predicted gene 43814 [Source:MGI Symbol;Acc:MGI:5663951]
ENSMUSG00000042895	38.5504	-1.2668	0.357813	-3.54038	0.000399552	0.00330029	Abra	actin-binding Rho activating protein [Source:MGI Symbol;Acc:MGI:2444891]
ENSMUSG00000110018	38.6529	1.72811	0.460747	3.75067	0.000176366	0.00168888	5430437J10Rik	RIKEN cDNA 5430437J10 gene [Source:MGI Symbol;Acc:MGI:1918682]
ENSMUSG00000090105	38.6967	-2.36903	0.480387	-4.9315	8.16013e-07	1.63423e-05	Gm15890	predicted gene 15890 [Source:MGI Symbol;Acc:MGI:3802160]
ENSMUSG00000057054	38.7132	-1.14507	0.398378	-2.87434	0.00404871	0.0215108	Inca1	inhibitor of CDK, cyclin A1 interacting protein 1 [Source:MGI Symbol;Acc:MGI:2144284]
ENSMUSG00000040350	38.7176	-2.8018	0.481355	-5.82066	5.86157e-09	1.99397e-07	Trim7	tripartite motif-containing 7 [Source:MGI Symbol;Acc:MGI:2137353]
ENSMUSG00000082116	38.7972	3.6409	0.415996	8.75224	2.09158e-18	2.92155e-16	Gm12188	predicted gene 12188 [Source:MGI Symbol;Acc:MGI:3651945]
ENSMUSG00000025978	38.7998	-1.30435	0.47988	-2.71808	0.0065662	0.0313005	Rftn2	raftlin family member 2 [Source:MGI Symbol;Acc:MGI:1921263]
ENSMUSG00000022085	38.8316	-2.03542	0.425283	-4.78604	1.70104e-06	3.11583e-05	Pebp4	phosphatidylethanolamine binding protein 4 [Source:MGI Symbol;Acc:MGI:1920773]
ENSMUSG00000113931	38.84	1.26869	0.290936	4.36074	1.29622e-05	0.000180353	Gm5928	predicted gene 5928 [Source:MGI Symbol;Acc:MGI:3646762]
ENSMUSG00000115816	38.8478	1.36417	0.381704	3.5739	0.000351709	0.0029794	CT009530.1	predicted gene, 34589 [Source:MGI Symbol;Acc:MGI:5593748]
ENSMUSG00000021636	38.8817	-2.1093	0.421245	-5.0073	5.51982e-07	1.14723e-05	Marveld2	MARVEL (membrane-associating) domain containing 2 [Source:MGI Symbol;Acc:MGI:2446166]
ENSMUSG00000104039	38.9	1.71829	0.330068	5.20589	1.93071e-07	4.52941e-06	Gm37772	predicted gene, 37772 [Source:MGI Symbol;Acc:MGI:5611000]
ENSMUSG00000030340	38.9305	-1.80133	0.456454	-3.94636	7.93476e-05	0.000855141	Scnn1a	sodium channel, nonvoltage-gated 1 alpha [Source:MGI Symbol;Acc:MGI:101782]
ENSMUSG00000028644	38.9602	0.958113	0.331227	2.89261	0.00382052	0.0205961	Ermap	erythroblast membrane-associated protein [Source:MGI Symbol;Acc:MGI:1349816]
ENSMUSG00000105565	38.9637	-1.41366	0.317589	-4.45121	8.53886e-06	0.000127766	Gm43566	predicted gene 43566 [Source:MGI Symbol;Acc:MGI:5663703]
ENSMUSG00000108476	39.0115	-1.11565	0.39014	-2.85961	0.00424159	0.0222918	Gm44974	predicted gene 44974 [Source:MGI Symbol;Acc:MGI:5753550]
ENSMUSG00000085118	39.0357	-2.16553	0.374453	-5.78318	7.33032e-09	2.44048e-07	Gm15774	predicted gene 15774 [Source:MGI Symbol;Acc:MGI:3783215]
ENSMUSG00000039452	39.0823	-1.47998	0.358323	-4.13029	3.62312e-05	0.000438263	Snx22	sorting nexin 22 [Source:MGI Symbol;Acc:MGI:2685966]
ENSMUSG00000073985	39.0937	-1.46002	0.378751	-3.85482	0.000115813	0.001182	Gm10602	predicted gene 10602 [Source:MGI Symbol;Acc:MGI:3708759]
ENSMUSG00000065147	39.1012	0.694435	0.258614	2.68522	0.00724831	0.0338304	Snora31	small nucleolar RNA, H/ACA box 31 [Source:MGI Symbol;Acc:MGI:3819500]
ENSMUSG00000037490	39.1305	-0.945862	0.302456	-3.12727	0.00176435	0.0111775	Slc2a12	solute carrier family 2 (facilitated glucose transporter), member 12 [Source:MGI Symbol;Acc:MGI:3052471]
ENSMUSG00000039741	39.1583	1.61604	0.594462	2.71849	0.00655797	0.0312679	Bahcc1	BAH domain and coiled-coil containing 1 [Source:MGI Symbol;Acc:MGI:2679272]
ENSMUSG00000035493	39.2173	3.38558	0.525124	6.4472	1.13933e-10	5.47821e-09	Tgfbi	transforming growth factor, beta induced [Source:MGI Symbol;Acc:MGI:99959]
ENSMUSG00000055602	39.3111	2.83099	0.445564	6.35374	2.10147e-10	9.60569e-09	Tcp10b	t-complex protein 10b [Source:MGI Symbol;Acc:MGI:98542]
ENSMUSG00000034911	39.3314	-1.06939	0.356639	-2.99852	0.0027129	0.0157746	Ushbp1	USH1 protein network component harmonin binding protein 1 [Source:MGI Symbol;Acc:MGI:1922920]
ENSMUSG00000115469	39.3566	0.69078	0.264247	2.61415	0.00894493	0.0398592	CT010505.2	predicted gene, 49227 [Source:MGI Symbol;Acc:MGI:6118687]
ENSMUSG00000073843	39.4415	-1.37783	0.349754	-3.93944	8.16728e-05	0.000874921	Gm12542	predicted gene 12542 [Source:MGI Symbol;Acc:MGI:3651424]
ENSMUSG00000048603	39.4968	-1.29808	0.353055	-3.67671	0.000236259	0.00215343	Gm9828	predicted gene 9828 [Source:MGI Symbol;Acc:MGI:3642913]
ENSMUSG00000082045	39.5193	1.15333	0.375398	3.07227	0.00212434	0.012975	Gm11585	predicted gene 11585 [Source:MGI Symbol;Acc:MGI:3651395]
ENSMUSG00000027223	39.6014	-1.04383	0.319201	-3.27014	0.00107494	0.0074845	Mapk8ip1	mitogen-activated protein kinase 8 interacting protein 1 [Source:MGI Symbol;Acc:MGI:1309464]
ENSMUSG00000078922	39.775	3.37847	0.617287	5.47309	4.4225e-08	1.22726e-06	Tgtp1	T cell specific GTPase 1 [Source:MGI Symbol;Acc:MGI:98734]
ENSMUSG00000080791	39.787	0.672918	0.261901	2.56936	0.0101886	0.0440966	Akirin1-ps	akirin 1, pseudogene [Source:MGI Symbol;Acc:MGI:3650065]
ENSMUSG00000085615	39.85	-1.04092	0.329667	-3.15749	0.00159135	0.0102706	A330035P11Rik	RIKEN cDNA A330035P11 gene [Source:MGI Symbol;Acc:MGI:2442610]
ENSMUSG00000100188	39.9424	2.10837	0.401261	5.25435	1.48546e-07	3.60241e-06	Gm29561	predicted gene 29561 [Source:MGI Symbol;Acc:MGI:5580267]
ENSMUSG00000064655	39.9546	1.32997	0.446325	2.97982	0.00288422	0.0165399	Gm25788	predicted gene, 25788 [Source:MGI Symbol;Acc:MGI:5455565]
ENSMUSG00000097504	40.038	-1.57011	0.33566	-4.67767	2.90147e-06	4.98595e-05	4930516B21Rik	RIKEN cDNA 4930516B21 gene [Source:MGI Symbol;Acc:MGI:1922364]
ENSMUSG00000085379	40.0473	-0.774102	0.28903	-2.67828	0.0074002	0.0343406	2310058D17Rik	RIKEN cDNA 2310058D17 gene [Source:MGI Symbol;Acc:MGI:1922944]
ENSMUSG00000100235	40.1066	-1.05856	0.321991	-3.28754	0.00101065	0.00714228	Gm28557	predicted gene 28557 [Source:MGI Symbol;Acc:MGI:5579263]
ENSMUSG00000085289	40.1292	1.53426	0.321249	4.77591	1.78896e-06	3.25541e-05	Gm15337	predicted gene 15337 [Source:MGI Symbol;Acc:MGI:3705103]
ENSMUSG00000052920	40.1514	-2.19271	0.711838	-3.08035	0.00206758	0.0126985	Prkg1	protein kinase, cGMP-dependent, type I [Source:MGI Symbol;Acc:MGI:108174]
ENSMUSG00000082677	40.1751	-1.12633	0.349205	-3.22542	0.00125787	0.00848406	Gm15371	predicted gene 15371 [Source:MGI Symbol;Acc:MGI:3707464]
ENSMUSG00000049086	40.2278	-1.17754	0.325253	-3.62039	0.000294156	0.0025725	Bmyc	brain expressed myelocytomatosis oncogene [Source:MGI Symbol;Acc:MGI:88184]
ENSMUSG00000081434	40.2476	-1.84866	0.473617	-3.90327	9.48999e-05	0.000993628	Gm14165	predicted gene 14165 [Source:MGI Symbol;Acc:MGI:3650537]
ENSMUSG00000042804	40.276	0.866259	0.322358	2.68726	0.00720419	0.0337	Gpr153	G protein-coupled receptor 153 [Source:MGI Symbol;Acc:MGI:1916157]
ENSMUSG00000073407	40.4444	2.17441	0.342411	6.35029	2.14908e-10	9.80538e-09	Gm6034	predicted gene 6034 [Source:MGI Symbol;Acc:MGI:3646212]
ENSMUSG00000080873	40.4632	1.19966	0.360815	3.32487	0.000884601	0.0064035	Rpl30-ps3	ribosomal protein L30, pseudogene 3 [Source:MGI Symbol;Acc:MGI:1321401]
ENSMUSG00000024295	40.4846	-0.883378	0.310462	-2.84537	0.004436	0.0230685	Cyp4f41-ps	cytochrome P450, family 4, subfamily f, polypeptide 41 pseudogene [Source:MGI Symbol;Acc:MGI:1925125]
ENSMUSG00000074824	40.5661	-0.974124	0.269414	-3.61571	0.000299526	0.00260761	Rslcan18	regulator of sex-limitation candidate 18 [Source:MGI Symbol;Acc:MGI:5433745]
ENSMUSG00000023017	40.5792	-0.829751	0.281243	-2.9503	0.00317469	0.0178585	Asic1	acid-sensing (proton-gated) ion channel 1 [Source:MGI Symbol;Acc:MGI:1194915]
ENSMUSG00000086933	40.679	-1.29861	0.382304	-3.3968	0.000681792	0.00517393	4933426K07Rik	RIKEN cDNA 4933426K07 gene [Source:MGI Symbol;Acc:MGI:1918404]
ENSMUSG00000101662	40.802	-2.68715	0.51901	-5.17746	2.24924e-07	5.20239e-06	Gm28499	predicted gene 28499 [Source:MGI Symbol;Acc:MGI:5579205]
ENSMUSG00000084760	40.8641	-0.835517	0.312074	-2.67731	0.00742169	0.0344122	Gm15472	predicted gene 15472 [Source:MGI Symbol;Acc:MGI:3707328]
ENSMUSG00000105082	40.8992	-1.30092	0.383541	-3.39186	0.000694194	0.00525013	Aqp10-ps	aquaporin 10, pseudogene [Source:MGI Symbol;Acc:MGI:4356425]
ENSMUSG00000086485	40.9232	1.25206	0.380074	3.29426	0.000986803	0.00700938	Gm15458	predicted gene 15458 [Source:MGI Symbol;Acc:MGI:3705291]
ENSMUSG00000079164	40.9636	-2.43677	0.531534	-4.58441	4.55272e-06	7.38686e-05	Tlr5	toll-like receptor 5 [Source:MGI Symbol;Acc:MGI:1858171]
ENSMUSG00000104253	41.0576	-1.7966	0.303466	-5.92026	3.21424e-09	1.17151e-07	Gm37174	predicted gene, 37174 [Source:MGI Symbol;Acc:MGI:5610402]
ENSMUSG00000093629	41.1121	-1.0341	0.371741	-2.78177	0.00540634	0.0268951	Prox2os	prospero homeobox 2 opposite strand [Source:MGI Symbol;Acc:MGI:5011542]
ENSMUSG00000087269	41.1274	-1.51004	0.332481	-4.54174	5.57917e-06	8.81769e-05	D330023K18Rik	RIKEN cDNA D330023K18 gene [Source:MGI Symbol;Acc:MGI:2445152]
ENSMUSG00000084399	41.1726	-1.263	0.277742	-4.54738	5.43167e-06	8.61726e-05	Gm15666	predicted gene 15666 [Source:MGI Symbol;Acc:MGI:3783108]
ENSMUSG00000109727	41.2682	-0.908753	0.302334	-3.00579	0.00264891	0.0154709	Gm45464	predicted gene 45464 [Source:MGI Symbol;Acc:MGI:5791300]
ENSMUSG00000081103	41.2781	0.842652	0.286822	2.93789	0.00330456	0.0184387	Rps12-ps26	ribosomal protein S12, pseudogene 26 [Source:MGI Symbol;Acc:MGI:3713332]
ENSMUSG00000066363	41.3939	8.97462	1.62338	5.52836	3.23246e-08	9.28527e-07	Serpina3f	serine (or cysteine) peptidase inhibitor, clade A, member 3F [Source:MGI Symbol;Acc:MGI:2182838]
ENSMUSG00000052302	41.4073	-2.59765	0.519325	-5.00198	5.67453e-07	1.17645e-05	Tbc1d30	TBC1 domain family, member 30 [Source:MGI Symbol;Acc:MGI:1921944]
ENSMUSG00000083988	41.4358	1.18855	0.426481	2.78689	0.00532169	0.0265532	Rps10-ps4	ribosomal protein S10, pseudogene 4 [Source:MGI Symbol;Acc:MGI:3783077]
ENSMUSG00000040841	41.462	-1.95389	0.522245	-3.74132	0.000183055	0.00174359	Six5	sine oculis-related homeobox 5 [Source:MGI Symbol;Acc:MGI:106220]
ENSMUSG00000087658	41.5629	-1.4404	0.291319	-4.9444	7.63769e-07	1.54878e-05	Hotairm1	Hoxa transcript antisense RNA, myeloid-specific 1 [Source:MGI Symbol;Acc:MGI:3705155]
ENSMUSG00000016942	41.6185	-0.930464	0.341168	-2.72729	0.00638569	0.0305982	Tmprss6	transmembrane serine protease 6 [Source:MGI Symbol;Acc:MGI:1919003]
ENSMUSG00000109393	41.6457	2.63184	0.351782	7.48146	7.35007e-14	5.96668e-12	Gm44936	predicted gene 44936 [Source:MGI Symbol;Acc:MGI:5753512]
ENSMUSG00000084807	41.6716	-4.09315	0.659612	-6.20538	5.45642e-10	2.30841e-08	Gm13073	predicted gene 13073 [Source:MGI Symbol;Acc:MGI:3651721]
ENSMUSG00000053964	41.6754	-1.05738	0.278498	-3.79671	0.000146629	0.00144565	Lgals4	lectin, galactose binding, soluble 4 [Source:MGI Symbol;Acc:MGI:107536]
ENSMUSG00000104082	41.6812	1.48264	0.556759	2.66299	0.00774493	0.0356558	Gm7115	predicted gene 7115 [Source:MGI Symbol;Acc:MGI:3646388]
ENSMUSG00000081152	41.8074	-1.22538	0.321055	-3.81674	0.000135228	0.00134813	Gm12430	predicted gene 12430 [Source:MGI Symbol;Acc:MGI:3651061]
ENSMUSG00000031849	41.8793	-0.808558	0.291826	-2.77068	0.00559392	0.0276631	Comp	cartilage oligomeric matrix protein [Source:MGI Symbol;Acc:MGI:88469]
ENSMUSG00000106421	41.8929	-1.02342	0.328619	-3.11432	0.00184371	0.0115534	Gm9645	predicted gene 9645 [Source:MGI Symbol;Acc:MGI:3780052]
ENSMUSG00000105275	41.8987	2.74623	0.402604	6.82117	9.03008e-12	5.11971e-10	Gm43214	predicted gene 43214 [Source:MGI Symbol;Acc:MGI:5663351]
ENSMUSG00000087338	41.9213	-1.38561	0.496422	-2.79119	0.0052514	0.0262917	Scpep1os	serine carboxypeptidase 1, opposite strand [Source:MGI Symbol;Acc:MGI:1921171]
ENSMUSG00000108211	41.9773	-0.734495	0.286522	-2.56348	0.0103627	0.0446801	Gm44130	predicted gene, 44130 [Source:MGI Symbol;Acc:MGI:5690522]
ENSMUSG00000094131	42.0271	2.13025	0.428636	4.96984	6.70098e-07	1.37557e-05	Gm22265	predicted gene, 22265 [Source:MGI Symbol;Acc:MGI:5452042]
ENSMUSG00000056752	42.0871	1.52468	0.308958	4.93493	8.01782e-07	1.61279e-05	Dnah9	dynein, axonemal, heavy chain 9 [Source:MGI Symbol;Acc:MGI:1289279]
ENSMUSG00000111857	42.0961	2.38984	0.457022	5.22914	1.70298e-07	4.06391e-06	1190001M18Rik	RIKEN cDNA 1190001M18 gene [Source:MGI Symbol;Acc:MGI:1916174]
ENSMUSG00000114539	42.1792	-2.15287	0.427962	-5.03051	4.89168e-07	1.03038e-05	Gm47921	predicted gene, 47921 [Source:MGI Symbol;Acc:MGI:6097176]
ENSMUSG00000022818	42.183	-2.86815	0.791461	-3.62387	0.000290231	0.0025444	Cyp2ab1	cytochrome P450, family 2, subfamily ab, polypeptide 1 [Source:MGI Symbol;Acc:MGI:3644957]
ENSMUSG00000081933	42.2368	2.56028	0.564638	4.53437	5.77753e-06	9.08526e-05	Gm14767	predicted gene 14767 [Source:MGI Symbol;Acc:MGI:3705402]
ENSMUSG00000043789	42.3024	1.03958	0.39925	2.60382	0.00921903	0.0407671	Vwce	von Willebrand factor C and EGF domains [Source:MGI Symbol;Acc:MGI:1919018]
ENSMUSG00000024670	42.3057	2.18546	0.505077	4.32698	1.51167e-05	0.000205975	Cd6	CD6 antigen [Source:MGI Symbol;Acc:MGI:103566]
ENSMUSG00000001247	42.3533	-1.83147	0.369625	-4.95495	7.23494e-07	1.47159e-05	Lsr	lipolysis stimulated lipoprotein receptor [Source:MGI Symbol;Acc:MGI:1927471]
ENSMUSG00000019779	42.3721	1.58805	0.447425	3.54931	0.000386237	0.00321011	Frk	fyn-related kinase [Source:MGI Symbol;Acc:MGI:103265]
ENSMUSG00000103164	42.4547	0.971372	0.382694	2.53824	0.011141	0.0473497	Gm38150	predicted gene, 38150 [Source:MGI Symbol;Acc:MGI:5611378]
ENSMUSG00000034117	42.5222	1.39407	0.269761	5.16778	2.3689e-07	5.44889e-06	Ptgdr2	prostaglandin D2 receptor 2 [Source:MGI Symbol;Acc:MGI:1330275]
ENSMUSG00000090069	42.5908	0.905153	0.336917	2.68657	0.00721889	0.0337624	E430024P14Rik	RIKEN cDNA E430024P14 gene [Source:MGI Symbol;Acc:MGI:2445079]
ENSMUSG00000046546	42.6006	-1.93069	0.391267	-4.93446	8.03745e-07	1.61537e-05	Fam43a	family with sequence similarity 43, member A [Source:MGI Symbol;Acc:MGI:2676309]
ENSMUSG00000082653	42.6099	-1.57573	0.35653	-4.41964	9.88655e-06	0.000143886	Gm15897	predicted gene 15897 [Source:MGI Symbol;Acc:MGI:3801942]
ENSMUSG00000040537	42.6483	-0.788277	0.311473	-2.5308	0.0113802	0.0481209	Adam22	a disintegrin and metallopeptidase domain 22 [Source:MGI Symbol;Acc:MGI:1340046]
ENSMUSG00000019301	42.6783	-2.64403	0.531843	-4.97145	6.64527e-07	1.36526e-05	Hsd17b1	hydroxysteroid (17-beta) dehydrogenase 1 [Source:MGI Symbol;Acc:MGI:105077]
ENSMUSG00000084918	42.6889	-2.56261	0.399034	-6.42203	1.34465e-10	6.37954e-09	Gm12708	predicted gene 12708 [Source:MGI Symbol;Acc:MGI:3652178]
ENSMUSG00000057378	42.6974	1.39899	0.297919	4.69587	2.65479e-06	4.61598e-05	Ryr3	ryanodine receptor 3 [Source:MGI Symbol;Acc:MGI:99684]
ENSMUSG00000044056	42.7289	0.741467	0.252229	2.93966	0.00328573	0.0183541	Efcab9	EF-hand calcium binding domain 9 [Source:MGI Symbol;Acc:MGI:1916556]
ENSMUSG00000115098	42.7459	1.85455	0.29474	6.29215	3.13101e-10	1.39794e-08	AC159006.1	predicted gene, 49134 [Source:MGI Symbol;Acc:MGI:6118545]
ENSMUSG00000029379	42.8232	8.29654	1.93587	4.28568	1.82179e-05	0.000241518	Cxcl3	chemokine (C-X-C motif) ligand 3 [Source:MGI Symbol;Acc:MGI:3037818]
ENSMUSG00000099543	42.8301	1.32666	0.458261	2.89499	0.00379166	0.0204631	Gm29322	predicted gene 29322 [Source:MGI Symbol;Acc:MGI:5580028]
ENSMUSG00000109984	42.8355	-1.0007	0.317022	-3.15655	0.00159648	0.0102958	Gm38948	predicted gene, 38948 [Source:MGI Symbol;Acc:MGI:5621833]
ENSMUSG00000038224	42.8537	-2.4969	0.674071	-3.70421	0.000212055	0.00196808	Serpinf2	serine (or cysteine) peptidase inhibitor, clade F, member 2 [Source:MGI Symbol;Acc:MGI:107173]
ENSMUSG00000050270	42.8993	-0.948727	0.354082	-2.6794	0.00737545	0.0342767	Tmem220	transmembrane protein 220 [Source:MGI Symbol;Acc:MGI:2443691]
ENSMUSG00000057457	42.9102	1.09645	0.28738	3.81532	0.000136006	0.00135427	Phex	phosphate regulating endopeptidase homolog, X-linked [Source:MGI Symbol;Acc:MGI:107489]
ENSMUSG00000110115	42.95	-2.24655	0.411721	-5.45648	4.85664e-08	1.33555e-06	Gm32486	predicted gene, 32486 [Source:MGI Symbol;Acc:MGI:5591645]
ENSMUSG00000026825	42.9681	-2.03599	0.558886	-3.64295	0.000269529	0.00239958	Dnm1	dynamin 1 [Source:MGI Symbol;Acc:MGI:107384]
ENSMUSG00000079297	43.0066	0.929756	0.277645	3.34873	0.000811838	0.00596835	Gm2223	predicted pseudogene 2223 [Source:MGI Symbol;Acc:MGI:3780393]
ENSMUSG00000082630	43.02	1.16458	0.374532	3.10942	0.00187453	0.0117055	Gm14834	predicted gene 14834 [Source:MGI Symbol;Acc:MGI:3801979]
ENSMUSG00000082935	43.0289	0.780198	0.283613	2.75092	0.00594273	0.0289981	Gm7658	predicted gene 7658 [Source:MGI Symbol;Acc:MGI:3648029]
ENSMUSG00000109863	43.0434	1.16141	0.431451	2.69187	0.0071053	0.0333176	Gm45643	predicted gene 45643 [Source:MGI Symbol;Acc:MGI:5791479]
ENSMUSG00000019590	43.0956	-1.8136	0.720446	-2.51733	0.0118247	0.0495771	Cyb561	cytochrome b-561 [Source:MGI Symbol;Acc:MGI:103253]
ENSMUSG00000083841	43.1274	1.09804	0.362236	3.03127	0.00243527	0.0144905	Gm1947	predicted pseudogene 1947 [Source:MGI Symbol;Acc:MGI:3037805]
ENSMUSG00000087381	43.1388	-2.56264	0.454217	-5.64189	1.68195e-08	5.07895e-07	Gm16008	predicted gene 16008 [Source:MGI Symbol;Acc:MGI:3802048]
ENSMUSG00000064340	43.1874	0.763672	0.281942	2.70862	0.00675643	0.0320127	mt-Tl1	mitochondrially encoded tRNA leucine 1 [Source:MGI Symbol;Acc:MGI:102482]
ENSMUSG00000042359	43.4136	-1.42248	0.496956	-2.86238	0.00420472	0.0221421	Osbpl6	oxysterol binding protein-like 6 [Source:MGI Symbol;Acc:MGI:2139014]
ENSMUSG00000010342	43.4645	1.35973	0.279369	4.86714	1.13224e-06	2.1693e-05	Tex14	testis expressed gene 14 [Source:MGI Symbol;Acc:MGI:1933227]
ENSMUSG00000030134	43.5577	-5.04166	1.22719	-4.1083	3.98582e-05	0.000476601	Rasgef1a	RasGEF domain family, member 1A [Source:MGI Symbol;Acc:MGI:1917977]
ENSMUSG00000097075	43.5793	-0.832523	0.284902	-2.92214	0.00347634	0.0191705	D830044I16Rik	CDIP transferase, opposite strand [Source:MGI Symbol;Acc:MGI:2443610]
ENSMUSG00000074397	43.5977	-1.06962	0.34534	-3.0973	0.00195294	0.0120955	Foxr1	forkhead box R1 [Source:MGI Symbol;Acc:MGI:2685961]
ENSMUSG00000107758	43.5981	-2.5076	0.726584	-3.45122	0.000558053	0.00437398	Gm19253	predicted gene, 19253 [Source:MGI Symbol;Acc:MGI:5011438]
ENSMUSG00000108436	43.6398	1.91651	0.39074	4.90483	9.3507e-07	1.83082e-05	Gm44851	predicted gene 44851 [Source:MGI Symbol;Acc:MGI:5753427]
ENSMUSG00000084350	43.7281	0.939449	0.301746	3.11338	0.00184959	0.0115787	Znf41-ps	ZNF41, pseudogene [Source:MGI Symbol;Acc:MGI:1917255]
ENSMUSG00000020014	43.8015	-1.62405	0.492236	-3.29934	0.000969137	0.00690155	Cfap54	cilia and flagella associated protein 54 [Source:MGI Symbol;Acc:MGI:1922208]
ENSMUSG00000108985	43.9508	1.12808	0.403161	2.79808	0.00514074	0.0258935	A930030B08Rik	RIKEN cDNA A930030B08 gene [Source:MGI Symbol;Acc:MGI:1924443]
ENSMUSG00000100615	44.0133	2.61517	0.339293	7.70771	1.28095e-14	1.16464e-12	Gm5511	predicted gene 5511 [Source:MGI Symbol;Acc:MGI:3779492]
ENSMUSG00000023019	44.0384	-1.51361	0.340394	-4.44664	8.7223e-06	0.000130044	Gpd1	glycerol-3-phosphate dehydrogenase 1 (soluble) [Source:MGI Symbol;Acc:MGI:95679]
ENSMUSG00000053985	44.0849	-1.82572	0.435537	-4.19188	2.76652e-05	0.000346724	Zfp14	zinc finger protein 14 [Source:MGI Symbol;Acc:MGI:99160]
ENSMUSG00000090103	44.0909	1.83282	0.412307	4.44529	8.7774e-06	0.00013071	Gm16094	predicted gene 16094 [Source:MGI Symbol;Acc:MGI:3801967]
ENSMUSG00000110710	44.2416	-0.805058	0.306029	-2.63066	0.00852202	0.0384475	C78859	expressed sequence C78859 [Source:MGI Symbol;Acc:MGI:2142856]
ENSMUSG00000097842	44.254	-2.41798	0.552236	-4.37852	1.1949e-05	0.000168347	9330104G04Rik	RIKEN cDNA 9330104G04 gene [Source:MGI Symbol;Acc:MGI:2445112]
ENSMUSG00000114516	44.3679	-0.74216	0.283713	-2.61588	0.00889981	0.0397077	Gm46440	predicted gene, 46440 [Source:MGI Symbol;Acc:MGI:5826077]
ENSMUSG00000065176	44.3951	1.74224	0.412705	4.22152	2.42658e-05	0.000309159	Rnu12	RNA U12, small nuclear [Source:MGI Symbol;Acc:MGI:1336893]
ENSMUSG00000085287	44.4221	-2.83511	0.507926	-5.58173	2.38132e-08	6.9965e-07	4833418N02Rik	RIKEN cDNA 4833418N02 gene [Source:MGI Symbol;Acc:MGI:1921847]
ENSMUSG00000085682	44.5476	-1.87252	0.54354	-3.44505	0.000570948	0.00445411	Gm14267	predicted gene 14267 [Source:MGI Symbol;Acc:MGI:3649851]
ENSMUSG00000104156	44.5477	-0.958128	0.286778	-3.341	0.000834762	0.00610458	Gm38102	predicted gene, 38102 [Source:MGI Symbol;Acc:MGI:5611330]
ENSMUSG00000109167	44.5792	1.45201	0.318662	4.55658	5.19939e-06	8.29612e-05	Gm44652	predicted gene 44652 [Source:MGI Symbol;Acc:MGI:5753228]
ENSMUSG00000041460	44.6424	-1.52747	0.275645	-5.54144	3.00003e-08	8.66163e-07	Cacna2d4	calcium channel, voltage-dependent, alpha 2/delta subunit 4 [Source:MGI Symbol;Acc:MGI:2442632]
ENSMUSG00000040557	44.6602	-2.74693	0.518688	-5.29592	1.18417e-07	2.93147e-06	Mettl27	methyltransferase like 27 [Source:MGI Symbol;Acc:MGI:1933146]
ENSMUSG00000098397	44.7224	0.784454	0.261653	2.99807	0.00271691	0.0157905	Mir7669	microRNA 7669 [Source:MGI Symbol;Acc:MGI:5531378]
ENSMUSG00000064600	44.741	1.18843	0.355372	3.34418	0.000825248	0.00604561	Gm25636	predicted gene, 25636 [Source:MGI Symbol;Acc:MGI:5455413]
ENSMUSG00000050526	44.8417	-2.37659	0.657161	-3.61646	0.00029866	0.00260278	4933406M09Rik	RIKEN cDNA 4933406M09 gene [Source:MGI Symbol;Acc:MGI:3045320]
ENSMUSG00000073485	44.8485	-1.99757	0.405625	-4.92466	8.45057e-07	1.67957e-05	H3f3aos	H3 histone, family 3A, opposite strand [Source:MGI Symbol;Acc:MGI:3802006]
ENSMUSG00000041954	44.9167	-2.4681	0.648285	-3.80713	0.00014059	0.00139105	Tnfrsf18	tumor necrosis factor receptor superfamily, member 18 [Source:MGI Symbol;Acc:MGI:894675]
ENSMUSG00000022096	45.0798	1.90043	0.330102	5.75711	8.55683e-09	2.81138e-07	Hr	hairless [Source:MGI Symbol;Acc:MGI:96223]
ENSMUSG00000099021	45.0892	-0.957258	0.377783	-2.53388	0.0112806	0.0478132	Rn7s1	7S RNA 1 [Source:MGI Symbol;Acc:MGI:97950]
ENSMUSG00000046312	45.1854	-1.53522	0.353325	-4.34507	1.39234e-05	0.000191911	AI464131	expressed sequence AI464131 [Source:MGI Symbol;Acc:MGI:2140300]
ENSMUSG00000097128	45.2679	0.917299	0.299866	3.05903	0.00222056	0.0134595	Gm26884	predicted gene, 26884 [Source:MGI Symbol;Acc:MGI:5477378]
ENSMUSG00000115764	45.2885	1.99734	0.395236	5.05353	4.33712e-07	9.26055e-06	AC159006.3	predicted gene, 18811 [Source:MGI Symbol;Acc:MGI:5010996]
ENSMUSG00000018927	45.2993	1.78067	0.304635	5.84526	5.0577e-09	1.74184e-07	Ccl6	chemokine (C-C motif) ligand 6 [Source:MGI Symbol;Acc:MGI:98263]
ENSMUSG00000028909	45.4191	-4.00955	1.14073	-3.51489	0.000439944	0.00357721	Ptpru	protein tyrosine phosphatase, receptor type, U [Source:MGI Symbol;Acc:MGI:1321151]
ENSMUSG00000066687	45.4349	-4.12224	0.499393	-8.2545	1.52538e-16	1.72575e-14	Zbtb16	zinc finger and BTB domain containing 16 [Source:MGI Symbol;Acc:MGI:103222]
ENSMUSG00000082855	45.5225	0.688999	0.261306	2.63675	0.00837049	0.0379556	Gm14537	predicted gene 14537 [Source:MGI Symbol;Acc:MGI:3648060]
ENSMUSG00000039200	45.5628	2.14194	0.760286	2.81728	0.00484316	0.0247029	Atf7ip2	activating transcription factor 7 interacting protein 2 [Source:MGI Symbol;Acc:MGI:1922579]
ENSMUSG00000040189	45.5685	-1.45593	0.294646	-4.94128	7.76094e-07	1.56776e-05	Ccdc114	coiled-coil domain containing 114 [Source:MGI Symbol;Acc:MGI:2446120]
ENSMUSG00000112009	45.6085	-0.880975	0.273498	-3.22114	0.00127684	0.00859116	Gm48591	predicted gene, 48591 [Source:MGI Symbol;Acc:MGI:6098163]
ENSMUSG00000113965	45.6237	-1.36331	0.414628	-3.28803	0.0010089	0.0071358	A730091E23Rik	RIKEN cDNA A730091E23 gene [Source:MGI Symbol;Acc:MGI:2442493]
ENSMUSG00000105881	45.6965	-1.11934	0.295537	-3.78746	0.000152193	0.00149051	4932422M17Rik	RIKEN cDNA 4932422M17 gene [Source:MGI Symbol;Acc:MGI:1921616]
ENSMUSG00000029720	45.874	-1.10362	0.275095	-4.01179	6.02596e-05	0.000679598	Gm20605	predicted gene 20605 [Source:MGI Symbol;Acc:MGI:5306917]
ENSMUSG00000037259	45.8764	-1.33333	0.436436	-3.05503	0.00225035	0.0136137	Dzank1	double zinc ribbon and ankyrin repeat domains 1 [Source:MGI Symbol;Acc:MGI:2139080]
ENSMUSG00000050994	45.8961	1.40289	0.416528	3.36805	0.000757009	0.00563654	Adgb	androglobin [Source:MGI Symbol;Acc:MGI:3605549]
ENSMUSG00000093306	46.0627	2.55118	0.435668	5.85578	4.74777e-09	1.65332e-07	Gm23802	predicted gene, 23802 [Source:MGI Symbol;Acc:MGI:5453579]
ENSMUSG00000109644	46.3161	-2.15059	0.37165	-5.78661	7.18216e-09	2.39434e-07	0610005C13Rik	RIKEN cDNA 0610005C13 gene [Source:MGI Symbol;Acc:MGI:1918911]
ENSMUSG00000113423	46.3339	-1.23908	0.322286	-3.84467	0.000120715	0.00122543	Gm3791	predicted gene 3791 [Source:MGI Symbol;Acc:MGI:3781964]
ENSMUSG00000083677	46.3785	-1.44206	0.368799	-3.91016	9.2234e-05	0.000970592	Gm11699	predicted gene 11699 [Source:MGI Symbol;Acc:MGI:3650316]
ENSMUSG00000062743	46.4144	-1.16457	0.348693	-3.33981	0.000838346	0.00612541	Zfp677	zinc finger protein 677 [Source:MGI Symbol;Acc:MGI:3053207]
ENSMUSG00000066842	46.418	-2.97241	0.831037	-3.57675	0.000347895	0.00295563	Hmcn1	hemicentin 1 [Source:MGI Symbol;Acc:MGI:2685047]
ENSMUSG00000085782	46.4288	-0.999713	0.269196	-3.71369	0.000204256	0.00190631	Gm15624	predicted gene 15624 [Source:MGI Symbol;Acc:MGI:3783068]
ENSMUSG00000078907	46.4875	-2.74207	0.42573	-6.44087	1.18793e-10	5.68998e-09	Fam186b	family with sequence similarity 186, member B [Source:MGI Symbol;Acc:MGI:3647604]
ENSMUSG00000064125	46.4999	-1.7883	0.366256	-4.88264	1.04674e-06	2.02098e-05	Prr36	proline rich 36 [Source:MGI Symbol;Acc:MGI:3605626]
ENSMUSG00000090078	46.5351	2.64752	0.294838	8.97959	2.71788e-19	4.19476e-17	Gm16147	predicted gene 16147 [Source:MGI Symbol;Acc:MGI:3801802]
ENSMUSG00000113076	46.6458	1.33245	0.344445	3.8684	0.000109554	0.00112446	Gm47088	predicted gene, 47088 [Source:MGI Symbol;Acc:MGI:6095816]
ENSMUSG00000026414	46.7343	4.93762	0.678464	7.27764	3.39721e-13	2.49572e-11	Tnnt2	troponin T2, cardiac [Source:MGI Symbol;Acc:MGI:104597]
ENSMUSG00000113571	46.872	-0.763036	0.28784	-2.6509	0.00802767	0.0366872	Gm48137	predicted gene, 48137 [Source:MGI Symbol;Acc:MGI:6097500]
ENSMUSG00000055675	46.8915	-2.69773	0.672285	-4.01277	6.00105e-05	0.0006774	Kbtbd11	kelch repeat and BTB (POZ) domain containing 11 [Source:MGI Symbol;Acc:MGI:1922151]
ENSMUSG00000022615	46.9023	-0.723431	0.259007	-2.79309	0.0052207	0.0261947	Tymp	thymidine phosphorylase [Source:MGI Symbol;Acc:MGI:1920212]
ENSMUSG00000081953	46.9561	0.63475	0.248854	2.55069	0.010751	0.0460366	Gm12435	predicted gene 12435 [Source:MGI Symbol;Acc:MGI:3651950]
ENSMUSG00000097189	46.9574	-0.740983	0.284707	-2.60262	0.00925155	0.0408326	Gm26594	predicted gene, 26594 [Source:MGI Symbol;Acc:MGI:5477088]
ENSMUSG00000106676	47.0475	0.749941	0.290914	2.57788	0.00994099	0.0433022	Gm42895	predicted gene 42895 [Source:MGI Symbol;Acc:MGI:5663032]
ENSMUSG00000071311	47.0475	2.1488	0.388319	5.53358	3.13762e-08	9.02759e-07	Gpr31b	G protein-coupled receptor 31, D17Leh66b region [Source:MGI Symbol;Acc:MGI:1354372]
ENSMUSG00000097998	47.1486	1.1275	0.387332	2.91094	0.0036034	0.0197106	Gm27019	predicted gene, 27019 [Source:MGI Symbol;Acc:MGI:5504134]
ENSMUSG00000016529	47.2036	3.0761	0.505848	6.08107	1.19384e-09	4.70812e-08	Il10	interleukin 10 [Source:MGI Symbol;Acc:MGI:96537]
ENSMUSG00000106205	47.2258	-2.33257	0.441965	-5.27773	1.30796e-07	3.21248e-06	C230096K16Rik	RIKEN cDNA C230096K16 gene [Source:MGI Symbol;Acc:MGI:3041194]
ENSMUSG00000115602	47.261	1.12537	0.282982	3.9768	6.98478e-05	0.00077036	AC132863.1	predicted gene 7908 [Source:MGI Symbol;Acc:MGI:3645647]
ENSMUSG00000004347	47.3864	1.1667	0.345519	3.37665	0.000733743	0.00548782	Pde1c	phosphodiesterase 1C [Source:MGI Symbol;Acc:MGI:108413]
ENSMUSG00000055216	47.4205	1.58658	0.296407	5.35269	8.66572e-08	2.22911e-06	9430025C20Rik	RIKEN cDNA 9430025C20 gene [Source:MGI Symbol;Acc:MGI:3045277]
ENSMUSG00000103367	47.4826	1.36468	0.334261	4.08268	4.4519e-05	0.000523078	Gm38158	predicted gene, 38158 [Source:MGI Symbol;Acc:MGI:5611386]
ENSMUSG00000112669	47.49	-1.10184	0.373301	-2.95161	0.00316117	0.0177975	Gm48689	predicted gene, 48689 [Source:MGI Symbol;Acc:MGI:6098317]
ENSMUSG00000087530	47.6388	1.19916	0.252527	4.74863	2.048e-06	3.66282e-05	Gm15533	predicted gene 15533 [Source:MGI Symbol;Acc:MGI:3782982]
ENSMUSG00000056445	47.6549	-1.48445	0.371118	-3.99994	6.33583e-05	0.000709339	Hoxaas2	Hoxa cluster antisense RNA 2 [Source:MGI Symbol;Acc:MGI:1913890]
ENSMUSG00000086368	47.6595	-1.00871	0.275249	-3.6647	0.000247629	0.00223842	Gm13830	predicted gene 13830 [Source:MGI Symbol;Acc:MGI:3651141]
ENSMUSG00000037846	47.6674	-1.43952	0.560517	-2.56819	0.010223	0.0441766	Rtkn2	rhotekin 2 [Source:MGI Symbol;Acc:MGI:2158417]
ENSMUSG00000100121	47.6693	1.23821	0.317334	3.90192	9.54326e-05	0.000997951	1700025N23Rik	RIKEN cDNA 1700025N23 gene [Source:MGI Symbol;Acc:MGI:1917236]
ENSMUSG00000051550	47.77	-1.72082	0.580994	-2.96185	0.00305801	0.0173181	Zfp579	zinc finger protein 579 [Source:MGI Symbol;Acc:MGI:1915740]
ENSMUSG00000110245	47.7946	1.40616	0.432315	3.25264	0.0011434	0.00784962	Gm20100	predicted gene, 20100 [Source:MGI Symbol;Acc:MGI:5012285]
ENSMUSG00000040152	47.7963	2.26563	0.441663	5.12976	2.9011e-07	6.48803e-06	Thbs1	thrombospondin 1 [Source:MGI Symbol;Acc:MGI:98737]
ENSMUSG00000090021	47.9365	0.905524	0.27958	3.23887	0.00120003	0.00817109	Gm6493	predicted gene 6493 [Source:MGI Symbol;Acc:MGI:3644797]
ENSMUSG00000086914	47.9955	-1.4987	0.381839	-3.92496	8.67437e-05	0.000921739	Gm16124	predicted gene 16124 [Source:MGI Symbol;Acc:MGI:3802001]
ENSMUSG00000047759	48.0179	1.41481	0.51009	2.77365	0.00554311	0.0274458	Hs3st3a1	heparan sulfate (glucosamine) 3-O-sulfotransferase 3A1 [Source:MGI Symbol;Acc:MGI:1333861]
ENSMUSG00000108263	48.1287	1.81007	0.320334	5.65059	1.59902e-08	4.8697e-07	1700051K13Rik	RIKEN cDNA 1700051K13 gene [Source:MGI Symbol;Acc:MGI:1920602]
ENSMUSG00000031840	48.2573	-1.37148	0.428755	-3.19876	0.00138021	0.00916514	Rab3a	RAB3A, member RAS oncogene family [Source:MGI Symbol;Acc:MGI:97843]
ENSMUSG00000102619	48.3223	1.16171	0.316215	3.67379	0.000238976	0.00217514	Gm37849	predicted gene, 37849 [Source:MGI Symbol;Acc:MGI:5611077]
ENSMUSG00000086399	48.3705	-1.55732	0.346549	-4.49378	6.9969e-06	0.000107724	Gm16144	predicted gene 16144 [Source:MGI Symbol;Acc:MGI:3801782]
ENSMUSG00000047604	48.3753	-1.77571	0.477969	-3.71511	0.000203119	0.00189712	Frat2	frequently rearranged in advanced T cell lymphomas 2 [Source:MGI Symbol;Acc:MGI:2673967]
ENSMUSG00000098320	48.3879	-1.3359	0.357895	-3.73266	0.000189467	0.00179306	Vis1	viral integration site 1 [Source:MGI Symbol;Acc:MGI:96091]
ENSMUSG00000037972	48.4096	-1.08824	0.373789	-2.91137	0.00359843	0.0196977	Snn	stannin [Source:MGI Symbol;Acc:MGI:1276549]
ENSMUSG00000046168	48.4193	-0.870249	0.304614	-2.85689	0.00427812	0.022453	Kcnrg	potassium channel regulator [Source:MGI Symbol;Acc:MGI:2685591]
ENSMUSG00000087385	48.4373	-1.22906	0.452053	-2.71884	0.00655119	0.0312475	Frg2f1	FSHD region gene 2 family member 1 [Source:MGI Symbol;Acc:MGI:3035485]
ENSMUSG00000020836	48.4929	-1.51504	0.418636	-3.61899	0.000295755	0.00258377	Coro6	coronin 6 [Source:MGI Symbol;Acc:MGI:2183448]
ENSMUSG00000015452	48.5204	-1.08038	0.30343	-3.56055	0.000370074	0.00309769	Ager	advanced glycosylation end product-specific receptor [Source:MGI Symbol;Acc:MGI:893592]
ENSMUSG00000110627	48.6219	-0.948836	0.300051	-3.16225	0.00156557	0.0101383	Gm18935	predicted gene, 18935 [Source:MGI Symbol;Acc:MGI:5011120]
ENSMUSG00000038276	48.6477	-1.35574	0.408667	-3.31747	0.000908378	0.00653524	Asic3	acid-sensing (proton-gated) ion channel 3 [Source:MGI Symbol;Acc:MGI:2159339]
ENSMUSG00000104088	48.7193	1.94985	0.491371	3.96818	7.24239e-05	0.000792826	Gm38275	predicted gene, 38275 [Source:MGI Symbol;Acc:MGI:5611503]
ENSMUSG00000054135	48.7624	-0.887346	0.29002	-3.0596	0.00221629	0.0134435	A430110L20Rik	RIKEN cDNA A430110L20 gene [Source:MGI Symbol;Acc:MGI:3036249]
ENSMUSG00000108500	48.8984	0.958316	0.282029	3.39793	0.000678978	0.00515689	Gm45033	predicted gene 45033 [Source:MGI Symbol;Acc:MGI:5753609]
ENSMUSG00000029710	49.1238	-1.40387	0.334894	-4.19199	2.76515e-05	0.000346724	Ephb4	Eph receptor B4 [Source:MGI Symbol;Acc:MGI:104757]
ENSMUSG00000114016	49.2038	-0.773429	0.271114	-2.85278	0.00433381	0.0226691	Gm47258	predicted gene, 47258 [Source:MGI Symbol;Acc:MGI:6096089]
ENSMUSG00000113575	49.342	0.782403	0.290678	2.69165	0.00711005	0.0333219	A930023M06Rik	RIKEN cDNA A930023M06 gene [Source:MGI Symbol;Acc:MGI:1925208]
ENSMUSG00000003410	49.4681	-1.20662	0.391462	-3.08234	0.00205378	0.0126262	Elavl3	ELAV like RNA binding protein 3 [Source:MGI Symbol;Acc:MGI:109157]
ENSMUSG00000021280	49.4712	1.2058	0.421179	2.8629	0.00419778	0.0221195	Exoc3l4	exocyst complex component 3-like 4 [Source:MGI Symbol;Acc:MGI:1921363]
ENSMUSG00000107216	49.5549	2.16996	0.325233	6.67203	2.52291e-11	1.33081e-09	2210412B16Rik	RIKEN cDNA 2210412B16 gene [Source:MGI Symbol;Acc:MGI:1919625]
ENSMUSG00000038204	49.5717	-2.71321	0.34108	-7.95477	1.79459e-15	1.82399e-13	Asb10	ankyrin repeat and SOCS box-containing 10 [Source:MGI Symbol;Acc:MGI:2152836]
ENSMUSG00000087424	49.5731	-1.61905	0.301458	-5.37073	7.84202e-08	2.03186e-06	5730405O15Rik	RIKEN cDNA 5730405O15 gene [Source:MGI Symbol;Acc:MGI:1917739]
ENSMUSG00000038637	49.6075	-1.84521	0.314122	-5.87419	4.24924e-09	1.49219e-07	Lrrc56	leucine rich repeat containing 56 [Source:MGI Symbol;Acc:MGI:1917802]
ENSMUSG00000024427	49.6414	-2.28606	0.572098	-3.99593	6.44415e-05	0.000720264	Spry4	sprouty RTK signaling antagonist 4 [Source:MGI Symbol;Acc:MGI:1345144]
ENSMUSG00000103854	49.6492	0.990931	0.332421	2.98095	0.00287352	0.0164937	Gm37250	predicted gene, 37250 [Source:MGI Symbol;Acc:MGI:5610478]
ENSMUSG00000085170	49.7425	-1.5631	0.319279	-4.89572	9.79473e-07	1.90879e-05	Lrrc75aos1	leucine rich repeat containing 75A, opposite strand 1 [Source:MGI Symbol;Acc:MGI:1925292]
ENSMUSG00000102749	49.7449	0.990008	0.27364	3.61793	0.000296973	0.0025926	Gm37598	predicted gene, 37598 [Source:MGI Symbol;Acc:MGI:5610826]
ENSMUSG00000114446	49.7631	-1.60521	0.437811	-3.66644	0.00024595	0.00222727	Gm33524	predicted gene, 33524 [Source:MGI Symbol;Acc:MGI:5592683]
ENSMUSG00000108322	49.8075	-1.34883	0.342869	-3.93395	8.35616e-05	0.000891716	5430431A17Rik	RIKEN cDNA 5430431A17 gene [Source:MGI Symbol;Acc:MGI:1918618]
ENSMUSG00000092887	49.894	1.35832	0.339638	3.99933	6.35221e-05	0.000710623	Snord53	small nucleolar RNA, C/D box 53 [Source:MGI Symbol;Acc:MGI:3819542]
ENSMUSG00000104168	49.9172	-0.909971	0.296425	-3.06981	0.00214192	0.0130589	Gm38250	predicted gene, 38250 [Source:MGI Symbol;Acc:MGI:5611478]
ENSMUSG00000012396	49.9236	1.54192	0.402308	3.8327	0.000126746	0.00127696	Nanog	Nanog homeobox [Source:MGI Symbol;Acc:MGI:1919200]
ENSMUSG00000090957	49.9276	3.5566	0.519756	6.84282	7.76475e-12	4.47332e-10	Gm7535	predicted gene 7535 [Source:MGI Symbol;Acc:MGI:3644434]
ENSMUSG00000036944	50.0014	-1.09984	0.371257	-2.96248	0.0030517	0.0172941	Tmem71	transmembrane protein 71 [Source:MGI Symbol;Acc:MGI:2146049]
ENSMUSG00000000869	50.0274	-2.02495	0.505679	-4.00441	6.21719e-05	0.000697704	Il4	interleukin 4 [Source:MGI Symbol;Acc:MGI:96556]
ENSMUSG00000090194	50.1328	-0.919167	0.353122	-2.60297	0.0092419	0.0407997	Gm16161	predicted gene 16161 [Source:MGI Symbol;Acc:MGI:3801899]
ENSMUSG00000112090	50.1337	0.626924	0.249124	2.51652	0.011852	0.0496202	Gm48231	predicted gene, 48231 [Source:MGI Symbol;Acc:MGI:6097636]
ENSMUSG00000023960	50.2174	3.64692	0.382654	9.53059	1.56385e-21	2.9622e-19	Enpp5	ectonucleotide pyrophosphatase/phosphodiesterase 5 [Source:MGI Symbol;Acc:MGI:1933830]
ENSMUSG00000026938	50.2488	-0.861974	0.326569	-2.63948	0.00830326	0.0376849	Fcna	ficolin A [Source:MGI Symbol;Acc:MGI:1340905]
ENSMUSG00000046402	50.3921	-1.57482	0.366939	-4.29178	1.77243e-05	0.000235874	Rbp1	retinol binding protein 1, cellular [Source:MGI Symbol;Acc:MGI:97876]
ENSMUSG00000029275	50.5353	-1.75635	0.448921	-3.91238	9.13896e-05	0.00096315	Gfi1	growth factor independent 1 [Source:MGI Symbol;Acc:MGI:103170]
ENSMUSG00000042073	50.6971	-1.78424	0.376559	-4.73826	2.15559e-06	3.83603e-05	Abhd14b	abhydrolase domain containing 14b [Source:MGI Symbol;Acc:MGI:1923741]
ENSMUSG00000105341	50.77	1.23971	0.245803	5.0435	4.57087e-07	9.70166e-06	Gm43817	predicted gene 43817 [Source:MGI Symbol;Acc:MGI:5663954]
ENSMUSG00000097149	50.7904	-0.749068	0.274692	-2.72693	0.00639259	0.0306221	G630030J09Rik	RIKEN cDNA G630030J09 gene [Source:MGI Symbol;Acc:MGI:3045288]
ENSMUSG00000025983	50.82	0.618711	0.23694	2.61125	0.00902107	0.0401002	Ccdc150	coiled-coil domain containing 150 [Source:MGI Symbol;Acc:MGI:1925266]
ENSMUSG00000037904	50.8642	-1.26069	0.428204	-2.94415	0.00323845	0.0181346	Ankrd9	ankyrin repeat domain 9 [Source:MGI Symbol;Acc:MGI:1921501]
ENSMUSG00000100599	50.8652	1.00429	0.358042	2.80495	0.00503246	0.0254865	1700120C14Rik	RIKEN cDNA 1700120C14 gene [Source:MGI Symbol;Acc:MGI:1920850]
ENSMUSG00000025735	51.0805	-1.0569	0.268034	-3.94317	8.04128e-05	0.000863643	Rhbdl1	rhomboid like 1 [Source:MGI Symbol;Acc:MGI:2384891]
ENSMUSG00000105460	51.128	-1.09886	0.334279	-3.28726	0.00101167	0.0071434	Gm42671	predicted gene 42671 [Source:MGI Symbol;Acc:MGI:5662808]
ENSMUSG00000036964	51.2409	-1.33778	0.398038	-3.36093	0.000776809	0.00575824	Trim17	tripartite motif-containing 17 [Source:MGI Symbol;Acc:MGI:1861440]
ENSMUSG00000074818	51.2668	-4.27543	0.774702	-5.5188	3.41328e-08	9.73114e-07	Pdzd7	PDZ domain containing 7 [Source:MGI Symbol;Acc:MGI:3608325]
ENSMUSG00000112981	51.4099	-0.87278	0.317575	-2.74827	0.00599109	0.0291601	5033424D13Rik	RIKEN cDNA 5033424D13 gene [Source:MGI Symbol;Acc:MGI:1923225]
ENSMUSG00000097526	51.4665	1.60599	0.437749	3.66875	0.000243738	0.00221365	Gm26847	predicted gene, 26847 [Source:MGI Symbol;Acc:MGI:5477341]
ENSMUSG00000115087	51.4982	1.68001	0.328541	5.11355	3.16155e-07	7.00051e-06	AC126251.1	predicted gene, 48998 [Source:MGI Symbol;Acc:MGI:6118348]
ENSMUSG00000105140	51.5039	-1.95501	0.454872	-4.29794	1.72389e-05	0.000230989	Gm43127	predicted gene 43127 [Source:MGI Symbol;Acc:MGI:5663264]
ENSMUSG00000025357	51.5114	-2.59583	0.609588	-4.25834	2.05953e-05	0.00026834	Dgka	diacylglycerol kinase, alpha [Source:MGI Symbol;Acc:MGI:102952]
ENSMUSG00000086742	51.5212	-1.34015	0.349621	-3.83316	0.00012651	0.00127545	Gm16201	predicted gene 16201 [Source:MGI Symbol;Acc:MGI:3802153]
ENSMUSG00000026205	51.6549	-2.16838	0.680423	-3.18681	0.0014385	0.0094525	Slc23a3	solute carrier family 23 (nucleobase transporters), member 3 [Source:MGI Symbol;Acc:MGI:104516]
ENSMUSG00000103163	51.66	1.168	0.299614	3.89834	9.68547e-05	0.00101113	Gm38146	predicted gene, 38146 [Source:MGI Symbol;Acc:MGI:5611374]
ENSMUSG00000058396	51.6771	-0.83659	0.306473	-2.72974	0.00633852	0.0304305	Gpr182	G protein-coupled receptor 182 [Source:MGI Symbol;Acc:MGI:109545]
ENSMUSG00000079076	51.8375	1.25555	0.298811	4.20182	2.6478e-05	0.000333348	Gm3086	predicted gene 3086 [Source:MGI Symbol;Acc:MGI:3781262]
ENSMUSG00000049858	51.8815	-1.83417	0.45949	-3.99174	6.55893e-05	0.000731785	Suox	sulfite oxidase [Source:MGI Symbol;Acc:MGI:2446117]
ENSMUSG00000095892	51.9597	1.77937	0.403186	4.41328	1.01818e-05	0.000147153	Rnu5g	RNA, U5G small nuclear [Source:MGI Symbol;Acc:MGI:2157900]
ENSMUSG00000051314	51.9878	-8.29504	1.5945	-5.20229	1.96843e-07	4.60398e-06	Ffar2	free fatty acid receptor 2 [Source:MGI Symbol;Acc:MGI:2441731]
ENSMUSG00000113732	52.0227	1.05926	0.337602	3.13759	0.00170346	0.010868	Gm18115	predicted gene, 18115 [Source:MGI Symbol;Acc:MGI:5010300]
ENSMUSG00000032021	52.0508	1.99336	0.679708	2.93268	0.00336053	0.0186719	Crtam	cytotoxic and regulatory T cell molecule [Source:MGI Symbol;Acc:MGI:1859822]
ENSMUSG00000093289	52.1511	1.44845	0.284806	5.08576	3.66152e-07	7.94006e-06	Snord92	small nucleolar RNA, C/D box 92 [Source:MGI Symbol;Acc:MGI:3819565]
ENSMUSG00000032489	52.1691	-1.10937	0.393049	-2.82247	0.00476554	0.0243816	Kif9	kinesin family member 9 [Source:MGI Symbol;Acc:MGI:1098237]
ENSMUSG00000092202	52.269	-0.823857	0.295171	-2.79112	0.00525261	0.0262925	Stk19-ps1	serine/threonine kinase 19, pseudogene 1 [Source:MGI Symbol;Acc:MGI:2148500]
ENSMUSG00000107802	52.5143	1.35906	0.281723	4.82412	1.40622e-06	2.64161e-05	1700126G02Rik	RIKEN cDNA 1700126G02 gene [Source:MGI Symbol;Acc:MGI:1923898]
ENSMUSG00000051682	52.5928	1.36351	0.382574	3.56403	0.0003652	0.00306638	Treml4	triggering receptor expressed on myeloid cells-like 4 [Source:MGI Symbol;Acc:MGI:1923239]
ENSMUSG00000028463	52.7102	-1.08999	0.284889	-3.826	0.000130245	0.00130481	Car9	carbonic anhydrase 9 [Source:MGI Symbol;Acc:MGI:2447188]
ENSMUSG00000104641	52.7178	-1.80153	0.515482	-3.49485	0.000474331	0.00381075	Gm43290	predicted gene 43290 [Source:MGI Symbol;Acc:MGI:5663427]
ENSMUSG00000030589	52.7251	-1.94237	0.448366	-4.33211	1.4769e-05	0.000201897	Rasgrp4	RAS guanyl releasing protein 4 [Source:MGI Symbol;Acc:MGI:2386851]
ENSMUSG00000105509	52.7781	0.764542	0.240702	3.1763	0.00149164	0.00975048	C130013H08Rik	RIKEN cDNA C130013H08 gene [Source:MGI Symbol;Acc:MGI:3697343]
ENSMUSG00000034209	52.7911	-1.23399	0.465789	-2.64924	0.00806722	0.036803	Rasl10a	RAS-like, family 10, member A [Source:MGI Symbol;Acc:MGI:1922918]
ENSMUSG00000097216	52.832	0.985328	0.331667	2.97083	0.00296992	0.0169273	4932441J04Rik	RIKEN cDNA 4932441J04 gene [Source:MGI Symbol;Acc:MGI:2441691]
ENSMUSG00000101535	52.8354	0.856082	0.296805	2.88433	0.0039225	0.0209874	Gm29383	predicted gene 29383 [Source:MGI Symbol;Acc:MGI:5580089]
ENSMUSG00000028841	52.8697	1.16881	0.332056	3.51991	0.000431685	0.00352243	Cnksr1	connector enhancer of kinase suppressor of Ras 1 [Source:MGI Symbol;Acc:MGI:2670958]
ENSMUSG00000104037	52.8851	-1.06979	0.286117	-3.73898	0.000184767	0.00175788	Gm37776	predicted gene, 37776 [Source:MGI Symbol;Acc:MGI:5611004]
ENSMUSG00000097282	53.1338	-1.51994	0.407998	-3.72536	0.000195039	0.00183606	5031415H12Rik	RIKEN cDNA 5031415H12 gene [Source:MGI Symbol;Acc:MGI:1923234]
ENSMUSG00000100594	53.1458	-1.63738	0.392286	-4.17396	2.99355e-05	0.000371638	2810414N06Rik	RIKEN cDNA 2810414N06 gene [Source:MGI Symbol;Acc:MGI:1919065]
ENSMUSG00000066245	53.1781	0.940486	0.325924	2.8856	0.00390665	0.0209351	Gm10156	predicted gene 10156 [Source:MGI Symbol;Acc:MGI:3642344]
ENSMUSG00000084362	53.1881	1.63081	0.271434	6.00813	1.8767e-09	7.12034e-08	2610024D14Rik	RIKEN cDNA 2610024D14 gene [Source:MGI Symbol;Acc:MGI:1917660]
ENSMUSG00000104010	53.2775	-1.05168	0.324282	-3.24311	0.00118235	0.00806608	Gm37366	predicted gene, 37366 [Source:MGI Symbol;Acc:MGI:5610594]
ENSMUSG00000111341	53.2894	-1.07976	0.347886	-3.10377	0.00191071	0.0118851	Gm47111	predicted gene, 47111 [Source:MGI Symbol;Acc:MGI:6095851]
ENSMUSG00000042784	53.3619	-1.67105	0.587561	-2.84404	0.00445456	0.0231243	Muc1	mucin 1, transmembrane [Source:MGI Symbol;Acc:MGI:97231]
ENSMUSG00000102927	53.4851	-1.17138	0.243224	-4.81604	1.46432e-06	2.7283e-05	Gm37152	predicted gene, 37152 [Source:MGI Symbol;Acc:MGI:5610380]
ENSMUSG00000038045	53.5196	0.854837	0.256861	3.32802	0.00087467	0.00634079	Sult6b1	sulfotransferase family, cytosolic, 6B, member 1 [Source:MGI Symbol;Acc:MGI:1920921]
ENSMUSG00000106665	53.6232	0.894275	0.296676	3.01432	0.00257559	0.0151381	Gm43389	predicted gene 43389 [Source:MGI Symbol;Acc:MGI:5663526]
ENSMUSG00000107634	53.6695	1.0042	0.313717	3.20097	0.00136964	0.00910939	Gm36816	predicted gene, 36816 [Source:MGI Symbol;Acc:MGI:5595975]
ENSMUSG00000111165	53.6845	1.98556	0.301803	6.57897	4.73712e-11	2.42213e-09	4930553I21Rik	RIKEN cDNA 4930553I21 gene [Source:MGI Symbol;Acc:MGI:1922603]
ENSMUSG00000037801	53.6958	-1.70878	0.407255	-4.19585	2.71845e-05	0.000341383	Iqch	IQ motif containing H [Source:MGI Symbol;Acc:MGI:1925500]
ENSMUSG00000045326	53.807	1.04281	0.265541	3.9271	8.5976e-05	0.000914359	Fndc7	fibronectin type III domain containing 7 [Source:MGI Symbol;Acc:MGI:2443535]
ENSMUSG00000097300	53.8074	2.23188	0.497309	4.48791	7.19237e-06	0.000110529	Gm26835	predicted gene, 26835 [Source:MGI Symbol;Acc:MGI:5477329]
ENSMUSG00000102817	53.8534	0.883937	0.312607	2.82763	0.00468937	0.0240756	Gm6185	predicted gene 6185 [Source:MGI Symbol;Acc:MGI:3648765]
ENSMUSG00000106976	53.9312	1.59559	0.382681	4.16949	3.05279e-05	0.000378423	Gm42963	predicted gene 42963 [Source:MGI Symbol;Acc:MGI:5663100]
ENSMUSG00000097028	54.0286	2.89515	0.473616	6.11286	9.7861e-10	3.93379e-08	Ptgs2os	prostaglandin-endoperoxide synthase 2, opposite strand [Source:MGI Symbol;Acc:MGI:2443180]
ENSMUSG00000073242	54.0452	-1.71918	0.350263	-4.90826	9.18864e-07	1.80579e-05	Dnmt3aos	DNA methyltransferase 3A, opposite strand [Source:MGI Symbol;Acc:MGI:3641689]
ENSMUSG00000090043	54.2131	-0.948283	0.26425	-3.58859	0.000332473	0.00284881	Gm16167	predicted gene 16167 [Source:MGI Symbol;Acc:MGI:3802049]
ENSMUSG00000099760	54.3398	1.31628	0.265422	4.95921	7.07817e-07	1.44352e-05	Gm28800	predicted gene 28800 [Source:MGI Symbol;Acc:MGI:5579506]
ENSMUSG00000024206	54.4125	-1.34742	0.27351	-4.9264	8.37595e-07	1.66872e-05	Rfx2	regulatory factor X, 2 (influences HLA class II expression) [Source:MGI Symbol;Acc:MGI:106583]
ENSMUSG00000109122	54.5227	0.723928	0.2721	2.66052	0.00780205	0.0358387	A230103L15Rik	RIKEN cDNA A230103L15 gene [Source:MGI Symbol;Acc:MGI:1925005]
ENSMUSG00000003279	54.5333	-2.01942	0.548166	-3.68396	0.000229641	0.00210396	Dlgap1	DLG associated protein 1 [Source:MGI Symbol;Acc:MGI:1346065]
ENSMUSG00000091421	54.5377	0.856033	0.282165	3.0338	0.00241491	0.0143899	Gm4202	predicted gene 4202 [Source:MGI Symbol;Acc:MGI:3782379]
ENSMUSG00000097320	54.5811	-1.67732	0.412731	-4.06396	4.82475e-05	0.000561607	Tmem147os	transmembrane protein 147, opposite strand [Source:MGI Symbol;Acc:MGI:3642392]
ENSMUSG00000082931	54.5954	0.933279	0.336093	2.77685	0.00548888	0.0272298	Gm13586	predicted gene 13586 [Source:MGI Symbol;Acc:MGI:3649994]
ENSMUSG00000103388	54.687	0.938799	0.268241	3.49983	0.000465556	0.00375009	Gm37581	predicted gene, 37581 [Source:MGI Symbol;Acc:MGI:5610809]
ENSMUSG00000077704	54.7238	0.912831	0.275057	3.31869	0.000904403	0.00651665	Snord89	small nucleolar RNA, C/D box 89 [Source:MGI Symbol;Acc:MGI:3819562]
ENSMUSG00000021696	54.7308	-1.30783	0.375916	-3.47905	0.000503193	0.00400552	Elovl7	ELOVL family member 7, elongation of long chain fatty acids (yeast) [Source:MGI Symbol;Acc:MGI:1921809]
ENSMUSG00000040270	54.7824	-4.51697	0.561351	-8.0466	8.51252e-16	8.90538e-14	Bach2	BTB and CNC homology, basic leucine zipper transcription factor 2 [Source:MGI Symbol;Acc:MGI:894679]
ENSMUSG00000094626	54.7874	-1.50766	0.326697	-4.61487	3.93337e-06	6.53462e-05	Cecr6	transmembrane protein 121B [Source:MGI Symbol;Acc:MGI:2136977]
ENSMUSG00000085767	54.8293	-1.16286	0.325795	-3.5693	0.00035793	0.00301695	Gm13563	predicted gene 13563 [Source:MGI Symbol;Acc:MGI:3652052]
ENSMUSG00000066554	54.8755	1.18646	0.412831	2.87396	0.00405361	0.0215277	Gm10167	predicted pseudogene 10167 [Source:MGI Symbol;Acc:MGI:3704263]
ENSMUSG00000051184	54.8832	-0.922555	0.246526	-3.74222	0.000182403	0.00174136	Zfp524	zinc finger protein 524 [Source:MGI Symbol;Acc:MGI:1916740]
ENSMUSG00000010492	54.9665	-0.804027	0.276583	-2.907	0.00364912	0.0198921	Uckl1os	uridine-cytidine kinase 1-like 1, opposite strand [Source:MGI Symbol;Acc:MGI:3801877]
ENSMUSG00000073405	54.9977	-1.64675	0.54611	-3.01542	0.00256622	0.0150901	H2-T-ps	histocompatibility 2, T region locus, pseudogene [Source:MGI Symbol;Acc:MGI:2442805]
ENSMUSG00000109684	55.1057	-2.4497	0.420266	-5.82893	5.57829e-09	1.90019e-07	Gm45745	predicted gene 45745 [Source:MGI Symbol;Acc:MGI:5804860]
ENSMUSG00000087373	55.1781	2.0104	0.331013	6.07348	1.25171e-09	4.92082e-08	Gm15892	predicted gene 15892 [Source:MGI Symbol;Acc:MGI:3801833]
ENSMUSG00000045551	55.2305	3.88474	0.376457	10.3192	5.77001e-25	1.38719e-22	Fpr1	formyl peptide receptor 1 [Source:MGI Symbol;Acc:MGI:107443]
ENSMUSG00000087263	55.2422	1.94114	0.453971	4.27591	1.90357e-05	0.000250237	Gm15726	predicted gene 15726 [Source:MGI Symbol;Acc:MGI:3783169]
ENSMUSG00000032875	55.4335	-1.15793	0.304184	-3.80666	0.000140858	0.00139314	Arhgef17	Rho guanine nucleotide exchange factor (GEF) 17 [Source:MGI Symbol;Acc:MGI:2673002]
ENSMUSG00000079484	55.4935	-2.8511	0.520872	-5.47371	4.40704e-08	1.22433e-06	Phyhd1	phytanoyl-CoA dioxygenase domain containing 1 [Source:MGI Symbol;Acc:MGI:3612860]
ENSMUSG00000020857	55.6518	0.980621	0.260086	3.77038	0.000163002	0.00158028	Nme2	NME/NM23 nucleoside diphosphate kinase 2 [Source:MGI Symbol;Acc:MGI:97356]
ENSMUSG00000087365	55.7123	-1.71729	0.252305	-6.80641	1.00065e-11	5.64768e-10	C430049B03Rik	RIKEN cDNA C430049B03 gene [Source:MGI Symbol;Acc:MGI:1924903]
ENSMUSG00000027347	55.77	1.02732	0.381208	2.6949	0.00704101	0.0330852	Rasgrp1	RAS guanyl releasing protein 1 [Source:MGI Symbol;Acc:MGI:1314635]
ENSMUSG00000090216	55.8516	1.32145	0.356881	3.70277	0.000213259	0.00197657	Gm16549	predicted gene 16549 [Source:MGI Symbol;Acc:MGI:4414969]
ENSMUSG00000112736	55.8623	-3.12682	0.477964	-6.54196	6.0718e-11	3.04235e-09	Gm48718	predicted gene, 48718 [Source:MGI Symbol;Acc:MGI:6098369]
ENSMUSG00000053062	55.8714	0.670168	0.255085	2.62723	0.00860837	0.0387427	Jam2	junction adhesion molecule 2 [Source:MGI Symbol;Acc:MGI:1933820]
ENSMUSG00000038065	55.8967	-2.07532	0.547431	-3.79101	0.000150034	0.00147399	Mturn	maturin, neural progenitor differentiation regulator homolog (Xenopus) [Source:MGI Symbol;Acc:MGI:1915485]
ENSMUSG00000049184	56.0381	-1.02755	0.272457	-3.77143	0.000162315	0.00157484	Purg	purine-rich element binding protein G [Source:MGI Symbol;Acc:MGI:1922279]
ENSMUSG00000022235	56.1573	0.773726	0.271241	2.85254	0.0043372	0.0226773	Cmbl	carboxymethylenebutenolidase-like (Pseudomonas) [Source:MGI Symbol;Acc:MGI:1916824]
ENSMUSG00000051736	56.3146	-0.741848	0.262099	-2.83042	0.00464873	0.0239112	Fam229b	family with sequence similarity 229, member B [Source:MGI Symbol;Acc:MGI:1913587]
ENSMUSG00000040828	56.4171	-1.4856	0.527235	-2.81772	0.00483665	0.0246826	Catsperd	cation channel sperm associated auxiliary subunit delta [Source:MGI Symbol;Acc:MGI:2147030]
ENSMUSG00000089679	56.4768	-0.762713	0.252533	-3.02025	0.0025257	0.0149009	Gm16299	predicted gene 16299 [Source:MGI Symbol;Acc:MGI:3826539]
ENSMUSG00000086813	56.5972	-1.22768	0.376259	-3.26287	0.00110291	0.00763666	Gm13657	predicted gene 13657 [Source:MGI Symbol;Acc:MGI:3650031]
ENSMUSG00000030796	56.6834	-1.44064	0.425153	-3.38852	0.000702697	0.00530161	Tead2	TEA domain family member 2 [Source:MGI Symbol;Acc:MGI:104904]
ENSMUSG00000087574	56.7511	-1.26531	0.354917	-3.56508	0.000363741	0.00305804	C030037D09Rik	RIKEN cDNA C030037D09 gene [Source:MGI Symbol;Acc:MGI:1924865]
ENSMUSG00000085498	56.7652	3.35663	0.593171	5.6588	1.52438e-08	4.67084e-07	Gm14023	predicted gene 14023 [Source:MGI Symbol;Acc:MGI:3650639]
ENSMUSG00000109372	56.8093	-4.73069	1.26613	-3.73633	0.000186722	0.00177177	Gm19410	predicted gene, 19410 [Source:MGI Symbol;Acc:MGI:5011595]
ENSMUSG00000059708	56.9689	-2.06991	0.520203	-3.97904	6.91939e-05	0.000764497	Akap17b	A kinase (PRKA) anchor protein 17B [Source:MGI Symbol;Acc:MGI:2443758]
ENSMUSG00000077737	57.0346	0.716957	0.228366	3.1395	0.00169234	0.0108136	Snord72	small nucleolar RNA, C/D box 72 [Source:MGI Symbol;Acc:MGI:3819555]
ENSMUSG00000081868	57.045	1.22523	0.256374	4.77906	1.76119e-06	3.21423e-05	Gm12039	predicted gene 12039 [Source:MGI Symbol;Acc:MGI:3651600]
ENSMUSG00000038188	57.1346	-1.30828	0.309589	-4.22587	2.38024e-05	0.000304259	Scarf1	scavenger receptor class F, member 1 [Source:MGI Symbol;Acc:MGI:2449455]
ENSMUSG00000044551	57.2278	-1.10202	0.349303	-3.1549	0.00160551	0.010338	9930012K11Rik	RIKEN cDNA 9930012K11 gene [Source:MGI Symbol;Acc:MGI:2145726]
ENSMUSG00000065944	57.312	1.72821	0.305045	5.66543	1.46654e-08	4.51021e-07	Rnu2-10	U2 small nuclear RNA 10 [Source:MGI Symbol;Acc:MGI:97976]
ENSMUSG00000020689	57.3145	-1.89035	0.372047	-5.08094	3.75568e-07	8.13015e-06	Itgb3	integrin beta 3 [Source:MGI Symbol;Acc:MGI:96612]
ENSMUSG00000027456	57.3964	1.03725	0.282281	3.67452	0.000238295	0.00216973	Sdcbp2	syndecan binding protein (syntenin) 2 [Source:MGI Symbol;Acc:MGI:2385156]
ENSMUSG00000081861	57.4399	1.46998	0.384548	3.82262	0.00013204	0.00132109	Gm14441	predicted gene 14441 [Source:MGI Symbol;Acc:MGI:3652321]
ENSMUSG00000059150	57.53	0.85245	0.306363	2.78248	0.00539451	0.0268416	Rpl26-ps4	ribosomal protein L26, pseudogene 4 [Source:MGI Symbol;Acc:MGI:3644695]
ENSMUSG00000078763	57.5946	6.01323	0.612967	9.81004	1.01928e-22	2.12375e-20	Slfn1	schlafen 1 [Source:MGI Symbol;Acc:MGI:1313259]
ENSMUSG00000058934	57.652	1.0947	0.399321	2.7414	0.00611778	0.0295924	Igf1os	insulin-like growth factor 1, opposite strand [Source:MGI Symbol;Acc:MGI:3841250]
ENSMUSG00000086539	57.796	-1.5597	0.407219	-3.83012	0.000128079	0.00128712	Gm16759	predicted gene, 16759 [Source:MGI Symbol;Acc:MGI:4439683]
ENSMUSG00000110237	57.8205	-3.4146	0.506402	-6.74286	1.55299e-11	8.42287e-10	Gm18258	predicted gene, 18258 [Source:MGI Symbol;Acc:MGI:5010443]
ENSMUSG00000015468	57.9046	-1.09159	0.370921	-2.94292	0.0032513	0.0181862	Notch4	notch 4 [Source:MGI Symbol;Acc:MGI:107471]
ENSMUSG00000039552	57.955	2.58473	0.344086	7.51187	5.82908e-14	4.81005e-12	Rsph4a	radial spoke head 4 homolog A (Chlamydomonas) [Source:MGI Symbol;Acc:MGI:3027894]
ENSMUSG00000054967	57.9773	-0.738106	0.226249	-3.26237	0.00110486	0.00764598	Zfp647	zinc finger protein 647 [Source:MGI Symbol;Acc:MGI:3052806]
ENSMUSG00000109293	58.0006	-2.59861	0.451539	-5.75501	8.66371e-09	2.8261e-07	Dcst2	DC-STAMP domain containing 2 [Source:MGI Symbol;Acc:MGI:2685606]
ENSMUSG00000079499	58.0558	1.75592	0.629697	2.78852	0.00529487	0.0264617	6530402F18Rik	RIKEN cDNA 6530402F18 gene [Source:MGI Symbol;Acc:MGI:1923470]
ENSMUSG00000021611	58.1768	-1.41235	0.281327	-5.02033	5.1582e-07	1.07835e-05	Tert	telomerase reverse transcriptase [Source:MGI Symbol;Acc:MGI:1202709]
ENSMUSG00000049097	58.3063	-1.30893	0.324218	-4.03718	5.40982e-05	0.00061933	Ankrd34a	ankyrin repeat domain 34A [Source:MGI Symbol;Acc:MGI:3617846]
ENSMUSG00000112854	58.3725	-2.75501	0.631414	-4.36324	1.28151e-05	0.000178704	Gm38403	predicted gene, 38403 [Source:MGI Symbol;Acc:MGI:5621288]
ENSMUSG00000042938	58.4148	1.38543	0.349029	3.96938	7.20588e-05	0.00078952	Gm14117	predicted gene 14117 [Source:MGI Symbol;Acc:MGI:3651328]
ENSMUSG00000017832	58.4236	1.25354	0.33549	3.73644	0.000186641	0.00177168	Hspb9	heat shock protein, alpha-crystallin-related, B9 [Source:MGI Symbol;Acc:MGI:1922732]
ENSMUSG00000042788	58.5972	-1.60088	0.471962	-3.39197	0.000693917	0.00524999	Fam166b	family with sequence similarity 166, member B [Source:MGI Symbol;Acc:MGI:2445194]
ENSMUSG00000100937	58.682	-2.25145	0.383094	-5.87703	4.17697e-09	1.47605e-07	1700020D05Rik	RIKEN cDNA 1700020D05 gene [Source:MGI Symbol;Acc:MGI:1922805]
ENSMUSG00000109899	58.7361	1.02358	0.254704	4.01869	5.85234e-05	0.000663912	Gm6012	predicted gene 6012 [Source:MGI Symbol;Acc:MGI:3644785]
ENSMUSG00000036091	58.7365	-1.68661	0.351199	-4.80243	1.56755e-06	2.89464e-05	Hyal3	hyaluronoglucosaminidase 3 [Source:MGI Symbol;Acc:MGI:1330288]
ENSMUSG00000090709	58.8027	-3.18995	0.719429	-4.434	9.25003e-06	0.000136367	Gm17173	predicted gene 17173 [Source:MGI Symbol;Acc:MGI:4938000]
ENSMUSG00000099722	58.9052	-2.97794	0.298696	-9.9698	2.06649e-23	4.57244e-21	Gm29154	predicted gene 29154 [Source:MGI Symbol;Acc:MGI:5579860]
ENSMUSG00000104406	58.9068	0.906778	0.275451	3.29197	0.000994865	0.00705663	Gm38014	predicted gene, 38014 [Source:MGI Symbol;Acc:MGI:5611242]
ENSMUSG00000026308	58.9162	-1.26424	0.425154	-2.97362	0.00294312	0.0168082	Klhl30	kelch-like 30 [Source:MGI Symbol;Acc:MGI:1918038]
ENSMUSG00000028972	59.0142	-5.9191	1.17983	-5.01692	5.25069e-07	1.09677e-05	Car6	carbonic anhydrase 6 [Source:MGI Symbol;Acc:MGI:1333786]
ENSMUSG00000107200	59.0563	-0.900166	0.358167	-2.51326	0.0119622	0.0499901	Gm43039	predicted gene 43039 [Source:MGI Symbol;Acc:MGI:5663176]
ENSMUSG00000084884	59.057	1.19994	0.248026	4.83796	1.31179e-06	2.48474e-05	Gm12289	predicted gene 12289 [Source:MGI Symbol;Acc:MGI:3649419]
ENSMUSG00000115082	59.1143	0.591603	0.232169	2.54815	0.0108295	0.0463111	AC156016.2	predicted gene, 49189 [Source:MGI Symbol;Acc:MGI:6118629]
ENSMUSG00000035355	59.1852	3.79304	0.509671	7.44213	9.90771e-14	7.88925e-12	Kcnh4	potassium voltage-gated channel, subfamily H (eag-related), member 4 [Source:MGI Symbol;Acc:MGI:2156184]
ENSMUSG00000048078	59.2989	-4.73386	0.834708	-5.67128	1.41733e-08	4.40217e-07	Tenm4	teneurin transmembrane protein 4 [Source:MGI Symbol;Acc:MGI:2447063]
ENSMUSG00000087444	59.4143	1.12618	0.317301	3.54925	0.000386323	0.00321011	Gm5475	predicted gene 5475 [Source:MGI Symbol;Acc:MGI:3646320]
ENSMUSG00000109719	59.5729	1.70194	0.273365	6.22586	4.78908e-10	2.06451e-08	Gm45266	predicted gene 45266 [Source:MGI Symbol;Acc:MGI:5791102]
ENSMUSG00000107955	59.5772	-0.773142	0.256834	-3.01028	0.0026101	0.0153085	Gm44027	predicted gene, 44027 [Source:MGI Symbol;Acc:MGI:5690419]
ENSMUSG00000114558	59.6	-2.4219	0.352485	-6.87092	6.37885e-12	3.73514e-10	Gm9570	predicted gene 9570 [Source:MGI Symbol;Acc:MGI:3779980]
ENSMUSG00000020804	59.6822	2.01719	0.412217	4.89351	9.90515e-07	1.92431e-05	Aanat	arylalkylamine N-acetyltransferase [Source:MGI Symbol;Acc:MGI:1328365]
ENSMUSG00000019235	59.7289	0.61891	0.24081	2.57012	0.0101664	0.0440311	Rps6kl1	ribosomal protein S6 kinase-like 1 [Source:MGI Symbol;Acc:MGI:2443413]
ENSMUSG00000049670	59.7476	-2.40879	0.514907	-4.67811	2.89528e-06	4.97873e-05	Morn4	MORN repeat containing 4 [Source:MGI Symbol;Acc:MGI:2449568]
ENSMUSG00000054582	59.7899	1.00917	0.274602	3.67503	0.00023782	0.0021662	Pabpc1l	poly(A) binding protein, cytoplasmic 1-like [Source:MGI Symbol;Acc:MGI:1922908]
ENSMUSG00000033597	59.7967	-1.21748	0.435312	-2.79679	0.00516129	0.0259788	Caskin1	CASK interacting protein 1 [Source:MGI Symbol;Acc:MGI:2442952]
ENSMUSG00000109656	59.8047	-1.03818	0.311639	-3.33136	0.000864224	0.00628328	Gm45548	predicted gene 45548 [Source:MGI Symbol;Acc:MGI:5791384]
ENSMUSG00000044033	59.8535	-1.79224	0.619478	-2.89315	0.00381405	0.0205729	Ccdc141	coiled-coil domain containing 141 [Source:MGI Symbol;Acc:MGI:1919735]
ENSMUSG00000042672	59.8986	-1.72341	0.307842	-5.59837	2.16372e-08	6.42511e-07	Dcst1	DC-STAMP domain containing 1 [Source:MGI Symbol;Acc:MGI:1925022]
ENSMUSG00000026984	60.146	8.07851	1.04523	7.72891	1.08472e-14	9.93449e-13	Il1f6	interleukin 1 family, member 6 [Source:MGI Symbol;Acc:MGI:1859324]
ENSMUSG00000026809	60.195	-2.1245	0.46466	-4.57217	4.82707e-06	7.78089e-05	Spaca9	sperm acrosome associated 9 [Source:MGI Symbol;Acc:MGI:1917237]
ENSMUSG00000110414	60.2166	0.636629	0.224514	2.83558	0.00457421	0.0236056	Gm45481	predicted gene 45481 [Source:MGI Symbol;Acc:MGI:5791317]
ENSMUSG00000054545	60.2736	-1.13402	0.330553	-3.43067	0.000602099	0.00465644	Ugt1a6a	UDP glucuronosyltransferase 1 family, polypeptide A6A [Source:MGI Symbol;Acc:MGI:2137698]
ENSMUSG00000082513	60.4555	-0.862648	0.29852	-2.88974	0.00385554	0.0207223	Gm15374	predicted gene 15374 [Source:MGI Symbol;Acc:MGI:3707463]
ENSMUSG00000103967	60.596	1.27612	0.427715	2.98358	0.00284893	0.016385	Gm38214	predicted gene, 38214 [Source:MGI Symbol;Acc:MGI:5611442]
ENSMUSG00000020399	60.8332	-1.67672	0.532457	-3.14902	0.0016382	0.0105106	Havcr2	hepatitis A virus cellular receptor 2 [Source:MGI Symbol;Acc:MGI:2159682]
ENSMUSG00000097654	60.8379	-2.95311	0.566989	-5.2084	1.90472e-07	4.47592e-06	Gm26714	predicted gene, 26714 [Source:MGI Symbol;Acc:MGI:5477208]
ENSMUSG00000088302	60.9538	1.81991	0.295467	6.15943	7.30052e-10	3.00222e-08	Zakit	sterile alpha motif and leucine zipper containing kinase AZK, intronic transcript [Source:MGI Symbol;Acc:MGI:5451945]
ENSMUSG00000048388	61.0267	-4.03488	0.681684	-5.91898	3.2394e-09	1.17896e-07	Fam171b	family with sequence similarity 171, member B [Source:MGI Symbol;Acc:MGI:2444579]
ENSMUSG00000114169	61.0748	1.62969	0.268645	6.06632	1.30872e-09	5.12885e-08	Gm47075	predicted gene, 47075 [Source:MGI Symbol;Acc:MGI:6095795]
ENSMUSG00000110433	61.1314	-0.909308	0.286301	-3.17606	0.00149292	0.00975627	Gm45820	predicted gene 45820 [Source:MGI Symbol;Acc:MGI:5804935]
ENSMUSG00000078772	61.2352	-1.41017	0.367339	-3.83887	0.0001236	0.00125167	Gm12353	predicted gene 12353 [Source:MGI Symbol;Acc:MGI:3699710]
ENSMUSG00000032135	61.3188	0.658302	0.245858	2.67757	0.00741586	0.0344005	Mcam	melanoma cell adhesion molecule [Source:MGI Symbol;Acc:MGI:1933966]
ENSMUSG00000036815	61.3352	-1.05501	0.398194	-2.64948	0.00806162	0.0367953	Dpp10	dipeptidylpeptidase 10 [Source:MGI Symbol;Acc:MGI:2442409]
ENSMUSG00000024912	61.4758	2.12938	0.563646	3.77787	0.000158176	0.00153946	Fosl1	fos-like antigen 1 [Source:MGI Symbol;Acc:MGI:107179]
ENSMUSG00000047867	61.528	1.23574	0.361419	3.41915	0.00062818	0.00482588	Gimap6	GTPase, IMAP family member 6 [Source:MGI Symbol;Acc:MGI:1918876]
ENSMUSG00000003271	61.6137	-1.00064	0.267408	-3.74198	0.000182573	0.00174163	Sult2b1	sulfotransferase family, cytosolic, 2B, member 1 [Source:MGI Symbol;Acc:MGI:1926342]
ENSMUSG00000097331	61.6164	-1.0381	0.351986	-2.94927	0.0031852	0.0179046	F420014N23Rik	RIKEN cDNA F420014N23 gene [Source:MGI Symbol;Acc:MGI:3642477]
ENSMUSG00000043385	61.6169	1.1698	0.27246	4.29347	1.75906e-05	0.000234444	Olfr267	olfactory receptor 267 [Source:MGI Symbol;Acc:MGI:3030101]
ENSMUSG00000104897	61.7044	0.629448	0.248614	2.53183	0.011347	0.0480022	Gm43203	predicted gene 43203 [Source:MGI Symbol;Acc:MGI:5663340]
ENSMUSG00000090881	61.708	1.61752	0.329145	4.91431	8.90962e-07	1.75961e-05	Gm6904	predicted gene 6904 [Source:MGI Symbol;Acc:MGI:3644962]
ENSMUSG00000095440	61.7294	-2.03103	0.539841	-3.76228	0.000168373	0.00162291	Fignl2	fidgetin-like 2 [Source:MGI Symbol;Acc:MGI:3646919]
ENSMUSG00000105748	61.8647	-1.11604	0.395068	-2.82493	0.00472906	0.0242358	Gm43088	predicted gene 43088 [Source:MGI Symbol;Acc:MGI:5663225]
ENSMUSG00000080727	61.9198	-0.919151	0.289206	-3.17819	0.001482	0.00969504	C920021L13Rik	RIKEN cDNA C920021L13 gene [Source:MGI Symbol;Acc:MGI:1923991]
ENSMUSG00000019944	62.0002	-1.6678	0.578791	-2.88152	0.00395765	0.0211167	Rhobtb1	Rho-related BTB domain containing 1 [Source:MGI Symbol;Acc:MGI:1916538]
ENSMUSG00000095105	62.0583	-2.4358	0.571626	-4.26118	2.03346e-05	0.000265359	Edaradd	EDAR (ectodysplasin-A receptor)-associated death domain [Source:MGI Symbol;Acc:MGI:1931001]
ENSMUSG00000098067	62.1631	0.779517	0.275982	2.82452	0.00473514	0.0242558	Gm26943	predicted gene, 26943 [Source:MGI Symbol;Acc:MGI:5504058]
ENSMUSG00000086506	62.2141	-1.6074	0.469362	-3.42465	0.000615588	0.00475341	Gm15911	predicted gene 15911 [Source:MGI Symbol;Acc:MGI:3802139]
ENSMUSG00000097990	62.2546	-1.04481	0.254238	-4.10956	3.96409e-05	0.000474605	Gm19557	predicted gene, 19557 [Source:MGI Symbol;Acc:MGI:5011742]
ENSMUSG00000097944	62.4334	-1.2303	0.290793	-4.23086	2.32804e-05	0.000298255	A130014A01Rik	RIKEN cDNA A130014A01 gene [Source:MGI Symbol;Acc:MGI:3028043]
ENSMUSG00000031860	62.4984	-2.97494	0.3945	-7.54105	4.66202e-14	3.89848e-12	Pbx4	pre B cell leukemia homeobox 4 [Source:MGI Symbol;Acc:MGI:1931321]
ENSMUSG00000073471	62.6248	-1.04969	0.374149	-2.80554	0.00502317	0.0254565	Rsph3a	radial spoke 3A homolog (Chlamydomonas) [Source:MGI Symbol;Acc:MGI:1914082]
ENSMUSG00000025265	62.6407	1.14331	0.307774	3.71477	0.000203387	0.00189891	Fgd1	FYVE, RhoGEF and PH domain containing 1 [Source:MGI Symbol;Acc:MGI:104566]
ENSMUSG00000054383	62.7578	-0.787981	0.303207	-2.59882	0.00935443	0.0411788	Pnma1	paraneoplastic antigen MA1 [Source:MGI Symbol;Acc:MGI:2180564]
ENSMUSG00000105973	62.8014	-1.32127	0.253805	-5.20585	1.93111e-07	4.52941e-06	Gm42881	predicted gene 42881 [Source:MGI Symbol;Acc:MGI:5663018]
ENSMUSG00000015812	62.8089	-0.935586	0.311609	-3.00243	0.00267831	0.0156134	Gnrh1	gonadotropin releasing hormone 1 [Source:MGI Symbol;Acc:MGI:95789]
ENSMUSG00000018341	63.2436	1.13316	0.358269	3.16287	0.0015622	0.0101217	Il12rb2	interleukin 12 receptor, beta 2 [Source:MGI Symbol;Acc:MGI:1270861]
ENSMUSG00000043664	63.2439	-1.27194	0.454441	-2.79892	0.00512743	0.0258366	Tmem221	transmembrane protein 221 [Source:MGI Symbol;Acc:MGI:3525074]
ENSMUSG00000074149	63.2501	2.57093	0.441933	5.81746	5.97484e-09	2.02974e-07	Gm10634	predicted gene 10634 [Source:MGI Symbol;Acc:MGI:3641833]
ENSMUSG00000103581	63.2806	2.618	0.478735	5.46858	4.53662e-08	1.25753e-06	Gm37833	predicted gene, 37833 [Source:MGI Symbol;Acc:MGI:5611061]
ENSMUSG00000097792	63.2985	-0.977867	0.331589	-2.94903	0.00318773	0.0179148	Gm27042	predicted gene, 27042 [Source:MGI Symbol;Acc:MGI:5504157]
ENSMUSG00000102401	63.3225	-0.756033	0.278516	-2.7145	0.0066375	0.0315507	Gm37864	predicted gene, 37864 [Source:MGI Symbol;Acc:MGI:5611092]
ENSMUSG00000086690	63.3557	1.04461	0.243968	4.28176	1.85425e-05	0.000244782	4933406J10Rik	RIKEN cDNA 4933406J10 gene [Source:MGI Symbol;Acc:MGI:1921308]
ENSMUSG00000030825	63.4063	-2.23045	0.670595	-3.32607	0.000880791	0.00638331	Hsd17b14	hydroxysteroid (17-beta) dehydrogenase 14 [Source:MGI Symbol;Acc:MGI:1913315]
ENSMUSG00000114988	63.4195	0.842412	0.267985	3.14351	0.00166934	0.0106912	AC164302.1	predicted gene, 49226 [Source:MGI Symbol;Acc:MGI:6118685]
ENSMUSG00000081769	63.5298	1.66846	0.498141	3.34938	0.000809935	0.00595787	Gm12216	predicted gene 12216 [Source:MGI Symbol;Acc:MGI:3650088]
ENSMUSG00000108388	63.6232	0.770151	0.271041	2.84146	0.00449081	0.0232809	Gm44673	predicted gene 44673 [Source:MGI Symbol;Acc:MGI:5753249]
ENSMUSG00000029212	63.733	1.8092	0.260827	6.93637	4.0231e-12	2.42385e-10	Gabrb1	gamma-aminobutyric acid (GABA) A receptor, subunit beta 1 [Source:MGI Symbol;Acc:MGI:95619]
ENSMUSG00000078201	63.8226	-0.716155	0.276894	-2.58638	0.00969889	0.0424398	Tmem203	transmembrane protein 203 [Source:MGI Symbol;Acc:MGI:2443597]
ENSMUSG00000104900	63.8535	0.783194	0.270392	2.89651	0.00377337	0.0204034	4930596I21Rik	RIKEN cDNA 4930596I21 gene [Source:MGI Symbol;Acc:MGI:1925479]
ENSMUSG00000106801	63.9099	0.788397	0.237264	3.32287	0.000890974	0.00643659	Gm42852	predicted gene 42852 [Source:MGI Symbol;Acc:MGI:5662989]
ENSMUSG00000038605	63.9117	-0.827168	0.29517	-2.80235	0.00507326	0.0256204	Samd10	sterile alpha motif domain containing 10 [Source:MGI Symbol;Acc:MGI:2443872]
ENSMUSG00000025453	63.9755	-0.842121	0.257943	-3.26476	0.00109556	0.00759633	Nnt	nicotinamide nucleotide transhydrogenase [Source:MGI Symbol;Acc:MGI:109279]
ENSMUSG00000018906	63.9885	-3.03935	0.402531	-7.55061	4.33234e-14	3.63495e-12	P4ha2	procollagen-proline, 2-oxoglutarate 4-dioxygenase (proline 4-hydroxylase), alpha II polypeptide [Source:MGI Symbol;Acc:MGI:894286]
ENSMUSG00000074170	64.1324	1.06639	0.306831	3.47551	0.000509884	0.00404719	Plekhf1	pleckstrin homology domain containing, family F (with FYVE domain) member 1 [Source:MGI Symbol;Acc:MGI:1919537]
ENSMUSG00000113047	64.1661	-0.753847	0.266236	-2.8315	0.00463306	0.0238453	Gm47469	predicted gene, 47469 [Source:MGI Symbol;Acc:MGI:6096437]
ENSMUSG00000105550	64.227	1.85745	0.269467	6.89305	5.46071e-12	3.22775e-10	Gm35585	predicted gene, 35585 [Source:MGI Symbol;Acc:MGI:5594744]
ENSMUSG00000090145	64.5442	-0.798845	0.308849	-2.58653	0.00969489	0.0424298	Ugt1a6b	UDP glucuronosyltransferase 1 family, polypeptide A6B [Source:MGI Symbol;Acc:MGI:3580629]
ENSMUSG00000057706	64.5569	-3.83623	0.39533	-9.70386	2.90292e-22	5.99849e-20	Mex3b	mex3 RNA binding family member B [Source:MGI Symbol;Acc:MGI:1918252]
ENSMUSG00000021453	64.593	1.7791	0.35627	4.9937	5.92341e-07	1.22399e-05	Gadd45g	growth arrest and DNA-damage-inducible 45 gamma [Source:MGI Symbol;Acc:MGI:1346325]
ENSMUSG00000031425	64.6897	-1.0309	0.254603	-4.04906	5.14248e-05	0.000593898	Plp1	proteolipid protein (myelin) 1 [Source:MGI Symbol;Acc:MGI:97623]
ENSMUSG00000036109	64.7872	1.34174	0.501764	2.67405	0.00749416	0.0347058	Mbnl3	muscleblind like splicing factor 3 [Source:MGI Symbol;Acc:MGI:2444912]
ENSMUSG00000050295	64.8122	-1.07744	0.416799	-2.58504	0.00973669	0.0425786	Foxc1	forkhead box C1 [Source:MGI Symbol;Acc:MGI:1347466]
ENSMUSG00000062470	64.8245	-1.05085	0.244881	-4.29127	1.77653e-05	0.000236143	Fbxl12os	F-box and leucine-rich repeat protein 12, opposite strand [Source:MGI Symbol;Acc:MGI:1913912]
ENSMUSG00000055069	64.8949	-1.41464	0.354082	-3.99522	6.4633e-05	0.000721759	Rab39	RAB39, member RAS oncogene family [Source:MGI Symbol;Acc:MGI:2442855]
ENSMUSG00000028407	64.9204	-0.919926	0.329464	-2.79219	0.00523529	0.0262268	Smim27	small integral membrane protein 27 [Source:MGI Symbol;Acc:MGI:1913684]
ENSMUSG00000100280	65.0157	-1.32595	0.342742	-3.86866	0.000109437	0.00112372	Gm28417	predicted gene 28417 [Source:MGI Symbol;Acc:MGI:5579123]
ENSMUSG00000034739	65.026	-1.68961	0.330469	-5.11276	3.17479e-07	7.0123e-06	Mfrp	membrane frizzled-related protein [Source:MGI Symbol;Acc:MGI:2385957]
ENSMUSG00000052271	65.0359	-2.09132	0.535721	-3.90375	9.47122e-05	0.000992494	Bhlha15	basic helix-loop-helix family, member a15 [Source:MGI Symbol;Acc:MGI:891976]
ENSMUSG00000104467	65.2406	0.772971	0.250222	3.08915	0.00200732	0.0123862	Gm37660	predicted gene, 37660 [Source:MGI Symbol;Acc:MGI:5610888]
ENSMUSG00000103179	65.2422	1.4647	0.302418	4.84328	1.27711e-06	2.42641e-05	Gm37171	predicted gene, 37171 [Source:MGI Symbol;Acc:MGI:5610399]
ENSMUSG00000068417	65.3561	2.90262	0.337263	8.60638	7.54057e-18	9.923e-16	Pnp2	purine-nucleoside phosphorylase 2 [Source:MGI Symbol;Acc:MGI:3712328]
ENSMUSG00000074344	65.382	-2.2338	0.436893	-5.11292	3.17208e-07	7.0123e-06	Tmigd3	transmembrane and immunoglobulin domain containing 3 [Source:MGI Symbol;Acc:MGI:5604098]
ENSMUSG00000112766	65.4189	1.78806	0.277566	6.44192	1.17973e-10	5.66158e-09	Gm40645	predicted gene, 40645 [Source:MGI Symbol;Acc:MGI:5623530]
ENSMUSG00000020334	65.4249	1.73657	0.360742	4.81387	1.48032e-06	2.75374e-05	Slc22a4	solute carrier family 22 (organic cation transporter), member 4 [Source:MGI Symbol;Acc:MGI:1353479]
ENSMUSG00000104569	65.5154	-0.966349	0.313615	-3.08132	0.00206084	0.0126634	Gm43054	predicted gene 43054 [Source:MGI Symbol;Acc:MGI:5663191]
ENSMUSG00000106859	65.5159	1.14378	0.275497	4.15169	3.30031e-05	0.000405094	Gm42737	predicted gene 42737 [Source:MGI Symbol;Acc:MGI:5662874]
ENSMUSG00000000325	65.5408	-1.31914	0.320989	-4.10962	3.96315e-05	0.000474605	Arvcf	armadillo repeat gene deleted in velocardiofacial syndrome [Source:MGI Symbol;Acc:MGI:109620]
ENSMUSG00000078956	65.5762	1.49242	0.55377	2.69501	0.00703857	0.0330799	Gm14221	predicted gene 14221 [Source:MGI Symbol;Acc:MGI:3650696]
ENSMUSG00000059277	65.5895	-2.13351	0.303916	-7.02004	2.21803e-12	1.40399e-10	R74862	expressed sequence R74862 [Source:MGI Symbol;Acc:MGI:2142382]
ENSMUSG00000047013	65.6189	0.859093	0.285969	3.00415	0.00266328	0.0155402	Fbxo41	F-box protein 41 [Source:MGI Symbol;Acc:MGI:1261912]
ENSMUSG00000091764	65.6573	-1.10842	0.389067	-2.84892	0.00438685	0.0228795	Zfp964	zinc finger protein 964 [Source:MGI Symbol;Acc:MGI:3646490]
ENSMUSG00000083116	65.7273	0.69408	0.26722	2.59741	0.00939307	0.0413259	Gm13410	predicted gene 13410 [Source:MGI Symbol;Acc:MGI:3650681]
ENSMUSG00000039670	65.7617	-0.823638	0.267164	-3.0829	0.00204995	0.0126058	Oxld1	oxidoreductase like domain containing 1 [Source:MGI Symbol;Acc:MGI:1913681]
ENSMUSG00000064936	66.0086	1.48582	0.3078	4.82723	1.38442e-06	2.60652e-05	Gm23722	predicted gene, 23722 [Source:MGI Symbol;Acc:MGI:5453499]
ENSMUSG00000055865	66.0241	-2.14991	0.557042	-3.85951	0.000113614	0.00116279	Fam19a3	family with sequence similarity 19, member A3 [Source:MGI Symbol;Acc:MGI:3046463]
ENSMUSG00000104449	66.042	0.75115	0.226938	3.30994	0.000933162	0.0066796	Gm37255	predicted gene, 37255 [Source:MGI Symbol;Acc:MGI:5610483]
ENSMUSG00000108196	66.096	2.13368	0.360197	5.92364	3.14888e-09	1.14936e-07	Gm36328	predicted gene, 36328 [Source:MGI Symbol;Acc:MGI:5595487]
ENSMUSG00000068606	66.2219	3.94768	0.441304	8.94549	3.70291e-19	5.61114e-17	Gm4841	predicted gene 4841 [Source:MGI Symbol;Acc:MGI:3643814]
ENSMUSG00000023984	66.2252	0.650791	0.232983	2.7933	0.00521729	0.0261944	Gm20517	predicted gene 20517 [Source:MGI Symbol;Acc:MGI:5141982]
ENSMUSG00000023912	66.2774	-1.40997	0.402059	-3.50686	0.000453421	0.00366652	Slc25a27	solute carrier family 25, member 27 [Source:MGI Symbol;Acc:MGI:1921261]
ENSMUSG00000092051	66.3149	0.95551	0.3752	2.54666	0.0108758	0.0464515	Gm17229	predicted gene 17229 [Source:MGI Symbol;Acc:MGI:4938056]
ENSMUSG00000112918	66.5126	1.34668	0.331149	4.06668	4.76882e-05	0.000556652	Gm18120	predicted gene, 18120 [Source:MGI Symbol;Acc:MGI:5010305]
ENSMUSG00000096553	66.5319	-1.8112	0.418327	-4.32963	1.49362e-05	0.000203959	Gm10097	predicted gene 10097 [Source:MGI Symbol;Acc:MGI:3642295]
ENSMUSG00000108305	66.5643	1.32633	0.260285	5.09568	3.47497e-07	7.58145e-06	Gm19078	predicted gene, 19078 [Source:MGI Symbol;Acc:MGI:5011263]
ENSMUSG00000039911	66.5789	1.1556	0.386854	2.98717	0.00281576	0.0162248	Spsb1	splA/ryanodine receptor domain and SOCS box containing 1 [Source:MGI Symbol;Acc:MGI:1921896]
ENSMUSG00000065725	66.6738	0.796368	0.302604	2.63172	0.00849546	0.0383692	Gm26165	predicted gene, 26165 [Source:MGI Symbol;Acc:MGI:5455942]
ENSMUSG00000034917	66.7218	-2.28531	0.27386	-8.34481	7.1327e-17	8.37272e-15	Tjp3	tight junction protein 3 [Source:MGI Symbol;Acc:MGI:1351650]
ENSMUSG00000090230	66.7525	-0.987931	0.301531	-3.27639	0.00105145	0.00736601	Gm16315	predicted gene 16315 [Source:MGI Symbol;Acc:MGI:3826564]
ENSMUSG00000064918	66.7994	1.18022	0.308314	3.82799	0.000129196	0.0012973	Gm22571	predicted gene, 22571 [Source:MGI Symbol;Acc:MGI:5452348]
ENSMUSG00000028128	66.8452	1.62579	0.612899	2.65262	0.00798702	0.0365415	F3	coagulation factor III [Source:MGI Symbol;Acc:MGI:88381]
ENSMUSG00000103122	66.8508	1.19081	0.330073	3.60772	0.000308895	0.00267613	Gm37391	predicted gene, 37391 [Source:MGI Symbol;Acc:MGI:5610619]
ENSMUSG00000003378	66.9511	-1.20212	0.38847	-3.09449	0.00197152	0.0121924	Grik5	glutamate receptor, ionotropic, kainate 5 (gamma 2) [Source:MGI Symbol;Acc:MGI:95818]
ENSMUSG00000110374	67.0288	0.811883	0.25729	3.15552	0.00160214	0.0103216	Gm31172	predicted gene, 31172 [Source:MGI Symbol;Acc:MGI:5590331]
ENSMUSG00000085732	67.0331	-1.22412	0.456077	-2.68403	0.00727403	0.0339378	Gm4279	predicted gene 4279 [Source:MGI Symbol;Acc:MGI:3782456]
ENSMUSG00000097857	67.2524	2.49393	0.680071	3.66715	0.000245266	0.00222358	Gm26603	predicted gene, 26603 [Source:MGI Symbol;Acc:MGI:5477097]
ENSMUSG00000106837	67.299	0.847538	0.303429	2.7932	0.00521899	0.0261947	D630030B08Rik	RIKEN cDNA D630030B08 gene [Source:MGI Symbol;Acc:MGI:2443017]
ENSMUSG00000038540	67.3281	1.20984	0.347804	3.4785	0.000504224	0.00401245	Tmc3	transmembrane channel-like gene family 3 [Source:MGI Symbol;Acc:MGI:2669033]
ENSMUSG00000055323	67.4043	-0.857154	0.297123	-2.88484	0.00391607	0.0209665	Gm9967	predicted gene 9967 [Source:MGI Symbol;Acc:MGI:3704300]
ENSMUSG00000107120	67.6323	-0.80535	0.227675	-3.53728	0.000404266	0.00333593	Gm43059	predicted gene 43059 [Source:MGI Symbol;Acc:MGI:5663196]
ENSMUSG00000080610	67.9099	1.68196	0.467253	3.59968	0.00031861	0.00274413	Snord110	small nucleolar RNA, C/D box 110 [Source:MGI Symbol;Acc:MGI:3819517]
ENSMUSG00000059479	67.9409	-1.3418	0.294185	-4.56106	5.08969e-06	8.14187e-05	B3gnt8	UDP-GlcNAc:betaGal beta-1,3-N-acetylglucosaminyltransferase 8 [Source:MGI Symbol;Acc:MGI:2385269]
ENSMUSG00000105986	67.9925	-1.09712	0.377223	-2.90842	0.00363266	0.0198356	Gm43065	predicted gene 43065 [Source:MGI Symbol;Acc:MGI:5663202]
ENSMUSG00000109647	68.2883	0.662678	0.260668	2.54223	0.0110148	0.0469169	Gm45510	predicted gene 45510 [Source:MGI Symbol;Acc:MGI:5791346]
ENSMUSG00000108820	68.3633	-2.81042	0.65484	-4.29176	1.77261e-05	0.000235874	Gm44620	predicted gene 44620 [Source:MGI Symbol;Acc:MGI:5753196]
ENSMUSG00000100213	68.546	-0.842763	0.267702	-3.14814	0.00164315	0.010537	Gm28151	predicted gene 28151 [Source:MGI Symbol;Acc:MGI:5578857]
ENSMUSG00000038168	68.7875	4.14905	0.635805	6.52567	6.77002e-11	3.36522e-09	P3h2	prolyl 3-hydroxylase 2 [Source:MGI Symbol;Acc:MGI:2146663]
ENSMUSG00000085819	68.8185	-0.909627	0.225255	-4.03821	5.38602e-05	0.000616888	Ube4bos1	ubiquitination factor E4B, opposite strand 1 [Source:MGI Symbol;Acc:MGI:1925072]
ENSMUSG00000032281	68.9187	0.890283	0.326092	2.73016	0.00633032	0.030397	Acsbg1	acyl-CoA synthetase bubblegum family member 1 [Source:MGI Symbol;Acc:MGI:2385656]
ENSMUSG00000109807	68.9283	1.47904	0.339626	4.35491	1.33123e-05	0.000184607	Gm45244	predicted gene 45244 [Source:MGI Symbol;Acc:MGI:5791080]
ENSMUSG00000061099	68.9631	-1.60814	0.231312	-6.95224	3.59528e-12	2.19787e-10	Gapdhs	glyceraldehyde-3-phosphate dehydrogenase, spermatogenic [Source:MGI Symbol;Acc:MGI:95653]
ENSMUSG00000074677	69.0658	1.39057	0.342124	4.06452	4.81323e-05	0.000560788	Sirpb1c	signal-regulatory protein beta 1C [Source:MGI Symbol;Acc:MGI:3807521]
ENSMUSG00000025701	69.1464	-1.7374	0.439397	-3.95406	7.68372e-05	0.000833475	Alox5	arachidonate 5-lipoxygenase [Source:MGI Symbol;Acc:MGI:87999]
ENSMUSG00000027460	69.1668	-1.03867	0.319756	-3.24832	0.00116087	0.00794996	Angpt4	angiopoietin 4 [Source:MGI Symbol;Acc:MGI:1336887]
ENSMUSG00000104466	69.1967	-1.87669	0.600616	-3.1246	0.00178044	0.0112444	Gm10513	predicted gene 10513 [Source:MGI Symbol;Acc:MGI:3641888]
ENSMUSG00000077621	69.4043	1.09196	0.300329	3.63586	0.00027705	0.00245554	Gm23772	predicted gene, 23772 [Source:MGI Symbol;Acc:MGI:5453549]
ENSMUSG00000024486	69.5235	1.9874	0.406859	4.88473	1.03569e-06	2.00274e-05	Hbegf	heparin-binding EGF-like growth factor [Source:MGI Symbol;Acc:MGI:96070]
ENSMUSG00000070717	69.5955	-1.35984	0.239833	-5.66993	1.42856e-08	4.43156e-07	Gm10300	predicted gene 10300 [Source:MGI Symbol;Acc:MGI:3641670]
ENSMUSG00000114150	69.6371	-0.688383	0.240503	-2.86226	0.00420637	0.0221461	Gm46367	predicted gene, 46367 [Source:MGI Symbol;Acc:MGI:5826004]
ENSMUSG00000114664	69.8363	1.15677	0.258474	4.4754	7.62676e-06	0.000116134	Gm48639	predicted gene, 48639 [Source:MGI Symbol;Acc:MGI:6098245]
ENSMUSG00000109434	69.9306	2.29647	0.526294	4.36347	1.28015e-05	0.000178613	Gm44937	predicted gene 44937 [Source:MGI Symbol;Acc:MGI:5753513]
ENSMUSG00000000881	70.0349	-2.30586	0.424544	-5.43139	5.59164e-08	1.50679e-06	Dlg3	discs large MAGUK scaffold protein 3 [Source:MGI Symbol;Acc:MGI:1888986]
ENSMUSG00000060621	70.1104	-1.06328	0.296861	-3.58173	0.000341333	0.00290679	Nkpd1	NTPase, KAP family P-loop domain containing 1 [Source:MGI Symbol;Acc:MGI:1916797]
ENSMUSG00000046408	70.1287	-1.25181	0.32199	-3.88773	0.000101188	0.00105154	1700067K01Rik	RIKEN cDNA 1700067K01 gene [Source:MGI Symbol;Acc:MGI:1920703]
ENSMUSG00000001988	70.2101	-1.2837	0.305722	-4.19892	2.68194e-05	0.000337137	Npas1	neuronal PAS domain protein 1 [Source:MGI Symbol;Acc:MGI:109205]
ENSMUSG00000043903	70.4943	-2.61263	0.511841	-5.10439	3.31861e-07	7.29772e-06	Zfp469	zinc finger protein 469 [Source:MGI Symbol;Acc:MGI:2684868]
ENSMUSG00000090330	70.6236	-0.737412	0.222541	-3.3136	0.000921019	0.00660971	9130221H12Rik	RIKEN cDNA 9130221H12 gene [Source:MGI Symbol;Acc:MGI:1924374]
ENSMUSG00000115220	70.6966	-2.31874	0.517136	-4.4838	7.33247e-06	0.000112406	AC154760.1	0
ENSMUSG00000030329	70.8205	-1.42023	0.359321	-3.95253	7.73298e-05	0.000837729	Pianp	PILR alpha associated neural protein [Source:MGI Symbol;Acc:MGI:2441908]
ENSMUSG00000038253	70.9165	-1.35285	0.307485	-4.39974	1.08382e-05	0.000154585	Hoxa5	homeobox A5 [Source:MGI Symbol;Acc:MGI:96177]
ENSMUSG00000086477	70.9618	-1.50243	0.344391	-4.36257	1.28543e-05	0.000179151	Gm15506	predicted gene 15506 [Source:MGI Symbol;Acc:MGI:3782954]
ENSMUSG00000026489	71.2274	-1.27552	0.423995	-3.00833	0.00262684	0.0153778	Coq8a	coenzyme Q8A [Source:MGI Symbol;Acc:MGI:1914676]
ENSMUSG00000095766	71.3493	0.677431	0.234935	2.88348	0.00393306	0.0210292	Gm21182	predicted gene, 21182 [Source:MGI Symbol;Acc:MGI:5434537]
ENSMUSG00000000673	71.5262	-1.30989	0.378286	-3.4627	0.000534779	0.00421535	Haao	3-hydroxyanthranilate 3,4-dioxygenase [Source:MGI Symbol;Acc:MGI:1349444]
ENSMUSG00000086527	71.7107	2.72523	0.404586	6.73584	1.6298e-11	8.80128e-10	Gm15856	predicted gene 15856 [Source:MGI Symbol;Acc:MGI:3801888]
ENSMUSG00000108633	71.7154	1.53369	0.310945	4.93235	8.12445e-07	1.62899e-05	Gm44694	predicted gene 44694 [Source:MGI Symbol;Acc:MGI:5753270]
ENSMUSG00000072770	71.9791	-2.68437	0.402398	-6.67094	2.54168e-11	1.33788e-09	Acrbp	proacrosin binding protein [Source:MGI Symbol;Acc:MGI:1859515]
ENSMUSG00000068551	72.0197	-3.34083	0.523996	-6.37568	1.82153e-10	8.41845e-09	Zfp467	zinc finger protein 467 [Source:MGI Symbol;Acc:MGI:1916160]
ENSMUSG00000034842	72.0666	2.38238	0.334729	7.11734	1.10033e-12	7.29751e-11	Art3	ADP-ribosyltransferase 3 [Source:MGI Symbol;Acc:MGI:1202729]
ENSMUSG00000085316	72.1809	0.63233	0.241392	2.61951	0.00880555	0.0393894	D330050G23Rik	RIKEN cDNA D330050G23 gene [Source:MGI Symbol;Acc:MGI:2445155]
ENSMUSG00000078954	72.2481	1.7178	0.298422	5.75628	8.59862e-09	2.82141e-07	Arhgap8	Rho GTPase activating protein 8 [Source:MGI Symbol;Acc:MGI:1920417]
ENSMUSG00000078787	72.3357	-0.813841	0.2688	-3.02769	0.00246433	0.0146112	Cyp2t4	cytochrome P450, family 2, subfamily t, polypeptide 4 [Source:MGI Symbol;Acc:MGI:2686296]
ENSMUSG00000049285	72.4905	-0.839947	0.240159	-3.49746	0.000469713	0.00377871	Mblac1	metallo-beta-lactamase domain containing 1 [Source:MGI Symbol;Acc:MGI:2679717]
ENSMUSG00000084047	72.5042	0.994565	0.254431	3.90897	9.26888e-05	0.000974968	Gm14984	predicted gene 14984 [Source:MGI Symbol;Acc:MGI:3705580]
ENSMUSG00000024376	72.515	0.964725	0.320901	3.0063	0.00264445	0.015452	Epb41l4a	erythrocyte membrane protein band 4.1 like 4a [Source:MGI Symbol;Acc:MGI:103007]
ENSMUSG00000101348	72.527	1.06152	0.303493	3.49767	0.000469335	0.00377717	Gm7135	predicted gene 7135 [Source:MGI Symbol;Acc:MGI:3647710]
ENSMUSG00000088705	72.6884	1.31014	0.35746	3.66513	0.000247213	0.00223709	Gm25549	predicted gene, 25549 [Source:MGI Symbol;Acc:MGI:5455326]
ENSMUSG00000097284	72.8356	-0.840147	0.259799	-3.23383	0.0012214	0.00828282	4930480K23Rik	RIKEN cDNA 4930480K23 gene [Source:MGI Symbol;Acc:MGI:1922266]
ENSMUSG00000029469	72.9412	-1.21921	0.340302	-3.58272	0.00034004	0.00289973	Ift81	intraflagellar transport 81 [Source:MGI Symbol;Acc:MGI:1098597]
ENSMUSG00000110088	72.9583	0.665781	0.258183	2.57872	0.00991679	0.0432194	Gm45343	predicted gene 45343 [Source:MGI Symbol;Acc:MGI:5791179]
ENSMUSG00000020877	73.0284	-0.900142	0.304487	-2.95626	0.00311393	0.017579	Scrn2	secernin 2 [Source:MGI Symbol;Acc:MGI:1343092]
ENSMUSG00000024049	73.0631	-2.26848	0.489524	-4.63406	3.58571e-06	6.01298e-05	Myom1	myomesin 1 [Source:MGI Symbol;Acc:MGI:1341430]
ENSMUSG00000072852	73.0881	1.22198	0.302925	4.03394	5.48497e-05	0.000625928	2310040G07Rik	RIKEN cDNA 2310040G07 gene [Source:MGI Symbol;Acc:MGI:1917534]
ENSMUSG00000105466	73.1019	-1.08355	0.320625	-3.3795	0.000726182	0.00544154	Gm42998	predicted gene 42998 [Source:MGI Symbol;Acc:MGI:5663135]
ENSMUSG00000054893	73.2415	-0.784204	0.297163	-2.63897	0.00831593	0.0377356	Zfp667	zinc finger protein 667 [Source:MGI Symbol;Acc:MGI:2442757]
ENSMUSG00000035109	73.3586	-0.943004	0.223517	-4.21894	2.45453e-05	0.00031216	Shc4	SHC (Src homology 2 domain containing) family, member 4 [Source:MGI Symbol;Acc:MGI:2655364]
ENSMUSG00000103252	73.3883	-2.67359	0.465333	-5.74554	9.16285e-09	2.95725e-07	Gm37521	predicted gene, 37521 [Source:MGI Symbol;Acc:MGI:5610749]
ENSMUSG00000031486	73.4511	-0.532329	0.207151	-2.56977	0.0101767	0.0440678	Adgra2	adhesion G protein-coupled receptor A2 [Source:MGI Symbol;Acc:MGI:1925810]
ENSMUSG00000025494	73.5837	-2.41758	0.423067	-5.71442	1.10078e-08	3.48389e-07	Sigirr	single immunoglobulin and toll-interleukin 1 receptor (TIR) domain [Source:MGI Symbol;Acc:MGI:1344402]
ENSMUSG00000092539	73.7882	1.38866	0.265201	5.23625	1.6387e-07	3.92081e-06	Gm20468	predicted gene 20468 [Source:MGI Symbol;Acc:MGI:5141933]
ENSMUSG00000031354	73.8893	-1.43417	0.545148	-2.63079	0.00851874	0.0384396	Amelx	amelogenin, X-linked [Source:MGI Symbol;Acc:MGI:88005]
ENSMUSG00000107092	74.0184	1.7657	0.415049	4.25419	2.09811e-05	0.000272084	Gm7993	predicted gene 7993 [Source:MGI Symbol;Acc:MGI:3647399]
ENSMUSG00000043795	74.0692	-2.85898	0.599959	-4.76529	1.88581e-06	3.41179e-05	Prr33	proline rich 33 [Source:MGI Symbol;Acc:MGI:3642289]
ENSMUSG00000024352	74.1179	-0.63722	0.217336	-2.93196	0.00336826	0.0187106	Spata24	spermatogenesis associated 24 [Source:MGI Symbol;Acc:MGI:1918492]
ENSMUSG00000114370	74.2249	-1.91919	0.529884	-3.62191	0.00029244	0.00256108	Gm46411	predicted gene, 46411 [Source:MGI Symbol;Acc:MGI:5826048]
ENSMUSG00000084860	74.3374	0.650979	0.208526	3.12182	0.00179739	0.0113257	2610204G07Rik	RIKEN cDNA 2610204G07 gene [Source:MGI Symbol;Acc:MGI:1919718]
ENSMUSG00000048481	74.3703	-0.927412	0.298103	-3.11105	0.00186423	0.0116587	Mypop	Myb-related transcription factor, partner of profilin [Source:MGI Symbol;Acc:MGI:2446472]
ENSMUSG00000044566	74.4756	-1.2451	0.368756	-3.37648	0.000734189	0.00548951	Cage1	cancer antigen 1 [Source:MGI Symbol;Acc:MGI:1918463]
ENSMUSG00000096699	74.6644	-0.656635	0.25888	-2.53644	0.0111985	0.0475538	Rps19-ps4	ribosomal protein S19, pseudogene 4 [Source:MGI Symbol;Acc:MGI:3645935]
ENSMUSG00000041263	74.6795	-0.876431	0.348526	-2.51468	0.0119142	0.0498143	Rusc1	RUN and SH3 domain containing 1 [Source:MGI Symbol;Acc:MGI:1919546]
ENSMUSG00000070604	74.7432	-1.20792	0.227621	-5.30672	1.11617e-07	2.77688e-06	Vsig10l	V-set and immunoglobulin domain containing 10 like [Source:MGI Symbol;Acc:MGI:1922940]
ENSMUSG00000102599	74.7485	-3.24279	0.686272	-4.72523	2.29857e-06	4.0702e-05	Gm38386	predicted gene, 38386 [Source:MGI Symbol;Acc:MGI:5611614]
ENSMUSG00000078452	74.7498	1.09233	0.271997	4.01596	5.92037e-05	0.000670109	Raet1d	retinoic acid early transcript delta [Source:MGI Symbol;Acc:MGI:1861032]
ENSMUSG00000074355	74.9158	-1.12117	0.343327	-3.26562	0.00109225	0.00757755	Gm10676	predicted gene 10676 [Source:MGI Symbol;Acc:MGI:3704283]
ENSMUSG00000110400	75.0428	-1.07831	0.335817	-3.21102	0.00132266	0.00884002	Gm45416	predicted gene 45416 [Source:MGI Symbol;Acc:MGI:5791252]
ENSMUSG00000077711	75.0655	0.789345	0.295279	2.67322	0.00751265	0.0347657	AF357399	snoRNA AF357399 [Source:MGI Symbol;Acc:MGI:5439844]
ENSMUSG00000103192	75.14	0.787426	0.259517	3.0342	0.00241178	0.0143781	Gm37645	predicted gene, 37645 [Source:MGI Symbol;Acc:MGI:5610873]
ENSMUSG00000073144	75.2014	1.51164	0.271569	5.56633	2.60154e-08	7.58117e-07	4930599N23Rik	RIKEN cDNA 4930599N23 gene [Source:MGI Symbol;Acc:MGI:1922629]
ENSMUSG00000020424	75.3072	-0.703094	0.259952	-2.7047	0.00683661	0.0323008	Gatsl3	GATS protein-like 3 [Source:MGI Symbol;Acc:MGI:1919212]
ENSMUSG00000102202	75.4893	-0.909627	0.335413	-2.71196	0.00668861	0.0317696	Gm33280	predicted gene, 33280 [Source:MGI Symbol;Acc:MGI:5592439]
ENSMUSG00000114709	75.522	-2.12619	0.399648	-5.32017	1.03671e-07	2.60774e-06	Gm47920	predicted gene, 47920 [Source:MGI Symbol;Acc:MGI:6097174]
ENSMUSG00000063018	75.5292	1.32933	0.381603	3.48353	0.000494845	0.00394661	2010204K13Rik	RIKEN cDNA 2010204K13 gene [Source:MGI Symbol;Acc:MGI:1922859]
ENSMUSG00000077345	75.6504	0.844472	0.320992	2.63082	0.00851797	0.0384396	Snord70	small nucleolar RNA, C/D box 70 [Source:MGI Symbol;Acc:MGI:3819553]
ENSMUSG00000022656	75.7106	1.11032	0.41386	2.68285	0.00729988	0.0340076	Nectin3	nectin cell adhesion molecule 3 [Source:MGI Symbol;Acc:MGI:1930171]
ENSMUSG00000037638	75.7707	-1.49732	0.523617	-2.85958	0.00424206	0.0222918	Zbtb42	zinc finger and BTB domain containing 42 [Source:MGI Symbol;Acc:MGI:3644133]
ENSMUSG00000083210	75.807	0.724821	0.272967	2.65534	0.00792279	0.0362742	Gm14869	predicted gene 14869 [Source:MGI Symbol;Acc:MGI:3705472]
ENSMUSG00000020656	75.833	1.35446	0.366232	3.69838	0.00021698	0.00200338	Grhl1	grainyhead like transcription factor 1 [Source:MGI Symbol;Acc:MGI:2182540]
ENSMUSG00000028602	75.8791	3.55006	0.341137	10.4066	2.31423e-25	5.72897e-23	Tnfrsf8	tumor necrosis factor receptor superfamily, member 8 [Source:MGI Symbol;Acc:MGI:99908]
ENSMUSG00000052563	76.0402	-2.66954	0.333708	-7.99963	1.24791e-15	1.30007e-13	D930048N14Rik	RIKEN cDNA D930048N14 gene [Source:MGI Symbol;Acc:MGI:2144709]
ENSMUSG00000104597	76.0464	0.795158	0.277439	2.86606	0.00415611	0.0219508	B230334C09Rik	RIKEN cDNA B230334C09 gene [Source:MGI Symbol;Acc:MGI:2442224]
ENSMUSG00000038074	76.5157	-1.72836	0.392545	-4.40296	1.06785e-05	0.000152481	Fkbp14	FK506 binding protein 14 [Source:MGI Symbol;Acc:MGI:2387639]
ENSMUSG00000041842	76.5349	-1.25657	0.483178	-2.60064	0.00930514	0.0410184	Fhdc1	FH2 domain containing 1 [Source:MGI Symbol;Acc:MGI:2684972]
ENSMUSG00000070369	76.572	1.26974	0.439892	2.88649	0.00389566	0.0209065	Itgad	integrin, alpha D [Source:MGI Symbol;Acc:MGI:3578624]
ENSMUSG00000055862	76.7442	-1.34076	0.217134	-6.17482	6.62385e-10	2.74654e-08	Izumo4	IZUMO family member 4 [Source:MGI Symbol;Acc:MGI:1918814]
ENSMUSG00000108219	76.7539	2.39168	0.352892	6.77737	1.22387e-11	6.78503e-10	Gm44101	predicted gene, 44101 [Source:MGI Symbol;Acc:MGI:5690493]
ENSMUSG00000053137	77.045	-1.14388	0.310562	-3.68326	0.000230269	0.00210894	Mapk11	mitogen-activated protein kinase 11 [Source:MGI Symbol;Acc:MGI:1338024]
ENSMUSG00000025808	77.1117	0.791035	0.229486	3.44699	0.000566863	0.00443053	Ccdc7a	coiled-coil domain containing 7A [Source:MGI Symbol;Acc:MGI:1921953]
ENSMUSG00000060509	77.1912	0.86703	0.235325	3.6844	0.000229245	0.00210264	Xcr1	chemokine (C motif) receptor 1 [Source:MGI Symbol;Acc:MGI:1346338]
ENSMUSG00000026458	77.2016	-0.810273	0.30072	-2.69444	0.00705066	0.0331119	Ppfia4	protein tyrosine phosphatase, receptor type, f polypeptide (PTPRF), interacting protein (liprin), alpha 4 [Source:MGI Symbol;Acc:MGI:1915757]
ENSMUSG00000102097	77.2638	-1.50466	0.294182	-5.11471	3.14225e-07	6.96504e-06	A930006L05Rik	RIKEN cDNA A930006L05 gene [Source:MGI Symbol;Acc:MGI:3045290]
ENSMUSG00000085761	77.4899	-1.11243	0.432427	-2.57252	0.0100962	0.0438312	4930455G09Rik	RIKEN cDNA 4930455G09 gene [Source:MGI Symbol;Acc:MGI:1926167]
ENSMUSG00000085030	77.6588	-0.630015	0.222546	-2.83095	0.00464107	0.0238816	2810455O05Rik	RIKEN cDNA 2810455O05 gene [Source:MGI Symbol;Acc:MGI:1920072]
ENSMUSG00000064859	77.6947	1.8132	0.449005	4.03826	5.38493e-05	0.000616888	Gm24524	predicted gene, 24524 [Source:MGI Symbol;Acc:MGI:5454301]
ENSMUSG00000026064	77.8425	0.666101	0.264884	2.51469	0.0119136	0.0498143	Ptp4a1	protein tyrosine phosphatase 4a1 [Source:MGI Symbol;Acc:MGI:1277096]
ENSMUSG00000031791	77.8465	-1.07992	0.343776	-3.14133	0.00168182	0.0107629	Tmem38a	transmembrane protein 38A [Source:MGI Symbol;Acc:MGI:1921416]
ENSMUSG00000098000	77.9438	0.894425	0.29579	3.02385	0.00249577	0.0147696	Gm27026	predicted gene, 27026 [Source:MGI Symbol;Acc:MGI:5504141]
ENSMUSG00000064360	78.2652	0.998653	0.355714	2.80746	0.00499331	0.0253344	mt-Nd3	mitochondrially encoded NADH dehydrogenase 3 [Source:MGI Symbol;Acc:MGI:102499]
ENSMUSG00000025555	78.3889	-1.7076	0.309252	-5.52171	3.35721e-08	9.58222e-07	Farp1	FERM, RhoGEF (Arhgef) and pleckstrin domain protein 1 (chondrocyte-derived) [Source:MGI Symbol;Acc:MGI:2446173]
ENSMUSG00000032607	78.396	-1.89891	0.379409	-5.0049	5.58907e-07	1.16066e-05	Amt	aminomethyltransferase [Source:MGI Symbol;Acc:MGI:3646700]
ENSMUSG00000085335	78.3983	-0.708576	0.256125	-2.76653	0.00566565	0.027902	Gm13684	predicted gene 13684 [Source:MGI Symbol;Acc:MGI:3649340]
ENSMUSG00000103133	78.428	0.72172	0.248443	2.90498	0.00367279	0.0199908	Gm37303	predicted gene, 37303 [Source:MGI Symbol;Acc:MGI:5610531]
ENSMUSG00000054939	78.7244	-0.960696	0.311572	-3.08338	0.00204665	0.0125885	Zfp174	zinc finger protein 174 [Source:MGI Symbol;Acc:MGI:2686600]
ENSMUSG00000033276	78.8047	-2.10682	0.524337	-4.01807	5.8678e-05	0.000665062	Stk36	serine/threonine kinase 36 [Source:MGI Symbol;Acc:MGI:1920831]
ENSMUSG00000030330	78.8433	-2.22626	0.309863	-7.18466	6.7373e-13	4.65339e-11	Ing4	inhibitor of growth family, member 4 [Source:MGI Symbol;Acc:MGI:107307]
ENSMUSG00000066877	78.8763	-1.89624	0.411654	-4.60639	4.09726e-06	6.77091e-05	Nck2	non-catalytic region of tyrosine kinase adaptor protein 2 [Source:MGI Symbol;Acc:MGI:1306821]
ENSMUSG00000114081	79.0222	0.79274	0.212326	3.7336	0.000188762	0.00178841	Gm48904	predicted gene, 48904 [Source:MGI Symbol;Acc:MGI:6098675]
ENSMUSG00000029603	79.6914	-0.959959	0.281341	-3.41208	0.000644686	0.0049324	Dtx1	deltex 1, E3 ubiquitin ligase [Source:MGI Symbol;Acc:MGI:1352744]
ENSMUSG00000001665	79.7786	-1.78369	0.331358	-5.38297	7.32658e-08	1.91218e-06	Gstt3	glutathione S-transferase, theta 3 [Source:MGI Symbol;Acc:MGI:2143526]
ENSMUSG00000102664	79.9309	-0.783036	0.30437	-2.57264	0.0100925	0.0438247	Gm38380	predicted gene, 38380 [Source:MGI Symbol;Acc:MGI:5611608]
ENSMUSG00000097131	80.0214	-0.927525	0.288701	-3.21275	0.00131471	0.0087963	D230017M19Rik	RIKEN cDNA D230017M19 gene [Source:MGI Symbol;Acc:MGI:2445071]
ENSMUSG00000025176	80.2771	-3.12849	0.554759	-5.63937	1.70671e-08	5.14132e-07	Hoga1	4-hydroxy-2-oxoglutarate aldolase 1 [Source:MGI Symbol;Acc:MGI:1914682]
ENSMUSG00000103845	80.3227	1.43068	0.348467	4.10563	4.03213e-05	0.000480073	Gm19026	predicted gene, 19026 [Source:MGI Symbol;Acc:MGI:5011211]
ENSMUSG00000072763	80.3808	-0.755311	0.274479	-2.7518	0.00592687	0.0289489	5430403G16Rik	RIKEN cDNA 5430403G16 gene [Source:MGI Symbol;Acc:MGI:1924450]
ENSMUSG00000092243	80.3949	2.2805	0.377936	6.03409	1.59862e-09	6.14928e-08	Gm7030	predicted gene 7030 [Source:MGI Symbol;Acc:MGI:3647514]
ENSMUSG00000093956	80.4441	1.57921	0.250672	6.2999	2.97838e-10	1.33217e-08	Gm24497	predicted gene, 24497 [Source:MGI Symbol;Acc:MGI:5454274]
ENSMUSG00000039485	80.5305	-1.33417	0.33155	-4.02403	5.72113e-05	0.000649911	Tspyl4	TSPY-like 4 [Source:MGI Symbol;Acc:MGI:106393]
ENSMUSG00000029544	80.6243	-3.7696	1.07617	-3.5028	0.000460389	0.00371686	Cabp1	calcium binding protein 1 [Source:MGI Symbol;Acc:MGI:1352750]
ENSMUSG00000024347	80.6575	-1.2404	0.372954	-3.32588	0.00088139	0.0063858	Psd2	pleckstrin and Sec7 domain containing 2 [Source:MGI Symbol;Acc:MGI:1921252]
ENSMUSG00000032352	80.737	-1.18156	0.309489	-3.81776	0.000134666	0.0013436	Lrrc1	leucine rich repeat containing 1 [Source:MGI Symbol;Acc:MGI:2442313]
ENSMUSG00000028364	80.7704	4.96818	0.431331	11.5183	1.06749e-30	3.29513e-28	Tnc	tenascin C [Source:MGI Symbol;Acc:MGI:101922]
ENSMUSG00000093565	80.8306	0.898897	0.354984	2.53221	0.0113345	0.0479925	Rab26os	RAB26, member RAS oncogene family, opposite strand [Source:MGI Symbol;Acc:MGI:1922864]
ENSMUSG00000113200	80.8719	-0.662614	0.221658	-2.98936	0.00279565	0.0161502	Gm48632	predicted gene, 48632 [Source:MGI Symbol;Acc:MGI:6098236]
ENSMUSG00000077734	80.8923	0.903507	0.283657	3.18521	0.00144647	0.00949992	Snord83b	small nucleolar RNA, C/D box 83B [Source:MGI Symbol;Acc:MGI:3819557]
ENSMUSG00000072844	80.9179	2.48418	0.420822	5.90317	3.5659e-09	1.28285e-07	G530011O06Rik	RIKEN cDNA G530011O06 gene [Source:MGI Symbol;Acc:MGI:3603513]
ENSMUSG00000005951	80.9304	-1.6633	0.276361	-6.01859	1.75941e-09	6.69568e-08	Shpk	sedoheptulokinase [Source:MGI Symbol;Acc:MGI:1921887]
ENSMUSG00000038618	81.0195	-2.40679	0.336388	-7.15482	8.37842e-13	5.64651e-11	Rassf7	Ras association (RalGDS/AF-6) domain family (N-terminal) member 7 [Source:MGI Symbol;Acc:MGI:1914235]
ENSMUSG00000021959	81.1311	-1.66796	0.325555	-5.12345	2.99998e-07	6.67929e-06	Lats2	large tumor suppressor 2 [Source:MGI Symbol;Acc:MGI:1354386]
ENSMUSG00000058743	81.1421	0.988591	0.372294	2.65541	0.00792131	0.0362741	Kcnj14	potassium inwardly-rectifying channel, subfamily J, member 14 [Source:MGI Symbol;Acc:MGI:2384820]
ENSMUSG00000097410	81.5209	0.930851	0.305636	3.04562	0.00232203	0.0139528	Gm26668	predicted gene, 26668 [Source:MGI Symbol;Acc:MGI:5477162]
ENSMUSG00000102055	81.6774	1.10893	0.305387	3.63124	0.000282063	0.00249202	Gm28913	predicted gene 28913 [Source:MGI Symbol;Acc:MGI:5579619]
ENSMUSG00000037003	81.7186	-1.3435	0.348505	-3.85504	0.00011571	0.00118182	Tns2	tensin 2 [Source:MGI Symbol;Acc:MGI:2387586]
ENSMUSG00000049985	81.7676	-3.67194	0.594449	-6.17704	6.53135e-10	2.71268e-08	Ankrd55	ankyrin repeat domain 55 [Source:MGI Symbol;Acc:MGI:1924568]
ENSMUSG00000030922	81.7748	1.05172	0.228425	4.60425	4.13955e-06	6.83175e-05	Lyrm1	LYR motif containing 1 [Source:MGI Symbol;Acc:MGI:1921169]
ENSMUSG00000040855	82.0133	-1.30898	0.450672	-2.9045	0.00367837	0.0200153	Reps2	RALBP1 associated Eps domain containing protein 2 [Source:MGI Symbol;Acc:MGI:2663511]
ENSMUSG00000078580	82.111	-0.909312	0.238774	-3.80826	0.000139948	0.00138524	E430018J23Rik	RIKEN cDNA E430018J23 gene [Source:MGI Symbol;Acc:MGI:2141981]
ENSMUSG00000086213	82.3356	0.986362	0.276797	3.56348	0.000365969	0.00306761	A330040F15Rik	RIKEN cDNA A330040F15 gene [Source:MGI Symbol;Acc:MGI:3698434]
ENSMUSG00000091997	82.3434	0.867322	0.20538	4.22302	2.41051e-05	0.0003075	Gm6611	predicted gene 6611 [Source:MGI Symbol;Acc:MGI:3645568]
ENSMUSG00000068323	82.4597	0.94291	0.337277	2.79565	0.00517949	0.0260464	Slc4a5	solute carrier family 4, sodium bicarbonate cotransporter, member 5 [Source:MGI Symbol;Acc:MGI:2443220]
ENSMUSG00000106158	82.4661	0.756305	0.23858	3.17003	0.00152424	0.00991687	Gm43216	predicted gene 43216 [Source:MGI Symbol;Acc:MGI:5663353]
ENSMUSG00000097601	82.6789	-2.52189	0.507713	-4.96715	6.79455e-07	1.39135e-05	Gm26660	predicted gene, 26660 [Source:MGI Symbol;Acc:MGI:5477154]
ENSMUSG00000041817	82.822	1.14231	0.33633	3.39639	0.000682816	0.00517975	Fam169a	family with sequence similarity 169, member A [Source:MGI Symbol;Acc:MGI:2444268]
ENSMUSG00000114602	82.9597	0.992823	0.229924	4.31805	1.57411e-05	0.000213899	AC154335.1	predicted gene, 49223 [Source:MGI Symbol;Acc:MGI:6118679]
ENSMUSG00000098274	82.9622	1.28921	0.233773	5.51479	3.49194e-08	9.93277e-07	Rpl24	ribosomal protein L24 [Source:MGI Symbol;Acc:MGI:1915443]
ENSMUSG00000102427	83.2305	0.89653	0.263979	3.39621	0.000683247	0.00518145	Gm37463	predicted gene, 37463 [Source:MGI Symbol;Acc:MGI:5610691]
ENSMUSG00000032420	83.2338	0.860749	0.240108	3.58484	0.000337289	0.00288003	Nt5e	5' nucleotidase, ecto [Source:MGI Symbol;Acc:MGI:99782]
ENSMUSG00000000579	83.3803	-0.696266	0.244411	-2.84875	0.0043892	0.0228822	Dynlt1c	dynein light chain Tctex-type 1C [Source:MGI Symbol;Acc:MGI:3807476]
ENSMUSG00000108991	83.4635	0.899886	0.222133	4.05112	5.09736e-05	0.000589225	Gm45807	predicted gene 45807 [Source:MGI Symbol;Acc:MGI:5804922]
ENSMUSG00000093445	83.5504	-1.42026	0.240017	-5.91732	3.27236e-09	1.18822e-07	Lrch4	leucine-rich repeats and calponin homology (CH) domain containing 4 [Source:MGI Symbol;Acc:MGI:1917193]
ENSMUSG00000026463	83.62	2.74931	0.477446	5.75837	8.4931e-09	2.79506e-07	Atp2b4	ATPase, Ca++ transporting, plasma membrane 4 [Source:MGI Symbol;Acc:MGI:88111]
ENSMUSG00000081480	83.6344	0.844752	0.221281	3.81755	0.000134785	0.00134425	Gm13608	predicted gene 13608 [Source:MGI Symbol;Acc:MGI:3651499]
ENSMUSG00000086712	83.7436	0.92486	0.225301	4.105	4.04309e-05	0.000481149	AI427809	expressed sequence AI427809 [Source:MGI Symbol;Acc:MGI:2140270]
ENSMUSG00000070385	83.8338	2.10119	0.413588	5.08039	3.76668e-07	8.14691e-06	Ampd1	adenosine monophosphate deaminase 1 [Source:MGI Symbol;Acc:MGI:88015]
ENSMUSG00000025243	83.9175	-0.872421	0.313418	-2.78357	0.00537645	0.0267809	Slc6a20b	solute carrier family 6 (neurotransmitter transporter), member 20B [Source:MGI Symbol;Acc:MGI:1336891]
ENSMUSG00000022217	84.2127	-0.972361	0.235315	-4.13217	3.59351e-05	0.000435735	Emc9	ER membrane protein complex subunit 9 [Source:MGI Symbol;Acc:MGI:1934682]
ENSMUSG00000019467	84.3318	-1.55104	0.273769	-5.66549	1.46603e-08	4.51021e-07	Arhgef25	Rho guanine nucleotide exchange factor (GEF) 25 [Source:MGI Symbol;Acc:MGI:1277173]
ENSMUSG00000103649	84.4749	-0.799159	0.203833	-3.92066	8.83058e-05	0.000935555	Gm37768	predicted gene, 37768 [Source:MGI Symbol;Acc:MGI:5610996]
ENSMUSG00000047090	84.5329	-1.40475	0.318387	-4.41208	1.02381e-05	0.000147711	Tmem198b	transmembrane protein 198b [Source:MGI Symbol;Acc:MGI:1921077]
ENSMUSG00000107647	84.6912	0.619809	0.220253	2.81408	0.00489177	0.0249	Gm44445	predicted gene, 44445 [Source:MGI Symbol;Acc:MGI:5690837]
ENSMUSG00000108122	84.9491	1.21834	0.230514	5.28531	1.2549e-07	3.09737e-06	Gm44116	predicted gene, 44116 [Source:MGI Symbol;Acc:MGI:5690508]
ENSMUSG00000026162	84.9568	-0.697874	0.213695	-3.26575	0.00109176	0.00757626	Nhej1	nonhomologous end-joining factor 1 [Source:MGI Symbol;Acc:MGI:1922820]
ENSMUSG00000051379	84.9753	2.38355	0.436912	5.45544	4.88527e-08	1.33933e-06	Flrt3	fibronectin leucine rich transmembrane protein 3 [Source:MGI Symbol;Acc:MGI:1918686]
ENSMUSG00000112820	84.9948	0.604497	0.223186	2.70849	0.00675908	0.0320192	Gm48298	predicted gene, 48298 [Source:MGI Symbol;Acc:MGI:6097740]
ENSMUSG00000075273	85.4719	-0.611302	0.231315	-2.64273	0.00822418	0.0373667	Ttc30b	tetratricopeptide repeat domain 30B [Source:MGI Symbol;Acc:MGI:1919671]
ENSMUSG00000034762	85.6045	1.10494	0.234271	4.71651	2.39921e-06	4.23042e-05	Glis1	GLIS family zinc finger 1 [Source:MGI Symbol;Acc:MGI:2386723]
ENSMUSG00000102235	85.79	1.1202	0.302837	3.69902	0.000216433	0.00199907	Gm37886	predicted gene, 37886 [Source:MGI Symbol;Acc:MGI:5611114]
ENSMUSG00000052632	85.9242	-1.18015	0.306196	-3.85423	0.000116093	0.00118428	Asap2	ArfGAP with SH3 domain, ankyrin repeat and PH domain 2 [Source:MGI Symbol;Acc:MGI:2685438]
ENSMUSG00000086150	85.9756	-4.30746	0.62439	-6.89867	5.24926e-12	3.11012e-10	Bach2os	BTB and CNC homology 2, opposite strand [Source:MGI Symbol;Acc:MGI:3041246]
ENSMUSG00000101431	86.0428	-0.710092	0.22042	-3.22154	0.00127501	0.00858352	Gm7901	predicted gene 7901 [Source:MGI Symbol;Acc:MGI:3645047]
ENSMUSG00000087178	86.0991	-0.965782	0.235165	-4.10683	4.01126e-05	0.000478044	A230056P14Rik	RIKEN cDNA A230056P14 gene [Source:MGI Symbol;Acc:MGI:2444856]
ENSMUSG00000039713	86.414	-1.39952	0.392123	-3.56909	0.00035822	0.00301695	Plekhg5	pleckstrin homology domain containing, family G (with RhoGef domain) member 5 [Source:MGI Symbol;Acc:MGI:2652860]
ENSMUSG00000067577	86.4637	1.60971	0.47169	3.41265	0.000643344	0.00492364	A430093F15Rik	RIKEN cDNA A430093F15 gene [Source:MGI Symbol;Acc:MGI:2685520]
ENSMUSG00000023349	86.5257	3.85897	0.415334	9.29124	1.52504e-20	2.68526e-18	Clec4n	C-type lectin domain family 4, member n [Source:MGI Symbol;Acc:MGI:1861231]
ENSMUSG00000097727	86.5999	-2.32624	0.579919	-4.01132	6.03799e-05	0.000680589	F630040K05Rik	RIKEN cDNA F630040K05 gene [Source:MGI Symbol;Acc:MGI:4437734]
ENSMUSG00000084843	86.6769	-3.26272	1.01864	-3.20301	0.00135999	0.00905319	B230312C02Rik	RIKEN cDNA B230312C02 gene [Source:MGI Symbol;Acc:MGI:2444130]
ENSMUSG00000055200	86.7161	-1.23586	0.383078	-3.22613	0.00125477	0.00847233	Sertad3	SERTA domain containing 3 [Source:MGI Symbol;Acc:MGI:2180697]
ENSMUSG00000115961	86.7754	1.38648	0.307016	4.51597	6.30277e-06	9.81858e-05	AC139347.1	0
ENSMUSG00000030380	86.8902	-1.47302	0.250412	-5.88238	4.04409e-09	1.43776e-07	Mzf1	myeloid zinc finger 1 [Source:MGI Symbol;Acc:MGI:107457]
ENSMUSG00000087535	86.9395	-2.35088	0.338948	-6.93582	4.03876e-12	2.42743e-10	Zmiz1os1	Zmiz1 opposite strand 1 [Source:MGI Symbol;Acc:MGI:3041228]
ENSMUSG00000105613	86.9929	0.704131	0.259452	2.71392	0.00664926	0.0315947	Gm43684	predicted gene 43684 [Source:MGI Symbol;Acc:MGI:5663821]
ENSMUSG00000104378	87.1534	0.978318	0.230114	4.25144	2.12398e-05	0.000275018	Gm37510	predicted gene, 37510 [Source:MGI Symbol;Acc:MGI:5610738]
ENSMUSG00000026807	87.2006	-2.69118	0.587373	-4.58173	4.61153e-06	7.47744e-05	Ak8	adenylate kinase 8 [Source:MGI Symbol;Acc:MGI:1916120]
ENSMUSG00000048965	87.3898	-2.80461	0.658884	-4.25661	2.07553e-05	0.000269722	Mrgpre	MAS-related GPR, member E [Source:MGI Symbol;Acc:MGI:2441884]
ENSMUSG00000086264	87.9842	-3.9815	0.616827	-6.45482	1.08348e-10	5.25005e-09	Gm15850	predicted gene 15850 [Source:MGI Symbol;Acc:MGI:3801986]
ENSMUSG00000014686	87.9853	-1.2354	0.33842	-3.65048	0.00026175	0.00234068	Ceacam16	carcinoembryonic antigen-related cell adhesion molecule 16 [Source:MGI Symbol;Acc:MGI:2685615]
ENSMUSG00000100811	88.026	1.73311	0.239129	7.2476	4.24219e-13	3.07442e-11	Gm29083	predicted gene 29083 [Source:MGI Symbol;Acc:MGI:5579789]
ENSMUSG00000030148	88.0345	1.10926	0.36268	3.05851	0.00222444	0.0134798	Clec4a2	C-type lectin domain family 4, member a2 [Source:MGI Symbol;Acc:MGI:1349412]
ENSMUSG00000015879	88.1231	0.840027	0.230008	3.65216	0.000260041	0.00232873	Fam184b	family with sequence similarity 184, member B [Source:MGI Symbol;Acc:MGI:2442958]
ENSMUSG00000070737	88.1615	-1.13627	0.346492	-3.27936	0.00104044	0.00730916	Tmem35b	transmembrane protein 35B [Source:MGI Symbol;Acc:MGI:3758095]
ENSMUSG00000019464	88.1687	-0.77843	0.214706	-3.62556	0.000288338	0.00253225	Ptger1	prostaglandin E receptor 1 (subtype EP1) [Source:MGI Symbol;Acc:MGI:97793]
ENSMUSG00000047787	88.2639	-2.51083	0.339093	-7.40455	1.31596e-13	1.02822e-11	Flrt1	fibronectin leucine rich transmembrane protein 1 [Source:MGI Symbol;Acc:MGI:3026647]
ENSMUSG00000022041	88.4169	1.27696	0.295671	4.31887	1.56831e-05	0.000213228	Chrna2	cholinergic receptor, nicotinic, alpha polypeptide 2 (neuronal) [Source:MGI Symbol;Acc:MGI:87886]
ENSMUSG00000114980	88.4326	1.19233	0.288293	4.13581	3.53697e-05	0.00043034	AC102815.1	RIKEN cDNA 4933432I03 gene [Source:MGI Symbol;Acc:MGI:1918514]
ENSMUSG00000114515	89.0311	-2.72069	0.442601	-6.14704	7.89406e-10	3.21458e-08	Aldoa	0
ENSMUSG00000064856	89.3751	2.13807	0.335377	6.37513	1.82804e-10	8.43291e-09	Gm23444	predicted gene, 23444 [Source:MGI Symbol;Acc:MGI:5453221]
ENSMUSG00000028139	89.4244	-0.67879	0.231832	-2.92794	0.00341214	0.018904	Riiad1	regulatory subunit of type II PKA R-subunit (RIIa) domain containing 1 [Source:MGI Symbol;Acc:MGI:1913603]
ENSMUSG00000038037	89.505	3.41715	0.429539	7.95537	1.78595e-15	1.82261e-13	Socs1	suppressor of cytokine signaling 1 [Source:MGI Symbol;Acc:MGI:1354910]
ENSMUSG00000043372	89.5102	-0.859102	0.233378	-3.68117	0.000232168	0.002124	Hexim2	hexamethylene bis-acetamide inducible 2 [Source:MGI Symbol;Acc:MGI:1918309]
ENSMUSG00000114749	89.6485	-1.14832	0.404292	-2.84032	0.00450686	0.0233399	Gm48442	predicted gene, 48442 [Source:MGI Symbol;Acc:MGI:6097951]
ENSMUSG00000109946	89.6586	-1.39044	0.332579	-4.18078	2.90512e-05	0.000361737	Brd3os	bromodomain containing 3, opposite strand [Source:MGI Symbol;Acc:MGI:106557]
ENSMUSG00000086820	89.6688	-0.572455	0.213497	-2.68133	0.00733307	0.0341241	Gm11465	predicted gene 11465 [Source:MGI Symbol;Acc:MGI:3649368]
ENSMUSG00000044052	89.722	-0.630799	0.222877	-2.83025	0.00465112	0.0239185	Ccr10	chemokine (C-C motif) receptor 10 [Source:MGI Symbol;Acc:MGI:1096320]
ENSMUSG00000044469	89.8277	-0.933943	0.220056	-4.24412	2.19457e-05	0.000283131	Tnfaip8l1	tumor necrosis factor, alpha-induced protein 8-like 1 [Source:MGI Symbol;Acc:MGI:1913693]
ENSMUSG00000020793	89.8463	-1.43348	0.43299	-3.31066	0.000930771	0.0066675	Galr2	galanin receptor 2 [Source:MGI Symbol;Acc:MGI:1337018]
ENSMUSG00000084893	89.9753	0.844192	0.245471	3.43906	0.000583727	0.00453584	Hba-ps4	hemoglobin alpha, pseudogene 4 [Source:MGI Symbol;Acc:MGI:96018]
ENSMUSG00000103596	90.1266	1.25125	0.217902	5.74227	9.34183e-09	3.0061e-07	Gm37354	predicted gene, 37354 [Source:MGI Symbol;Acc:MGI:5610582]
ENSMUSG00000057596	90.1681	4.15778	0.479239	8.6758	4.10642e-18	5.58004e-16	Trim30d	tripartite motif-containing 30D [Source:MGI Symbol;Acc:MGI:3035181]
ENSMUSG00000048731	90.5669	-0.672411	0.259551	-2.59067	0.00957897	0.0419739	Ggnbp1	gametogenetin binding protein 1 [Source:MGI Symbol;Acc:MGI:3055306]
ENSMUSG00000009614	90.5692	-2.00008	0.736229	-2.71666	0.00659444	0.0313819	Sardh	sarcosine dehydrogenase [Source:MGI Symbol;Acc:MGI:2183102]
ENSMUSG00000084797	90.8606	-1.52361	0.289557	-5.26186	1.42603e-07	3.47855e-06	Gm14321	predicted gene 14321 [Source:MGI Symbol;Acc:MGI:3701951]
ENSMUSG00000114253	90.9537	1.01245	0.305114	3.31828	0.000905743	0.00652255	Gm47798	predicted gene, 47798 [Source:MGI Symbol;Acc:MGI:6096974]
ENSMUSG00000045009	90.9606	-2.89407	0.566204	-5.11136	3.19847e-07	7.05837e-06	Prrt3	proline-rich transmembrane protein 3 [Source:MGI Symbol;Acc:MGI:2444810]
ENSMUSG00000064267	90.9765	-1.80937	0.568852	-3.18073	0.00146904	0.00962786	Hvcn1	hydrogen voltage-gated channel 1 [Source:MGI Symbol;Acc:MGI:1921346]
ENSMUSG00000054161	91.3462	1.40759	0.446472	3.15268	0.00161777	0.0104089	Fam83e	family with sequence similarity 83, member E [Source:MGI Symbol;Acc:MGI:1921063]
ENSMUSG00000109282	91.4852	0.665507	0.233451	2.85074	0.00436178	0.0227725	Gm45188	predicted gene 45188 [Source:MGI Symbol;Acc:MGI:5753764]
ENSMUSG00000053263	91.5542	-0.770314	0.276973	-2.78119	0.00541604	0.0269166	Gm12592	predicted gene 12592 [Source:MGI Symbol;Acc:MGI:3649892]
ENSMUSG00000037363	92.1016	-0.896569	0.315131	-2.84507	0.00444016	0.0230805	Letm2	leucine zipper-EF-hand containing transmembrane protein 2 [Source:MGI Symbol;Acc:MGI:2444979]
ENSMUSG00000108736	92.2381	-1.37615	0.341858	-4.0255	5.68538e-05	0.000646144	Gm45151	predicted gene 45151 [Source:MGI Symbol;Acc:MGI:5753727]
ENSMUSG00000107690	92.4859	1.225	0.258238	4.74367	2.0988e-06	3.7483e-05	Gm44044	predicted gene, 44044 [Source:MGI Symbol;Acc:MGI:5690436]
ENSMUSG00000102899	92.5376	-0.717583	0.238506	-3.00866	0.00262404	0.0153723	Gm37850	predicted gene, 37850 [Source:MGI Symbol;Acc:MGI:5611078]
ENSMUSG00000038523	92.6177	-0.941145	0.333235	-2.82427	0.00473889	0.0242701	1700003F12Rik	RIKEN cDNA 1700003F12 gene [Source:MGI Symbol;Acc:MGI:1922730]
ENSMUSG00000060397	92.8987	-1.17829	0.303159	-3.88671	0.000101611	0.00105331	Zfp128	zinc finger protein 128 [Source:MGI Symbol;Acc:MGI:2389445]
ENSMUSG00000111932	92.906	0.99961	0.23701	4.21759	2.46929e-05	0.000313878	Gm18899	predicted gene, 18899 [Source:MGI Symbol;Acc:MGI:5011084]
ENSMUSG00000017734	92.926	-1.34448	0.298672	-4.50151	6.74725e-06	0.000104201	Dbndd2	dysbindin (dystrobrevin binding protein 1) domain containing 2 [Source:MGI Symbol;Acc:MGI:106562]
ENSMUSG00000104728	92.986	1.34233	0.239916	5.595	2.20616e-08	6.53562e-07	Gm42462	predicted gene 42462 [Source:MGI Symbol;Acc:MGI:5662599]
ENSMUSG00000032192	93.0288	-1.49738	0.271493	-5.51537	3.48039e-08	9.91119e-07	Gnb5	guanine nucleotide binding protein (G protein), beta 5 [Source:MGI Symbol;Acc:MGI:101848]
ENSMUSG00000052131	93.0833	-3.91445	1.05109	-3.72419	0.000195945	0.00184389	Akr1b7	aldo-keto reductase family 1, member B7 [Source:MGI Symbol;Acc:MGI:101918]
ENSMUSG00000085433	93.1335	-1.25901	0.367841	-3.42271	0.000620008	0.00477868	Gm16001	predicted gene 16001 [Source:MGI Symbol;Acc:MGI:3802119]
ENSMUSG00000110903	93.4006	0.831601	0.218053	3.81376	0.000136867	0.00136063	Gm47857	predicted gene, 47857 [Source:MGI Symbol;Acc:MGI:6097069]
ENSMUSG00000101279	93.4857	1.71408	0.354548	4.83455	1.33446e-06	2.52005e-05	Gm18342	predicted gene, 18342 [Source:MGI Symbol;Acc:MGI:5010527]
ENSMUSG00000031951	93.5252	-0.909957	0.263436	-3.45419	0.000551951	0.00433159	Tmem231	transmembrane protein 231 [Source:MGI Symbol;Acc:MGI:2685024]
ENSMUSG00000002797	93.8739	0.967412	0.20029	4.83006	1.3649e-06	2.57364e-05	Ggct	gamma-glutamyl cyclotransferase [Source:MGI Symbol;Acc:MGI:95700]
ENSMUSG00000022244	94.235	-0.792797	0.212123	-3.73744	0.000185906	0.00176603	Amacr	alpha-methylacyl-CoA racemase [Source:MGI Symbol;Acc:MGI:1098273]
ENSMUSG00000079053	94.2673	2.75129	0.309103	8.90089	5.54012e-19	8.05346e-17	Gm14010	predicted gene 14010 [Source:MGI Symbol;Acc:MGI:3649271]
ENSMUSG00000103948	94.3124	1.8752	0.263364	7.12019	1.07777e-12	7.16687e-11	4930594C11Rik	RIKEN cDNA 4930594C11 gene [Source:MGI Symbol;Acc:MGI:1924883]
ENSMUSG00000097277	94.3174	-0.996059	0.304956	-3.26624	0.00108986	0.0075667	2900076A07Rik	RIKEN cDNA 2900076A07 gene [Source:MGI Symbol;Acc:MGI:1920242]
ENSMUSG00000092134	94.3299	1.44036	0.208177	6.91892	4.55102e-12	2.72876e-10	Gm17089	predicted gene 17089 [Source:MGI Symbol;Acc:MGI:4937916]
ENSMUSG00000031097	94.3527	-1.37353	0.307378	-4.46852	7.87624e-06	0.000119207	Tnni2	troponin I, skeletal, fast 2 [Source:MGI Symbol;Acc:MGI:105070]
ENSMUSG00000107304	94.4028	-1.16048	0.360931	-3.21523	0.00130339	0.00874159	Gm43775	predicted gene 43775 [Source:MGI Symbol;Acc:MGI:5663912]
ENSMUSG00000099569	94.8151	2.40335	0.236246	10.1731	2.61482e-24	5.94348e-22	Gm18301	predicted gene, 18301 [Source:MGI Symbol;Acc:MGI:5010486]
ENSMUSG00000074277	94.934	-1.58266	0.463553	-3.4142	0.000639687	0.00490165	Phldb3	pleckstrin homology like domain, family B, member 3 [Source:MGI Symbol;Acc:MGI:3642959]
ENSMUSG00000115041	94.9346	0.627461	0.211856	2.96174	0.00305909	0.0173203	AC093043.2	predicted gene, 48939 [Source:MGI Symbol;Acc:MGI:6118257]
ENSMUSG00000048458	95.1476	-0.720152	0.227979	-3.15886	0.0015839	0.0102332	Fam212b	family with sequence similarity 212, member B [Source:MGI Symbol;Acc:MGI:1923497]
ENSMUSG00000029279	95.2657	-0.67791	0.21882	-3.09803	0.00194815	0.0120718	Brdt	bromodomain, testis-specific [Source:MGI Symbol;Acc:MGI:1891374]
ENSMUSG00000054203	95.3023	5.42787	0.59831	9.07201	1.16841e-19	1.86074e-17	Ifi205	interferon activated gene 205 [Source:MGI Symbol;Acc:MGI:101847]
ENSMUSG00000106237	95.323	-2.13805	0.287082	-7.44754	9.50958e-14	7.62077e-12	Gm8066	predicted gene 8066 [Source:MGI Symbol;Acc:MGI:3646351]
ENSMUSG00000048521	95.3739	0.612298	0.227532	2.69104	0.00712298	0.03337	Cxcr6	chemokine (C-X-C motif) receptor 6 [Source:MGI Symbol;Acc:MGI:1934582]
ENSMUSG00000110959	95.4635	-1.37097	0.3952	-3.46907	0.000522268	0.00412845	Gm47198	predicted gene, 47198 [Source:MGI Symbol;Acc:MGI:6095994]
ENSMUSG00000083796	95.6946	-1.40522	0.318142	-4.41696	1.00099e-05	0.000145341	Gm13369	predicted gene 13369 [Source:MGI Symbol;Acc:MGI:3651010]
ENSMUSG00000084808	95.9166	-0.718556	0.261194	-2.75105	0.00594053	0.0289971	9430091E24Rik	RIKEN cDNA 9430091E24 gene [Source:MGI Symbol;Acc:MGI:1924618]
ENSMUSG00000031891	96.1892	-1.27378	0.355791	-3.58013	0.000343427	0.00292363	Hsd11b2	hydroxysteroid 11-beta dehydrogenase 2 [Source:MGI Symbol;Acc:MGI:104720]
ENSMUSG00000024743	96.232	1.38685	0.518479	2.67485	0.0074763	0.0346295	Syt7	synaptotagmin VII [Source:MGI Symbol;Acc:MGI:1859545]
ENSMUSG00000096221	96.3411	-0.7821	0.301889	-2.59068	0.00957858	0.0419739	1500002C15Rik	RIKEN cDNA 1500002C15 gene [Source:MGI Symbol;Acc:MGI:1916196]
ENSMUSG00000102533	96.4047	1.39142	0.45713	3.04382	0.00233592	0.0140059	Gm37226	predicted gene, 37226 [Source:MGI Symbol;Acc:MGI:5610454]
ENSMUSG00000038022	96.4531	-1.31386	0.250355	-5.24799	1.53766e-07	3.71103e-06	Mindy4	MINDY lysine 48 deubiquitinase 4 [Source:MGI Symbol;Acc:MGI:3583959]
ENSMUSG00000032238	96.4574	-2.00867	0.427588	-4.69767	2.63146e-06	4.58178e-05	Rora	RAR-related orphan receptor alpha [Source:MGI Symbol;Acc:MGI:104661]
ENSMUSG00000039137	96.7076	-0.985418	0.345297	-2.85383	0.00431956	0.0226182	Whrn	whirlin [Source:MGI Symbol;Acc:MGI:2682003]
ENSMUSG00000103183	96.889	-1.47374	0.41754	-3.52958	0.000416219	0.00341989	Gm37090	predicted gene, 37090 [Source:MGI Symbol;Acc:MGI:5610318]
ENSMUSG00000104347	96.9366	1.32305	0.300972	4.39591	1.10309e-05	0.000156975	Gm37689	predicted gene, 37689 [Source:MGI Symbol;Acc:MGI:5610917]
ENSMUSG00000045251	97.1967	-0.84185	0.26357	-3.19403	0.00140303	0.00926326	Zfp688	zinc finger protein 688 [Source:MGI Symbol;Acc:MGI:1916484]
ENSMUSG00000097616	97.2431	-0.66646	0.248517	-2.68174	0.00732396	0.034088	1110019D14Rik	RIKEN cDNA 1110019D14 gene [Source:MGI Symbol;Acc:MGI:1923561]
ENSMUSG00000034758	97.3949	-1.56183	0.440599	-3.54479	0.000392929	0.00325311	Tle6	transducin-like enhancer of split 6 [Source:MGI Symbol;Acc:MGI:2149593]
ENSMUSG00000067297	97.46	4.44781	0.346917	12.821	1.25157e-37	6.25862e-35	Ifit1bl2	interferon induced protein with tetratricopeptide repeats 1B like 2 [Source:MGI Symbol;Acc:MGI:2148249]
ENSMUSG00000074364	97.9527	1.40465	0.557819	2.51812	0.0117984	0.0495208	Ehd2	EH-domain containing 2 [Source:MGI Symbol;Acc:MGI:2154274]
ENSMUSG00000050395	97.9903	5.01171	1.11474	4.49585	6.92935e-06	0.00010675	Tnfsf15	tumor necrosis factor (ligand) superfamily, member 15 [Source:MGI Symbol;Acc:MGI:2180140]
ENSMUSG00000051169	98.0205	-0.66174	0.241202	-2.74351	0.00607859	0.0294484	Rpusd3	RNA pseudouridylate synthase domain containing 3 [Source:MGI Symbol;Acc:MGI:2141440]
ENSMUSG00000113918	98.1826	-0.559357	0.220646	-2.53508	0.011242	0.0476899	Gm6566	predicted gene 6566 [Source:MGI Symbol;Acc:MGI:3647745]
ENSMUSG00000091191	98.239	1.63157	0.38459	4.24236	2.2118e-05	0.000284913	Gm17334	predicted gene, 17334 [Source:MGI Symbol;Acc:MGI:4936968]
ENSMUSG00000102626	98.5221	0.793699	0.266435	2.97896	0.00289227	0.0165709	Gm18553	predicted gene, 18553 [Source:MGI Symbol;Acc:MGI:5010738]
ENSMUSG00000044390	98.5315	-0.992474	0.321581	-3.08623	0.00202712	0.0124807	Tigd3	tigger transposable element derived 3 [Source:MGI Symbol;Acc:MGI:2681860]
ENSMUSG00000045464	98.8498	-0.522577	0.197185	-2.65019	0.00804467	0.0367381	2810002D19Rik	RIKEN cDNA 2810002D19 gene [Source:MGI Symbol;Acc:MGI:1913707]
ENSMUSG00000031129	99.0331	-2.06138	0.349709	-5.89456	3.75672e-09	1.34762e-07	Slc9a9	solute carrier family 9 (sodium/hydrogen exchanger), member 9 [Source:MGI Symbol;Acc:MGI:2679732]
ENSMUSG00000031647	99.09	2.48347	0.51784	4.79583	1.62002e-06	2.98272e-05	Mfap3l	microfibrillar-associated protein 3-like [Source:MGI Symbol;Acc:MGI:1918556]
ENSMUSG00000086199	99.3417	-1.1168	0.41587	-2.68546	0.00724293	0.0338116	Bcas3os1	breast carcinoma amplified sequence 3, opposite strand 1 [Source:MGI Symbol;Acc:MGI:1918739]
ENSMUSG00000034614	99.3455	-1.17111	0.373006	-3.13965	0.00169147	0.0108108	Pik3ip1	phosphoinositide-3-kinase interacting protein 1 [Source:MGI Symbol;Acc:MGI:1917016]
ENSMUSG00000020635	99.8717	-1.3964	0.307075	-4.54742	5.43076e-06	8.61726e-05	Fkbp1b	FK506 binding protein 1b [Source:MGI Symbol;Acc:MGI:1336205]
ENSMUSG00000026805	99.8774	0.756755	0.27504	2.75144	0.00593345	0.0289698	Barhl1	BarH like homeobox 1 [Source:MGI Symbol;Acc:MGI:1859288]
ENSMUSG00000085912	100.037	-3.28998	0.553683	-5.94199	2.81576e-09	1.03685e-07	Trp53cor1	tumor protein p53 pathway corepressor 1 [Source:MGI Symbol;Acc:MGI:3801771]
ENSMUSG00000029149	100.052	-1.28932	0.246408	-5.23247	1.67261e-07	3.99813e-06	Krtcap3	keratinocyte associated protein 3 [Source:MGI Symbol;Acc:MGI:1917065]
ENSMUSG00000028862	100.096	-1.02861	0.374571	-2.7461	0.00603081	0.0292679	Map3k6	mitogen-activated protein kinase kinase kinase 6 [Source:MGI Symbol;Acc:MGI:1855691]
ENSMUSG00000109715	100.302	-1.62778	0.330929	-4.91883	8.70636e-07	1.72356e-05	Gm45606	predicted gene 45606 [Source:MGI Symbol;Acc:MGI:5791442]
ENSMUSG00000109679	100.382	0.658564	0.238704	2.75892	0.00579927	0.0284703	Gm45342	predicted gene 45342 [Source:MGI Symbol;Acc:MGI:5791178]
ENSMUSG00000030742	100.821	-1.70127	0.598685	-2.84167	0.00448778	0.02327	Lat	linker for activation of T cells [Source:MGI Symbol;Acc:MGI:1342293]
ENSMUSG00000065036	101.041	1.39053	0.28078	4.95239	7.33088e-07	1.48898e-05	Gm22362	predicted gene, 22362 [Source:MGI Symbol;Acc:MGI:5452139]
ENSMUSG00000089844	101.223	1.20839	0.323086	3.74016	0.000183906	0.00175036	A530032D15Rik	RIKEN cDNA A530032D15Rik gene [Source:MGI Symbol;Acc:MGI:3037746]
ENSMUSG00000046085	101.341	-0.633025	0.222948	-2.83934	0.00452069	0.0233772	4931422A03Rik	RIKEN cDNA 4931422A03 gene [Source:MGI Symbol;Acc:MGI:1918236]
ENSMUSG00000106867	101.462	-1.04723	0.406342	-2.57722	0.00995992	0.0433471	Gm43800	predicted gene 43800 [Source:MGI Symbol;Acc:MGI:5663937]
ENSMUSG00000031828	101.51	-1.00297	0.391043	-2.56486	0.0103218	0.0445418	Klhl36	kelch-like 36 [Source:MGI Symbol;Acc:MGI:2385305]
ENSMUSG00000089129	101.826	0.768231	0.228397	3.36358	0.000769378	0.00571664	Gm26407	predicted gene, 26407 [Source:MGI Symbol;Acc:MGI:5456184]
ENSMUSG00000089818	101.933	-0.663613	0.251753	-2.63596	0.00838986	0.0380228	Gm15950	predicted gene 15950 [Source:MGI Symbol;Acc:MGI:3802178]
ENSMUSG00000043889	102.179	1.11953	0.344254	3.25203	0.00114583	0.00786418	Gm8399	predicted gene 8399 [Source:MGI Symbol;Acc:MGI:3647971]
ENSMUSG00000041544	102.204	-1.48135	0.412479	-3.59133	0.000328999	0.00282291	Disp3	dispatched RND transporter family member 3 [Source:MGI Symbol;Acc:MGI:2444403]
ENSMUSG00000035860	102.234	-4.2189	0.606592	-6.95508	3.52362e-12	2.15934e-10	Cdhr3	cadherin-related family member 3 [Source:MGI Symbol;Acc:MGI:1916014]
ENSMUSG00000040163	102.241	0.849822	0.325307	2.61237	0.00899165	0.0400104	1700034J05Rik	RIKEN cDNA 1700034J05 gene [Source:MGI Symbol;Acc:MGI:1920594]
ENSMUSG00000102243	102.479	0.698651	0.215915	3.23577	0.00121315	0.00824249	Gm37718	predicted gene, 37718 [Source:MGI Symbol;Acc:MGI:5610946]
ENSMUSG00000055493	102.83	-1.21805	0.413522	-2.94555	0.0032238	0.0180566	Epm2a	epilepsy, progressive myoclonic epilepsy, type 2 gene alpha [Source:MGI Symbol;Acc:MGI:1341085]
ENSMUSG00000064427	102.847	1.22752	0.240462	5.10485	3.31053e-07	7.28636e-06	Gm22748	predicted gene, 22748 [Source:MGI Symbol;Acc:MGI:5452525]
ENSMUSG00000073437	103.055	-1.6696	0.273285	-6.10936	1.00029e-09	4.0145e-08	D330041H03Rik	RIKEN cDNA D330041H03 gene [Source:MGI Symbol;Acc:MGI:3603827]
ENSMUSG00000025578	103.135	-2.23662	0.307339	-7.27738	3.40375e-13	2.49572e-11	Cbx8	chromobox 8 [Source:MGI Symbol;Acc:MGI:1353589]
ENSMUSG00000054723	103.283	-1.82568	0.38359	-4.75945	1.94119e-06	3.5035e-05	Vmac	vimentin-type intermediate filament associated coiled-coil protein [Source:MGI Symbol;Acc:MGI:2146912]
ENSMUSG00000022442	103.357	-1.05491	0.28938	-3.64543	0.000266946	0.00238203	Ttll1	tubulin tyrosine ligase-like 1 [Source:MGI Symbol;Acc:MGI:2443047]
ENSMUSG00000110773	103.364	-0.849051	0.214528	-3.95776	7.56564e-05	0.00082245	AC061963.1	0
ENSMUSG00000107838	103.43	0.994871	0.289438	3.43726	0.000587641	0.00455732	Gm45769	predicted gene 45769 [Source:MGI Symbol;Acc:MGI:5804884]
ENSMUSG00000006435	103.471	-2.53535	0.591901	-4.2834	1.8406e-05	0.000243495	Neurl1a	neuralized E3 ubiquitin protein ligase 1A [Source:MGI Symbol;Acc:MGI:1334263]
ENSMUSG00000053541	103.657	1.63878	0.302138	5.42394	5.83006e-08	1.55404e-06	Gm4759	predicted gene 4759 [Source:MGI Symbol;Acc:MGI:3647753]
ENSMUSG00000035126	103.663	-0.668659	0.201825	-3.31307	0.000922767	0.00661846	Wdr78	WD repeat domain 78 [Source:MGI Symbol;Acc:MGI:2385328]
ENSMUSG00000091625	103.846	1.30975	0.224295	5.8394	5.2389e-09	1.79682e-07	Lsm5	LSM5 homolog, U6 small nuclear RNA and mRNA degradation associated [Source:MGI Symbol;Acc:MGI:1913623]
ENSMUSG00000083186	103.892	1.96613	0.23044	8.53205	1.43775e-17	1.84349e-15	Gm11805	predicted gene 11805 [Source:MGI Symbol;Acc:MGI:3649544]
ENSMUSG00000091831	103.969	0.882818	0.295903	2.98347	0.00284999	0.016385	Gm4707	predicted gene 4707 [Source:MGI Symbol;Acc:MGI:3782887]
ENSMUSG00000053219	104.036	0.829041	0.254764	3.25415	0.00113732	0.00781948	Raet1e	retinoic acid early transcript 1E [Source:MGI Symbol;Acc:MGI:2675273]
ENSMUSG00000105936	104.077	0.594777	0.232857	2.55426	0.0106415	0.0456536	Gm43544	predicted gene 43544 [Source:MGI Symbol;Acc:MGI:5663681]
ENSMUSG00000033594	104.118	-1.39276	0.289201	-4.81587	1.4656e-06	2.72855e-05	Spata2l	spermatogenesis associated 2-like [Source:MGI Symbol;Acc:MGI:1926029]
ENSMUSG00000079071	104.277	2.72663	0.495504	5.50275	3.73914e-08	1.05638e-06	Gm14085	predicted gene 14085 [Source:MGI Symbol;Acc:MGI:3702173]
ENSMUSG00000040563	104.32	-1.55413	0.440085	-3.53142	0.000413328	0.00339949	Plppr2	phospholipid phosphatase related 2 [Source:MGI Symbol;Acc:MGI:2384575]
ENSMUSG00000080731	104.339	0.97777	0.220957	4.42515	9.63733e-06	0.000140667	Rps2-ps9	ribosomal protein S2, pseudogene 9 [Source:MGI Symbol;Acc:MGI:3644037]
ENSMUSG00000006241	104.34	-1.34707	0.305118	-4.41491	1.01053e-05	0.000146387	Ccdc159	coiled-coil domain containing 159 [Source:MGI Symbol;Acc:MGI:1914369]
ENSMUSG00000051427	104.404	-1.32031	0.453829	-2.90927	0.00362268	0.0197931	Ccdc157	coiled-coil domain containing 157 [Source:MGI Symbol;Acc:MGI:3041210]
ENSMUSG00000040093	104.526	-2.66841	0.540686	-4.93522	8.00587e-07	1.61168e-05	Bmf	BCL2 modifying factor [Source:MGI Symbol;Acc:MGI:2176433]
ENSMUSG00000112895	104.63	1.16007	0.362783	3.19771	0.00138524	0.00918462	Gm47567	predicted gene, 47567 [Source:MGI Symbol;Acc:MGI:6096594]
ENSMUSG00000094796	104.747	2.21565	0.659767	3.35823	0.000784434	0.00581118	BC147527	cDNA sequence BC147527 [Source:MGI Symbol;Acc:MGI:4840510]
ENSMUSG00000041073	104.976	-0.664838	0.245611	-2.70687	0.00679203	0.0321509	Nacad	NAC alpha domain containing [Source:MGI Symbol;Acc:MGI:3603030]
ENSMUSG00000009108	105.11	-0.692032	0.231952	-2.98352	0.00284956	0.016385	Gnat2	guanine nucleotide binding protein, alpha transducing 2 [Source:MGI Symbol;Acc:MGI:95779]
ENSMUSG00000020598	105.577	-4.08226	0.667118	-6.11925	9.40194e-10	3.78545e-08	Nrcam	neuronal cell adhesion molecule [Source:MGI Symbol;Acc:MGI:104750]
ENSMUSG00000017718	105.637	-1.34493	0.286972	-4.68662	2.77759e-06	4.80942e-05	Afmid	arylformamidase [Source:MGI Symbol;Acc:MGI:2448704]
ENSMUSG00000059195	105.64	1.37079	0.349102	3.92663	8.61453e-05	0.00091577	Gm12715	predicted gene 12715 [Source:MGI Symbol;Acc:MGI:3650759]
ENSMUSG00000031880	105.645	-2.15174	0.347564	-6.1909	5.98204e-10	2.50955e-08	Rrad	Ras-related associated with diabetes [Source:MGI Symbol;Acc:MGI:1930943]
ENSMUSG00000098101	105.745	0.538301	0.182494	2.94969	0.00318097	0.0178848	Gm27006	predicted gene, 27006 [Source:MGI Symbol;Acc:MGI:5504121]
ENSMUSG00000082057	105.75	1.13278	0.230143	4.92208	8.56288e-07	1.70054e-05	Gm15789	predicted gene 15789 [Source:MGI Symbol;Acc:MGI:3783231]
ENSMUSG00000032311	105.75	1.09889	0.225041	4.88305	1.04455e-06	2.01832e-05	Nrg4	neuregulin 4 [Source:MGI Symbol;Acc:MGI:1933833]
ENSMUSG00000100931	105.793	1.13737	0.235667	4.82616	1.39194e-06	2.61674e-05	Gm28085	predicted gene 28085 [Source:MGI Symbol;Acc:MGI:5578791]
ENSMUSG00000102324	105.865	-1.20479	0.337107	-3.57392	0.00035168	0.0029794	Gm19721	predicted gene, 19721 [Source:MGI Symbol;Acc:MGI:5011906]
ENSMUSG00000099930	105.923	2.57161	0.546906	4.7021	2.57495e-06	4.48964e-05	Gm2396	predicted gene 2396 [Source:MGI Symbol;Acc:MGI:3780564]
ENSMUSG00000080115	106.024	-1.84579	0.481843	-3.83068	0.000127787	0.00128471	Mettl21b	EEF1A lysine methyltransferase 3 [Source:MGI Symbol;Acc:MGI:3645330]
ENSMUSG00000049037	106.038	2.04355	0.321606	6.35419	2.09531e-10	9.59505e-09	Clec4a1	C-type lectin domain family 4, member a1 [Source:MGI Symbol;Acc:MGI:3036291]
ENSMUSG00000087063	106.144	-1.21142	0.423422	-2.86102	0.00422283	0.0222047	Gm15857	predicted gene 15857 [Source:MGI Symbol;Acc:MGI:3801821]
ENSMUSG00000019326	106.331	1.5536	0.323053	4.8091	1.5161e-06	2.80793e-05	Aoc3	amine oxidase, copper containing 3 [Source:MGI Symbol;Acc:MGI:1306797]
ENSMUSG00000025194	106.498	-1.23557	0.309608	-3.99076	6.58616e-05	0.000733255	Abcc2	ATP-binding cassette, sub-family C (CFTR/MRP), member 2 [Source:MGI Symbol;Acc:MGI:1352447]
ENSMUSG00000111155	106.535	-1.07818	0.340595	-3.16559	0.00154769	0.0100459	Gm47197	predicted gene, 47197 [Source:MGI Symbol;Acc:MGI:6095992]
ENSMUSG00000097139	106.721	0.956119	0.293552	3.25707	0.00112568	0.00774926	Gm26626	predicted gene, 26626 [Source:MGI Symbol;Acc:MGI:5477120]
ENSMUSG00000085039	106.749	0.686137	0.194431	3.52896	0.000417199	0.00342569	Gm15927	predicted gene 15927 [Source:MGI Symbol;Acc:MGI:3801889]
ENSMUSG00000115210	107.039	0.960639	0.221446	4.33803	1.43764e-05	0.000197502	AC120375.1	predicted gene, 49308 [Source:MGI Symbol;Acc:MGI:6118810]
ENSMUSG00000039081	107.083	-0.992796	0.385063	-2.57827	0.00992971	0.0432681	Zfp503	zinc finger protein 503 [Source:MGI Symbol;Acc:MGI:1353644]
ENSMUSG00000040938	107.204	-1.24275	0.278033	-4.4698	7.82921e-06	0.000118783	Slc16a11	solute carrier family 16 (monocarboxylic acid transporters), member 11 [Source:MGI Symbol;Acc:MGI:2663709]
ENSMUSG00000103364	107.277	1.5603	0.280345	5.56563	2.61212e-08	7.60311e-07	Gm38157	predicted gene, 38157 [Source:MGI Symbol;Acc:MGI:5611385]
ENSMUSG00000106962	107.434	1.49816	0.23853	6.28081	3.36821e-10	1.4879e-08	Gm43633	predicted gene 43633 [Source:MGI Symbol;Acc:MGI:5663770]
ENSMUSG00000022358	107.72	-3.62688	0.516584	-7.0209	2.20446e-12	1.39894e-10	Fbxo32	F-box protein 32 [Source:MGI Symbol;Acc:MGI:1914981]
ENSMUSG00000110446	107.935	0.84489	0.230561	3.66449	0.000247829	0.00223942	Gm18646	predicted gene, 18646 [Source:MGI Symbol;Acc:MGI:5010831]
ENSMUSG00000005986	107.988	-0.909782	0.327096	-2.78139	0.00541269	0.026913	Ankrd13d	ankyrin repeat domain 13 family, member D [Source:MGI Symbol;Acc:MGI:1915673]
ENSMUSG00000021356	108.021	-0.95489	0.301302	-3.16921	0.00152852	0.00993953	Irf4	interferon regulatory factor 4 [Source:MGI Symbol;Acc:MGI:1096873]
ENSMUSG00000109362	108.229	0.64278	0.217994	2.94861	0.00319207	0.017927	Gm44562	predicted gene 44562 [Source:MGI Symbol;Acc:MGI:5753138]
ENSMUSG00000032641	108.449	-0.884521	0.245516	-3.60271	0.000314921	0.00271891	Gpr19	G protein-coupled receptor 19 [Source:MGI Symbol;Acc:MGI:892973]
ENSMUSG00000049092	108.532	-2.22564	0.366634	-6.07046	1.27541e-09	5.00612e-08	Gpr137c	G protein-coupled receptor 137C [Source:MGI Symbol;Acc:MGI:1917963]
ENSMUSG00000026544	108.883	-1.95786	0.48096	-4.07074	4.68638e-05	0.000547284	Dusp23	dual specificity phosphatase 23 [Source:MGI Symbol;Acc:MGI:1915690]
ENSMUSG00000083606	108.886	1.11439	0.236378	4.71443	2.42388e-06	4.26791e-05	Gm15916	predicted gene 15916 [Source:MGI Symbol;Acc:MGI:3801989]
ENSMUSG00000074628	109.056	1.85229	0.347713	5.32707	9.9812e-08	2.52847e-06	Tldc2	TBC/LysM associated domain containing 2 [Source:MGI Symbol;Acc:MGI:2686178]
ENSMUSG00000067058	109.126	0.828346	0.291876	2.83801	0.00453957	0.0234558	Rps15a-ps5	ribosomal protein S15A, pseudogene 5 [Source:MGI Symbol;Acc:MGI:3642245]
ENSMUSG00000068129	109.402	-1.2197	0.393664	-3.09834	0.0019461	0.012068	Cst7	cystatin F (leukocystatin) [Source:MGI Symbol;Acc:MGI:1298217]
ENSMUSG00000115518	109.49	0.711887	0.258298	2.75607	0.00585012	0.028658	CT010505.3	predicted gene 10791 [Source:MGI Symbol;Acc:MGI:3641949]
ENSMUSG00000039648	109.59	-0.881087	0.224336	-3.92753	8.5821e-05	0.000913099	Kyat1	kynurenine aminotransferase 1 [Source:MGI Symbol;Acc:MGI:1917516]
ENSMUSG00000092526	109.655	0.801087	0.253827	3.15604	0.00159927	0.0103111	Gm17907	predicted gene, 17907 [Source:MGI Symbol;Acc:MGI:5010092]
ENSMUSG00000111752	109.718	-1.60998	0.598114	-2.69175	0.00710779	0.0333176	Gm38575	predicted gene, 38575 [Source:MGI Symbol;Acc:MGI:5621460]
ENSMUSG00000102733	109.921	1.30166	0.292845	4.44487	8.79431e-06	0.000130883	Gm38262	predicted gene, 38262 [Source:MGI Symbol;Acc:MGI:5611490]
ENSMUSG00000107102	110.703	0.615704	0.243247	2.53119	0.0113676	0.0480757	Gm42726	predicted gene 42726 [Source:MGI Symbol;Acc:MGI:5662863]
ENSMUSG00000054619	110.767	-2.17376	0.35228	-6.17054	6.80568e-10	2.81726e-08	Mettl7a1	methyltransferase like 7A1 [Source:MGI Symbol;Acc:MGI:1916523]
ENSMUSG00000017713	110.848	-1.13746	0.426847	-2.66479	0.00770362	0.0354917	Tha1	threonine aldolase 1 [Source:MGI Symbol;Acc:MGI:1919026]
ENSMUSG00000115002	111.107	0.781302	0.194778	4.01124	6.04018e-05	0.000680589	AC135083.1	predicted gene 10847 [Source:MGI Symbol;Acc:MGI:3642004]
ENSMUSG00000110148	111.208	-2.01862	0.336058	-6.00675	1.89285e-09	7.17074e-08	5830408C22Rik	RIKEN cDNA 5830408C22 gene [Source:MGI Symbol;Acc:MGI:1921994]
ENSMUSG00000072761	111.219	0.786597	0.254121	3.09536	0.00196572	0.0121595	Gm6712	predicted gene 6712 [Source:MGI Symbol;Acc:MGI:3645888]
ENSMUSG00000107761	111.413	-0.870516	0.238253	-3.65375	0.000258436	0.00231742	2010008C14Rik	RIKEN cDNA 2010008C14 gene [Source:MGI Symbol;Acc:MGI:1917109]
ENSMUSG00000086350	111.614	0.703302	0.196144	3.58564	0.000336253	0.00287431	B230369F24Rik	RIKEN cDNA B230369F24 gene [Source:MGI Symbol;Acc:MGI:2443392]
ENSMUSG00000111212	111.616	1.32541	0.463265	2.86102	0.00422276	0.0222047	Gm47087	predicted gene, 47087 [Source:MGI Symbol;Acc:MGI:6095814]
ENSMUSG00000004562	111.629	-1.07457	0.346347	-3.10259	0.00191833	0.0119254	Arhgef40	Rho guanine nucleotide exchange factor (GEF) 40 [Source:MGI Symbol;Acc:MGI:2685515]
ENSMUSG00000095676	111.726	2.2549	0.57623	3.91319	9.10855e-05	0.000961338	Gm25099	predicted gene, 25099 [Source:MGI Symbol;Acc:MGI:5454876]
ENSMUSG00000008822	111.793	-1.15987	0.370764	-3.12832	0.00175806	0.011149	Acyp1	acylphosphatase 1, erythrocyte (common) type [Source:MGI Symbol;Acc:MGI:1913454]
ENSMUSG00000097534	111.963	1.75206	0.310131	5.64941	1.60995e-08	4.88885e-07	Gm16675	predicted gene, 16675 [Source:MGI Symbol;Acc:MGI:4439599]
ENSMUSG00000009876	111.997	2.94685	0.421723	6.98765	2.79535e-12	1.73861e-10	Cox4i2	cytochrome c oxidase subunit 4I2 [Source:MGI Symbol;Acc:MGI:2135755]
ENSMUSG00000047511	112.158	4.46634	0.435895	10.2464	1.2287e-24	2.87114e-22	Olfr1396	olfactory receptor 1396 [Source:MGI Symbol;Acc:MGI:3031230]
ENSMUSG00000031150	112.182	-1.11695	0.308956	-3.61525	0.000300055	0.0026081	Ccdc120	coiled-coil domain containing 120 [Source:MGI Symbol;Acc:MGI:1859619]
ENSMUSG00000090246	112.362	2.32726	0.334435	6.95877	3.43246e-12	2.10864e-10	Gm17017	predicted gene 17017 [Source:MGI Symbol;Acc:MGI:4820558]
ENSMUSG00000106825	112.76	-1.89538	0.329342	-5.75506	8.66111e-09	2.8261e-07	2510016D11Rik	RIKEN cDNA 2510016D11 gene [Source:MGI Symbol;Acc:MGI:1917539]
ENSMUSG00000007216	113.041	-1.54141	0.2657	-5.80132	6.57968e-09	2.21e-07	Zfp775	zinc finger protein 775 [Source:MGI Symbol;Acc:MGI:2683557]
ENSMUSG00000100833	113.044	0.817958	0.288234	2.83783	0.00454216	0.0234644	Gm28988	predicted gene 28988 [Source:MGI Symbol;Acc:MGI:5579694]
ENSMUSG00000092455	113.08	1.33163	0.269443	4.94214	7.72703e-07	1.56563e-05	Gm20456	predicted gene 20456 [Source:MGI Symbol;Acc:MGI:5141921]
ENSMUSG00000031257	113.184	2.13311	0.275755	7.7355	1.02995e-14	9.50252e-13	Nox1	NADPH oxidase 1 [Source:MGI Symbol;Acc:MGI:2450016]
ENSMUSG00000078838	113.246	1.1138	0.251066	4.43629	9.15228e-06	0.000135165	Gm17382	predicted gene, 17382 [Source:MGI Symbol;Acc:MGI:4937016]
ENSMUSG00000024678	113.519	4.53619	0.324342	13.9858	1.90214e-44	1.63998e-41	Ms4a4d	membrane-spanning 4-domains, subfamily A, member 4D [Source:MGI Symbol;Acc:MGI:1913857]
ENSMUSG00000113585	113.946	-0.560622	0.211528	-2.65035	0.00804087	0.0367274	Gm19605	predicted gene, 19605 [Source:MGI Symbol;Acc:MGI:5011790]
ENSMUSG00000006219	114.212	-2.47984	0.603718	-4.1076	3.99787e-05	0.000477358	Fblim1	filamin binding LIM protein 1 [Source:MGI Symbol;Acc:MGI:1921452]
ENSMUSG00000025875	114.272	-1.66531	0.577841	-2.88196	0.00395209	0.0211009	Tspan17	tetraspanin 17 [Source:MGI Symbol;Acc:MGI:1921507]
ENSMUSG00000102562	114.334	-1.45923	0.286432	-5.09452	3.4962e-07	7.61459e-06	Gm37694	predicted gene, 37694 [Source:MGI Symbol;Acc:MGI:5610922]
ENSMUSG00000082319	114.367	0.705149	0.205042	3.43904	0.000583783	0.00453584	Gm8822	predicted gene 8822 [Source:MGI Symbol;Acc:MGI:3648640]
ENSMUSG00000082990	114.494	1.06939	0.24154	4.42737	9.53875e-06	0.000139391	Gm14052	predicted gene 14052 [Source:MGI Symbol;Acc:MGI:3650009]
ENSMUSG00000045176	114.494	-1.66932	0.356601	-4.6812	2.85197e-06	4.91439e-05	Borcs6	BLOC-1 related complex subunit 6 [Source:MGI Symbol;Acc:MGI:1919173]
ENSMUSG00000073628	114.671	1.94394	0.340305	5.71233	1.11438e-08	3.5136e-07	Gm10552	predicted gene 10552 [Source:MGI Symbol;Acc:MGI:3642083]
ENSMUSG00000095029	114.733	3.12484	0.369738	8.4515	2.87574e-17	3.52462e-15	Gm21370	predicted gene, 36079 [Source:MGI Symbol;Acc:MGI:5595238]
ENSMUSG00000030711	114.997	0.526811	0.200578	2.62646	0.00862774	0.0387984	Sult1a1	sulfotransferase family 1A, phenol-preferring, member 1 [Source:MGI Symbol;Acc:MGI:102896]
ENSMUSG00000035561	115.336	1.21742	0.388253	3.13563	0.00171488	0.0109297	Aldh1b1	aldehyde dehydrogenase 1 family, member B1 [Source:MGI Symbol;Acc:MGI:1919785]
ENSMUSG00000028864	115.465	1.65621	0.417662	3.96542	7.32667e-05	0.000801	Hgf	hepatocyte growth factor [Source:MGI Symbol;Acc:MGI:96079]
ENSMUSG00000108850	115.551	-1.95501	0.372213	-5.25239	1.50137e-07	3.63257e-06	Gm44914	predicted gene 44914 [Source:MGI Symbol;Acc:MGI:5753490]
ENSMUSG00000007207	115.611	-1.00614	0.292133	-3.44412	0.000572913	0.00446525	Stx1a	syntaxin 1A (brain) [Source:MGI Symbol;Acc:MGI:109355]
ENSMUSG00000023089	115.852	0.835285	0.320095	2.60949	0.00906766	0.0402626	Ndufa5	NADH dehydrogenase (ubiquinone) 1 alpha subcomplex, 5 [Source:MGI Symbol;Acc:MGI:1915452]
ENSMUSG00000032121	116.005	-1.32398	0.354658	-3.73312	0.000189119	0.00179044	Tmem218	transmembrane protein 218 [Source:MGI Symbol;Acc:MGI:1913529]
ENSMUSG00000036469	116.411	1.51645	0.34764	4.36214	1.28796e-05	0.000179321	Mar.01	membrane-associated ring finger (C3HC4) 1 [Source:MGI Symbol;Acc:MGI:1920175]
ENSMUSG00000010307	116.653	-3.10298	0.553391	-5.60721	2.0562e-08	6.12037e-07	Tmem86a	transmembrane protein 86A [Source:MGI Symbol;Acc:MGI:1915143]
ENSMUSG00000102721	116.696	1.06697	0.204094	5.22784	1.71503e-07	4.08389e-06	A630081D01Rik	RIKEN cDNA A630081D01 gene [Source:MGI Symbol;Acc:MGI:2138649]
ENSMUSG00000106054	116.731	1.70339	0.389414	4.37423	1.2186e-05	0.000171172	Gm43623	predicted gene 43623 [Source:MGI Symbol;Acc:MGI:5663760]
ENSMUSG00000020653	116.966	-0.637432	0.2439	-2.6135	0.00896192	0.0399207	Klf11	Kruppel-like factor 11 [Source:MGI Symbol;Acc:MGI:2653368]
ENSMUSG00000018800	117.033	-1.06642	0.419771	-2.54048	0.01107	0.0471199	Abca5	ATP-binding cassette, sub-family A (ABC1), member 5 [Source:MGI Symbol;Acc:MGI:2386607]
ENSMUSG00000050605	117.102	-0.886981	0.244493	-3.62783	0.000285809	0.00251711	Zfp61	zinc finger protein 61 [Source:MGI Symbol;Acc:MGI:99663]
ENSMUSG00000085037	117.139	-1.45878	0.311699	-4.68008	2.86758e-06	4.93789e-05	4933421O10Rik	RIKEN cDNA 4933421O10 gene [Source:MGI Symbol;Acc:MGI:1918323]
ENSMUSG00000093559	117.173	-1.16105	0.336843	-3.44686	0.000567138	0.00443129	Gm20705	predicted gene 20705 [Source:MGI Symbol;Acc:MGI:5313152]
ENSMUSG00000035033	117.197	0.922859	0.21468	4.29877	1.71752e-05	0.000230382	Tbr1	T-box brain gene 1 [Source:MGI Symbol;Acc:MGI:107404]
ENSMUSG00000041429	117.208	-0.814107	0.250001	-3.25641	0.00112829	0.007763	Nthl1	nth (endonuclease III)-like 1 (E.coli) [Source:MGI Symbol;Acc:MGI:1313275]
ENSMUSG00000072571	117.209	-0.83899	0.20508	-4.09104	4.29442e-05	0.000507197	Tmem253	transmembrane protein 253 [Source:MGI Symbol;Acc:MGI:3588246]
ENSMUSG00000103624	117.632	0.70685	0.234153	3.01875	0.0025382	0.014957	Gm3081	predicted gene 3081 [Source:MGI Symbol;Acc:MGI:3781258]
ENSMUSG00000022773	117.753	-1.11449	0.365156	-3.05209	0.00227252	0.013718	Ypel1	yippee like 1 [Source:MGI Symbol;Acc:MGI:1913303]
ENSMUSG00000087138	117.756	-1.50253	0.258547	-5.81145	6.19343e-09	2.09546e-07	Gm15545	predicted gene 15545 [Source:MGI Symbol;Acc:MGI:3782994]
ENSMUSG00000033313	117.839	-1.41099	0.258107	-5.46667	4.58568e-08	1.26972e-06	Fbxl8	F-box and leucine-rich repeat protein 8 [Source:MGI Symbol;Acc:MGI:1354697]
ENSMUSG00000030344	117.947	-1.09227	0.430165	-2.53918	0.0111113	0.0472475	Akap3	A kinase (PRKA) anchor protein 3 [Source:MGI Symbol;Acc:MGI:1341149]
ENSMUSG00000097111	118.107	1.63814	0.227534	7.19954	6.0418e-13	4.24335e-11	Peak1os	pseudopodium-enriched atypical kinase 1, opposite strand [Source:MGI Symbol;Acc:MGI:5477083]
ENSMUSG00000044703	118.378	2.9422	0.2998	9.81386	9.81377e-23	2.06196e-20	Phf11a	PHD finger protein 11A [Source:MGI Symbol;Acc:MGI:1918441]
ENSMUSG00000040428	118.766	1.30638	0.361374	3.61503	0.00030031	0.00260898	Plekha4	pleckstrin homology domain containing, family A (phosphoinositide binding specific) member 4 [Source:MGI Symbol;Acc:MGI:1916467]
ENSMUSG00000047617	118.857	-1.26834	0.280724	-4.51809	6.2399e-06	9.74492e-05	Paxx	non-homologous end joining factor [Source:MGI Symbol;Acc:MGI:2442831]
ENSMUSG00000028480	118.927	0.954932	0.353554	2.70095	0.00691412	0.0325931	Glipr2	GLI pathogenesis-related 2 [Source:MGI Symbol;Acc:MGI:1917770]
ENSMUSG00000056032	119.259	1.67878	0.461651	3.63647	0.000276394	0.0024506	BC018473	cDNA sequence BC018473 [Source:MGI Symbol;Acc:MGI:3039625]
ENSMUSG00000018727	119.302	-0.557191	0.184655	-3.01747	0.00254898	0.01501	Cpsf4l	cleavage and polyadenylation specific factor 4-like [Source:MGI Symbol;Acc:MGI:1277182]
ENSMUSG00000086683	119.534	-0.876585	0.304753	-2.87638	0.00402271	0.0214045	Gm12867	predicted gene 12867 [Source:MGI Symbol;Acc:MGI:3651003]
ENSMUSG00000043419	119.706	-1.16056	0.357239	-3.24868	0.00115941	0.0079421	Chd3os	chromodomain helicase DNA binding protein 3, opposite strand [Source:MGI Symbol;Acc:MGI:1915359]
ENSMUSG00000101934	119.921	1.35223	0.255103	5.30073	1.1534e-07	2.85812e-06	Gm18304	predicted gene, 18304 [Source:MGI Symbol;Acc:MGI:5010489]
ENSMUSG00000105990	119.952	-0.727314	0.273001	-2.66415	0.00771842	0.0355403	Gm43307	predicted gene 43307 [Source:MGI Symbol;Acc:MGI:5663444]
ENSMUSG00000097567	119.96	2.04508	0.243586	8.39571	4.63089e-17	5.51362e-15	Gm26637	predicted gene, 26637 [Source:MGI Symbol;Acc:MGI:5477131]
ENSMUSG00000071862	120.201	-0.759013	0.251288	-3.02049	0.00252369	0.0148925	Lrrtm2	leucine rich repeat transmembrane neuronal 2 [Source:MGI Symbol;Acc:MGI:2389174]
ENSMUSG00000032066	120.22	1.00685	0.2881	3.49478	0.000474457	0.00381075	Bco2	beta-carotene oxygenase 2 [Source:MGI Symbol;Acc:MGI:2177469]
ENSMUSG00000085436	120.275	0.766881	0.284465	2.69587	0.00702044	0.0330133	Zfp335os	zinc finger protein 335, opposite strand [Source:MGI Symbol;Acc:MGI:3649775]
ENSMUSG00000039634	120.383	-0.704	0.268186	-2.62505	0.00866373	0.0389104	Zfp189	zinc finger protein 189 [Source:MGI Symbol;Acc:MGI:2444707]
ENSMUSG00000104488	120.397	0.847343	0.225425	3.75886	0.000170688	0.00163954	Gm38062	predicted gene, 38062 [Source:MGI Symbol;Acc:MGI:5611290]
ENSMUSG00000039958	120.864	-0.905845	0.244718	-3.70159	0.000214255	0.00198188	Etfbkmt	electron transfer flavoprotein beta subunit lysine methyltransferase [Source:MGI Symbol;Acc:MGI:2443575]
ENSMUSG00000097147	120.914	-0.719341	0.196942	-3.65255	0.000259646	0.00232686	Gm26780	predicted gene, 26780 [Source:MGI Symbol;Acc:MGI:5477274]
ENSMUSG00000041396	120.942	0.629084	0.2358	2.66787	0.00763333	0.0352328	Mettl18	methyltransferase like 18 [Source:MGI Symbol;Acc:MGI:1917212]
ENSMUSG00000025348	120.966	-1.42421	0.445441	-3.19729	0.00138724	0.00918812	Itga7	integrin alpha 7 [Source:MGI Symbol;Acc:MGI:102700]
ENSMUSG00000002109	121.079	-0.986497	0.209361	-4.71194	2.45372e-06	4.30528e-05	Ddb2	damage specific DNA binding protein 2 [Source:MGI Symbol;Acc:MGI:1355314]
ENSMUSG00000056508	121.185	0.548924	0.201891	2.71892	0.00654958	0.0312458	1700001K19Rik	RIKEN cDNA 1700001K19 gene [Source:MGI Symbol;Acc:MGI:1913573]
ENSMUSG00000091438	121.342	1.43889	0.22791	6.3134	2.72974e-10	1.22976e-08	Gm17088	predicted gene 17088 [Source:MGI Symbol;Acc:MGI:4937915]
ENSMUSG00000051483	121.61	-0.843783	0.291275	-2.89686	0.00376922	0.0203898	Cbr1	carbonyl reductase 1 [Source:MGI Symbol;Acc:MGI:88284]
ENSMUSG00000024011	121.734	-2.90603	0.585315	-4.9649	6.87354e-07	1.40523e-05	Pi16	peptidase inhibitor 16 [Source:MGI Symbol;Acc:MGI:1921366]
ENSMUSG00000104925	122.013	-0.907822	0.219581	-4.13434	3.55983e-05	0.000432911	Gm43061	predicted gene 43061 [Source:MGI Symbol;Acc:MGI:5663198]
ENSMUSG00000020623	122.288	-1.90331	0.205967	-9.24083	2.44588e-20	4.13206e-18	Map2k6	mitogen-activated protein kinase kinase 6 [Source:MGI Symbol;Acc:MGI:1346870]
ENSMUSG00000054426	122.457	-0.720346	0.283748	-2.53868	0.0111271	0.0472987	A930005H10Rik	RIKEN cDNA A930005H10 gene [Source:MGI Symbol;Acc:MGI:1915411]
ENSMUSG00000021120	122.731	-0.980704	0.300982	-3.25834	0.00112065	0.0077334	Pigh	phosphatidylinositol glycan anchor biosynthesis, class H [Source:MGI Symbol;Acc:MGI:99463]
ENSMUSG00000042616	123.093	-0.61404	0.210664	-2.91479	0.0035593	0.0195075	Oscp1	organic solute carrier partner 1 [Source:MGI Symbol;Acc:MGI:1916308]
ENSMUSG00000097572	123.228	1.43955	0.330859	4.35096	1.3554e-05	0.000187751	Gm26797	predicted gene, 26797 [Source:MGI Symbol;Acc:MGI:5477291]
ENSMUSG00000016756	123.357	-4.83992	0.473442	-10.2228	1.56705e-24	3.59458e-22	Cmah	cytidine monophospho-N-acetylneuraminic acid hydroxylase [Source:MGI Symbol;Acc:MGI:103227]
ENSMUSG00000114608	123.449	3.65786	0.251298	14.5559	5.35893e-48	5.15343e-45	Gm36161	predicted gene, 36161 [Source:MGI Symbol;Acc:MGI:5595320]
ENSMUSG00000034429	123.568	-0.520655	0.199932	-2.60416	0.00920999	0.0407354	Zfp707	zinc finger protein 707 [Source:MGI Symbol;Acc:MGI:1916270]
ENSMUSG00000108701	123.845	0.889867	0.180694	4.92471	8.44859e-07	1.67957e-05	Gm44616	predicted gene 44616 [Source:MGI Symbol;Acc:MGI:5753192]
ENSMUSG00000073889	124.173	-0.713864	0.262895	-2.71539	0.00661971	0.0314782	Il11ra1	interleukin 11 receptor, alpha chain 1 [Source:MGI Symbol;Acc:MGI:107426]
ENSMUSG00000102617	124.232	1.54325	0.283684	5.44002	5.32733e-08	1.44155e-06	Gm37842	predicted gene, 37842 [Source:MGI Symbol;Acc:MGI:5611070]
ENSMUSG00000002661	124.244	-1.11366	0.215439	-5.16927	2.35009e-07	5.42614e-06	Alkbh7	alkB homolog 7 [Source:MGI Symbol;Acc:MGI:1913650]
ENSMUSG00000048647	124.295	-0.835124	0.261599	-3.19238	0.00141106	0.00930642	Exd1	exonuclease 3'-5' domain containing 1 [Source:MGI Symbol;Acc:MGI:3045306]
ENSMUSG00000085684	124.55	1.13344	0.332435	3.40951	0.000650797	0.00497459	4930469K13Rik	RIKEN cDNA 4930469K13 gene [Source:MGI Symbol;Acc:MGI:1924124]
ENSMUSG00000023806	124.672	-1.30234	0.305873	-4.25778	2.06467e-05	0.000268589	Rsph3b	radial spoke 3B homolog (Chlamydomonas) [Source:MGI Symbol;Acc:MGI:3630308]
ENSMUSG00000110206	124.861	-1.57718	0.416253	-3.78899	0.000151259	0.00148428	Flt3l	FMS-like tyrosine kinase 3 ligand [Source:MGI Symbol;Acc:MGI:95560]
ENSMUSG00000041189	124.894	-1.95966	0.406581	-4.81985	1.43668e-06	2.6847e-05	Chrnb1	cholinergic receptor, nicotinic, beta polypeptide 1 (muscle) [Source:MGI Symbol;Acc:MGI:87890]
ENSMUSG00000010142	124.912	-0.801096	0.269655	-2.97082	0.00297005	0.0169273	Tnfrsf13b	tumor necrosis factor receptor superfamily, member 13b [Source:MGI Symbol;Acc:MGI:1889411]
ENSMUSG00000113184	124.924	-1.13878	0.221234	-5.1474	2.64116e-07	5.99791e-06	AC125351.1	0
ENSMUSG00000097597	124.984	1.53152	0.271875	5.63318	1.76913e-08	5.32292e-07	Gm26674	predicted gene, 26674 [Source:MGI Symbol;Acc:MGI:5477168]
ENSMUSG00000031953	125.012	-0.881802	0.269841	-3.26786	0.00108366	0.00753049	Tmem170	transmembrane protein 170 [Source:MGI Symbol;Acc:MGI:106426]
ENSMUSG00000026578	125.213	-1.25515	0.278634	-4.50465	6.64824e-06	0.000102926	Ccdc181	coiled-coil domain containing 181 [Source:MGI Symbol;Acc:MGI:1922145]
ENSMUSG00000051890	125.791	-1.18069	0.288955	-4.08606	4.38764e-05	0.000516012	Klhdc1	kelch domain containing 1 [Source:MGI Symbol;Acc:MGI:2672853]
ENSMUSG00000108004	125.894	1.5882	0.267332	5.94092	2.83424e-09	1.04213e-07	Gm44080	predicted gene, 44080 [Source:MGI Symbol;Acc:MGI:5690472]
ENSMUSG00000104018	125.998	0.646304	0.172207	3.75306	0.00017469	0.00167357	4833412K13Rik	RIKEN cDNA 4833412K13 gene [Source:MGI Symbol;Acc:MGI:1921857]
ENSMUSG00000103706	126.434	1.28041	0.22018	5.8153	6.05263e-09	2.05338e-07	6820402A03Rik	RIKEN cDNA 6820402A03 gene [Source:MGI Symbol;Acc:MGI:1922992]
ENSMUSG00000018427	126.488	-3.69302	0.442514	-8.34553	7.08934e-17	8.36107e-15	Ypel2	yippee like 2 [Source:MGI Symbol;Acc:MGI:1925114]
ENSMUSG00000021223	126.57	-1.63875	0.482669	-3.39518	0.00068584	0.00519795	Papln	papilin, proteoglycan-like sulfated glycoprotein [Source:MGI Symbol;Acc:MGI:2386139]
ENSMUSG00000097090	126.681	-0.804868	0.277495	-2.90048	0.00372597	0.0201996	Gm26724	predicted gene, 26724 [Source:MGI Symbol;Acc:MGI:5477218]
ENSMUSG00000040502	126.861	-2.3705	0.586116	-4.04442	5.24528e-05	0.000604367	Mar.09	membrane-associated ring finger (C3HC4) 9 [Source:MGI Symbol;Acc:MGI:2446144]
ENSMUSG00000100865	127.072	-1.0189	0.354392	-2.87507	0.00403944	0.0214707	Gm9320	predicted gene 9320 [Source:MGI Symbol;Acc:MGI:3645000]
ENSMUSG00000093483	127.101	0.989661	0.323165	3.0624	0.00219569	0.0133347	AA465934	expressed sequence AA465934 [Source:MGI Symbol;Acc:MGI:2671018]
ENSMUSG00000078552	127.17	-1.30414	0.306293	-4.25781	2.06439e-05	0.000268589	Dcdc2b	doublecortin domain containing 2b [Source:MGI Symbol;Acc:MGI:2686212]
ENSMUSG00000030590	127.213	-1.82988	0.300434	-6.0908	1.12345e-09	4.48715e-08	Fam98c	family with sequence similarity 98, member C [Source:MGI Symbol;Acc:MGI:1921083]
ENSMUSG00000107480	127.498	1.39614	0.474374	2.94313	0.00324913	0.0181862	Gm44165	predicted gene, 44165 [Source:MGI Symbol;Acc:MGI:5690557]
ENSMUSG00000019734	127.503	-0.91212	0.204096	-4.46907	7.85595e-06	0.000118972	Tmc4	transmembrane channel-like gene family 4 [Source:MGI Symbol;Acc:MGI:2669035]
ENSMUSG00000031107	127.591	1.19083	0.269724	4.41499	1.01014e-05	0.000146387	Rbmx2	RNA binding motif protein, X-linked 2 [Source:MGI Symbol;Acc:MGI:1919414]
ENSMUSG00000104060	127.622	0.904378	0.347574	2.60197	0.0092689	0.0409019	Gm37954	predicted gene, 37954 [Source:MGI Symbol;Acc:MGI:5611182]
ENSMUSG00000059824	127.645	-2.06551	0.316248	-6.53129	6.5207e-11	3.25423e-09	Dbp	D site albumin promoter binding protein [Source:MGI Symbol;Acc:MGI:94866]
ENSMUSG00000038151	127.673	4.33089	0.525115	8.2475	1.61737e-16	1.80532e-14	Prdm1	PR domain containing 1, with ZNF domain [Source:MGI Symbol;Acc:MGI:99655]
ENSMUSG00000106451	128.179	0.675607	0.241164	2.80144	0.00508744	0.0256765	Gm42934	predicted gene 42934 [Source:MGI Symbol;Acc:MGI:5663071]
ENSMUSG00000036411	128.345	-1.08299	0.346501	-3.1255	0.00177502	0.0112215	9530077C05Rik	RIKEN cDNA 9530077C05 gene [Source:MGI Symbol;Acc:MGI:1915533]
ENSMUSG00000039873	128.383	-1.51595	0.328538	-4.61422	3.94578e-06	6.54653e-05	Neurl2	neuralized E3 ubiquitin protein ligase 2 [Source:MGI Symbol;Acc:MGI:3043305]
ENSMUSG00000107610	128.434	0.618193	0.235859	2.62103	0.00876654	0.0392391	D530018E20Rik	RIKEN cDNA D530018E20 gene [Source:MGI Symbol;Acc:MGI:1926117]
ENSMUSG00000020099	128.575	-1.78775	0.523257	-3.41658	0.000634123	0.00486648	Unc5b	unc-5 netrin receptor B [Source:MGI Symbol;Acc:MGI:894703]
ENSMUSG00000063049	128.685	-1.19643	0.266466	-4.48999	7.12264e-06	0.000109525	Ing2	inhibitor of growth family, member 2 [Source:MGI Symbol;Acc:MGI:1916510]
ENSMUSG00000074743	128.915	-1.59195	0.309555	-5.1427	2.70813e-07	6.12219e-06	Thbd	thrombomodulin [Source:MGI Symbol;Acc:MGI:98736]
ENSMUSG00000002228	129.033	-1.20252	0.325816	-3.69079	0.000223558	0.00205576	Ppm1j	protein phosphatase 1J [Source:MGI Symbol;Acc:MGI:1919137]
ENSMUSG00000109751	129.403	0.965978	0.221148	4.36801	1.25386e-05	0.000175533	Gm45479	predicted gene 45479 [Source:MGI Symbol;Acc:MGI:5791315]
ENSMUSG00000031145	129.692	-1.02576	0.325412	-3.15218	0.00162056	0.0104242	Prickle3	prickle planar cell polarity protein 3 [Source:MGI Symbol;Acc:MGI:1859635]
ENSMUSG00000060716	130.241	-1.1473	0.254676	-4.50495	6.63889e-06	0.000102845	Plekhh1	pleckstrin homology domain containing, family H (with MyTH4 domain) member 1 [Source:MGI Symbol;Acc:MGI:2144989]
ENSMUSG00000035285	130.861	-1.49381	0.414448	-3.60432	0.000312967	0.00270578	Nat14	N-acetyltransferase 14 [Source:MGI Symbol;Acc:MGI:3039561]
ENSMUSG00000050195	131.335	-1.26286	0.312195	-4.04509	5.23024e-05	0.000602912	Scd4	stearoyl-coenzyme A desaturase 4 [Source:MGI Symbol;Acc:MGI:2670997]
ENSMUSG00000053714	131.494	-0.896524	0.263184	-3.40645	0.000658139	0.0050215	4732471J01Rik	RIKEN cDNA 4732471J01 gene [Source:MGI Symbol;Acc:MGI:3603586]
ENSMUSG00000022546	131.504	-1.02611	0.298031	-3.44296	0.000575382	0.0044831	Gpt	glutamic pyruvic transaminase, soluble [Source:MGI Symbol;Acc:MGI:95802]
ENSMUSG00000001053	131.762	-2.27811	0.538937	-4.22704	2.36786e-05	0.000303142	N4bp3	NEDD4 binding protein 3 [Source:MGI Symbol;Acc:MGI:2442218]
ENSMUSG00000007837	132.113	-0.840489	0.25063	-3.35351	0.000797948	0.00589049	Prrg2	proline-rich Gla (G-carboxyglutamic acid) polypeptide 2 [Source:MGI Symbol;Acc:MGI:1929596]
ENSMUSG00000035783	132.338	1.08714	0.19217	5.65716	1.53898e-08	4.7098e-07	Acta2	actin, alpha 2, smooth muscle, aorta [Source:MGI Symbol;Acc:MGI:87909]
ENSMUSG00000059839	132.404	-0.724668	0.25588	-2.83206	0.00462493	0.023823	Zfp874b	zinc finger protein 874b [Source:MGI Symbol;Acc:MGI:3040702]
ENSMUSG00000109179	132.474	-2.22388	0.347711	-6.39577	1.59737e-10	7.46522e-09	Gm35339	predicted gene, 35339 [Source:MGI Symbol;Acc:MGI:5594498]
ENSMUSG00000020234	132.513	-1.18932	0.418254	-2.84354	0.0044615	0.0231433	4930404N11Rik	RIKEN cDNA 4930404N11 gene [Source:MGI Symbol;Acc:MGI:1921072]
ENSMUSG00000045934	132.597	-0.881588	0.330861	-2.66453	0.00770967	0.0355065	Mtmr11	myotubularin related protein 11 [Source:MGI Symbol;Acc:MGI:2652817]
ENSMUSG00000048232	132.702	-1.22694	0.358658	-3.42092	0.000624104	0.0047999	Fbxo10	F-box protein 10 [Source:MGI Symbol;Acc:MGI:2686937]
ENSMUSG00000090799	132.707	-2.16121	0.418172	-5.16822	2.36335e-07	5.44114e-06	Klhl33	kelch-like 33 [Source:MGI Symbol;Acc:MGI:3644593]
ENSMUSG00000038085	132.758	-1.10133	0.255923	-4.30336	1.68227e-05	0.000226261	Cnbd2	cyclic nucleotide binding domain containing 2 [Source:MGI Symbol;Acc:MGI:1918123]
ENSMUSG00000045996	132.977	0.752906	0.202099	3.72543	0.000194982	0.00183606	Polr2k	polymerase (RNA) II (DNA directed) polypeptide K [Source:MGI Symbol;Acc:MGI:102725]
ENSMUSG00000104671	133.019	1.01507	0.226359	4.48432	7.31452e-06	0.000112268	Gm43062	predicted gene 43062 [Source:MGI Symbol;Acc:MGI:5663199]
ENSMUSG00000028012	133.437	1.33993	0.23352	5.73796	9.58259e-09	3.06778e-07	Rrh	retinal pigment epithelium derived rhodopsin homolog [Source:MGI Symbol;Acc:MGI:1097709]
ENSMUSG00000037847	133.549	-1.17085	0.334793	-3.49723	0.000470111	0.00378069	Nmrk1	nicotinamide riboside kinase 1 [Source:MGI Symbol;Acc:MGI:2147434]
ENSMUSG00000002804	133.6	-0.718661	0.205698	-3.49377	0.000476249	0.00382391	Nudt14	nudix (nucleoside diphosphate linked moiety X)-type motif 14 [Source:MGI Symbol;Acc:MGI:1913424]
ENSMUSG00000021360	133.619	2.57332	0.303184	8.48766	2.10842e-17	2.64909e-15	Gcnt2	glucosaminyl (N-acetyl) transferase 2, I-branching enzyme [Source:MGI Symbol;Acc:MGI:1100870]
ENSMUSG00000024675	133.77	4.47244	0.37877	11.8078	3.55766e-32	1.18603e-29	Ms4a4c	membrane-spanning 4-domains, subfamily A, member 4C [Source:MGI Symbol;Acc:MGI:1927656]
ENSMUSG00000084899	133.794	-1.08585	0.335675	-3.23482	0.00121718	0.00826093	Gm15344	predicted gene 15344 [Source:MGI Symbol;Acc:MGI:3708098]
ENSMUSG00000107390	134.143	-1.22425	0.252229	-4.85372	1.21167e-06	2.31439e-05	Gm43323	predicted gene 43323 [Source:MGI Symbol;Acc:MGI:5663460]
ENSMUSG00000109379	134.163	-0.871893	0.265707	-3.2814	0.00103292	0.00726476	Gm44550	predicted gene 44550 [Source:MGI Symbol;Acc:MGI:5753126]
ENSMUSG00000111731	134.169	0.735017	0.224139	3.27929	0.0010407	0.00730916	Gm48727	predicted gene, 48727 [Source:MGI Symbol;Acc:MGI:6098386]
ENSMUSG00000044244	134.189	0.988729	0.240269	4.11509	3.87024e-05	0.000465227	Il20rb	interleukin 20 receptor beta [Source:MGI Symbol;Acc:MGI:2143266]
ENSMUSG00000033985	134.203	-0.604249	0.222846	-2.71151	0.00669776	0.031795	Tesk2	testis-specific kinase 2 [Source:MGI Symbol;Acc:MGI:2385204]
ENSMUSG00000104724	134.32	0.599051	0.207215	2.89097	0.00384053	0.0206681	Gm43162	predicted gene 43162 [Source:MGI Symbol;Acc:MGI:5663299]
ENSMUSG00000115855	134.391	1.388	0.219147	6.33364	2.39443e-10	1.08457e-08	AC102815.3	0
ENSMUSG00000105534	134.615	0.915946	0.238916	3.83376	0.000126197	0.00127435	Gm42435	predicted gene 42435 [Source:MGI Symbol;Acc:MGI:5662572]
ENSMUSG00000036854	134.768	-1.2361	0.300315	-4.11603	3.85459e-05	0.000463571	Hspb6	heat shock protein, alpha-crystallin-related, B6 [Source:MGI Symbol;Acc:MGI:2685325]
ENSMUSG00000109953	134.916	-2.26287	0.365843	-6.18537	6.19571e-10	2.59049e-08	5430430B14Rik	RIKEN cDNA 5430430B14 gene [Source:MGI Symbol;Acc:MGI:1918674]
ENSMUSG00000110457	134.954	-1.65403	0.470561	-3.51503	0.00043971	0.00357647	Gm45752	predicted gene 45752 [Source:MGI Symbol;Acc:MGI:5804867]
ENSMUSG00000055561	135.138	1.22188	0.418515	2.91956	0.0035052	0.0192871	Spink5	serine peptidase inhibitor, Kazal type 5 [Source:MGI Symbol;Acc:MGI:1919682]
ENSMUSG00000093424	135.257	-0.790046	0.215639	-3.66374	0.000248558	0.00224448	6330562C20Rik	RIKEN cDNA 6330562C20 gene [Source:MGI Symbol;Acc:MGI:1923443]
ENSMUSG00000103382	135.46	0.856885	0.246635	3.47431	0.000512175	0.0040615	Gm37755	predicted gene, 37755 [Source:MGI Symbol;Acc:MGI:5610983]
ENSMUSG00000103756	135.596	1.28621	0.310522	4.14209	3.44149e-05	0.00042077	Gm37285	predicted gene, 37285 [Source:MGI Symbol;Acc:MGI:5610513]
ENSMUSG00000031024	135.633	0.599792	0.228559	2.62423	0.00868439	0.0389708	St5	suppression of tumorigenicity 5 [Source:MGI Symbol;Acc:MGI:108517]
ENSMUSG00000108181	135.736	-0.831678	0.313837	-2.65003	0.00804837	0.0367482	C030015A19Rik	RIKEN cDNA C030015A19 gene [Source:MGI Symbol;Acc:MGI:1924668]
ENSMUSG00000111128	135.885	-0.707084	0.258007	-2.74056	0.00613352	0.0296455	AC126804.1	predicted gene, 49338 [Source:MGI Symbol;Acc:MGI:6121528]
ENSMUSG00000103139	136.252	1.20576	0.314844	3.82971	0.000128293	0.00128875	Gm37982	predicted gene, 37982 [Source:MGI Symbol;Acc:MGI:5611210]
ENSMUSG00000002100	136.514	0.780939	0.27839	2.80519	0.00502865	0.0254753	Mybpc3	myosin binding protein C, cardiac [Source:MGI Symbol;Acc:MGI:102844]
ENSMUSG00000038524	136.658	-1.76705	0.359036	-4.92167	8.58107e-07	1.7028e-05	Fchsd1	FCH and double SH3 domains 1 [Source:MGI Symbol;Acc:MGI:2441771]
ENSMUSG00000021367	136.677	5.45013	0.643791	8.46567	2.54674e-17	3.15228e-15	Edn1	endothelin 1 [Source:MGI Symbol;Acc:MGI:95283]
ENSMUSG00000097158	136.738	0.727907	0.212098	3.43193	0.000599302	0.00464055	Gm26516	predicted gene, 26516 [Source:MGI Symbol;Acc:MGI:5477010]
ENSMUSG00000039166	137.221	-0.791216	0.29749	-2.65964	0.00782253	0.0358821	Akap7	A kinase (PRKA) anchor protein 7 [Source:MGI Symbol;Acc:MGI:1859150]
ENSMUSG00000043243	137.252	-1.2399	0.390994	-3.17114	0.00151843	0.00988677	Fam129c	family with sequence similarity 129, member C [Source:MGI Symbol;Acc:MGI:3686743]
ENSMUSG00000062591	137.256	-1.68289	0.566593	-2.97019	0.00297619	0.0169507	Tubb4a	tubulin, beta 4A class IVA [Source:MGI Symbol;Acc:MGI:107848]
ENSMUSG00000041481	137.408	4.04824	1.38255	2.92811	0.00341035	0.0189024	Serpina3g	serine (or cysteine) peptidase inhibitor, clade A, member 3G [Source:MGI Symbol;Acc:MGI:105046]
ENSMUSG00000098318	137.427	-1.45303	0.456894	-3.18023	0.00147161	0.00964218	Lockd	lncRNA downstream of Cdkn1b [Source:MGI Symbol;Acc:MGI:1915081]
ENSMUSG00000032425	137.905	-0.840654	0.21941	-3.83144	0.000127397	0.00128181	Zfp949	zinc finger protein 949 [Source:MGI Symbol;Acc:MGI:1918890]
ENSMUSG00000091730	138.214	1.21357	0.274586	4.41964	9.88663e-06	0.000143886	Gm17230	predicted gene 17230 [Source:MGI Symbol;Acc:MGI:4938057]
ENSMUSG00000000385	138.304	3.47164	0.380127	9.13284	6.67273e-20	1.07638e-17	Tmprss2	transmembrane protease, serine 2 [Source:MGI Symbol;Acc:MGI:1354381]
ENSMUSG00000032988	138.32	-1.1572	0.298467	-3.87714	0.000105694	0.00109021	Slc16a8	solute carrier family 16 (monocarboxylic acid transporters), member 8 [Source:MGI Symbol;Acc:MGI:1929519]
ENSMUSG00000035868	138.521	-1.00548	0.348922	-2.88168	0.00395563	0.021115	Zfp983	zinc finger protein 983 [Source:MGI Symbol;Acc:MGI:1920479]
ENSMUSG00000113894	138.757	0.742874	0.198237	3.74741	0.000178672	0.00170901	Gm48838	predicted gene, 48838 [Source:MGI Symbol;Acc:MGI:6098568]
ENSMUSG00000108984	139.176	0.546075	0.216909	2.51753	0.0118182	0.0495706	Gm44916	predicted gene 44916 [Source:MGI Symbol;Acc:MGI:5753492]
ENSMUSG00000042770	139.375	-1.42331	0.332251	-4.28385	1.83687e-05	0.00024313	Hebp1	heme binding protein 1 [Source:MGI Symbol;Acc:MGI:1333880]
ENSMUSG00000038010	139.611	0.907271	0.235226	3.85701	0.000114782	0.0011733	Ccdc138	coiled-coil domain containing 138 [Source:MGI Symbol;Acc:MGI:1923388]
ENSMUSG00000052749	139.794	3.75707	0.332382	11.3035	1.26129e-29	3.79952e-27	Trim30b	tripartite motif-containing 30B [Source:MGI Symbol;Acc:MGI:4821256]
ENSMUSG00000027495	139.916	-0.965164	0.376811	-2.5614	0.010425	0.0448789	Fam210b	family with sequence similarity 210, member B [Source:MGI Symbol;Acc:MGI:1914267]
ENSMUSG00000102732	139.923	-0.567954	0.20679	-2.74652	0.00602307	0.0292417	Gm37342	predicted gene, 37342 [Source:MGI Symbol;Acc:MGI:5610570]
ENSMUSG00000101167	140.831	0.600067	0.199678	3.00517	0.00265435	0.0154956	H2afy3	H2A histone family, member Y3 [Source:MGI Symbol;Acc:MGI:1914802]
ENSMUSG00000106287	140.952	1.73889	0.393858	4.41503	1.00995e-05	0.000146387	Gm43585	predicted gene 43585 [Source:MGI Symbol;Acc:MGI:5663722]
ENSMUSG00000031451	141.188	-3.28904	0.648159	-5.07444	3.88646e-07	8.39146e-06	Gas6	growth arrest specific 6 [Source:MGI Symbol;Acc:MGI:95660]
ENSMUSG00000052605	141.245	-1.37267	0.395829	-3.46784	0.000524652	0.00414467	Isoc2b	isochorismatase domain containing 2b [Source:MGI Symbol;Acc:MGI:1914691]
ENSMUSG00000091133	141.456	1.03728	0.266908	3.88629	0.000101788	0.00105427	Gm17108	predicted gene 17108 [Source:MGI Symbol;Acc:MGI:4937935]
ENSMUSG00000113349	141.597	1.33914	0.257066	5.20934	1.89518e-07	4.45768e-06	Gm48369	predicted gene, 48369 [Source:MGI Symbol;Acc:MGI:6097840]
ENSMUSG00000083899	141.621	0.959068	0.321427	2.98378	0.00284707	0.0163795	Gm12346	predicted gene 12346 [Source:MGI Symbol;Acc:MGI:3649810]
ENSMUSG00000036882	141.682	-1.93271	0.345501	-5.59393	2.21991e-08	6.55305e-07	Arhgap33	Rho GTPase activating protein 33 [Source:MGI Symbol;Acc:MGI:2673998]
ENSMUSG00000036526	141.712	-2.3094	0.579316	-3.98643	6.7076e-05	0.000744056	Card11	caspase recruitment domain family, member 11 [Source:MGI Symbol;Acc:MGI:1916978]
ENSMUSG00000042659	142.208	1.46795	0.394024	3.72554	0.000194897	0.00183606	Arrdc4	arrestin domain containing 4 [Source:MGI Symbol;Acc:MGI:1913662]
ENSMUSG00000106607	142.238	1.0826	0.250797	4.31666	1.58411e-05	0.000214907	Gm43178	predicted gene 43178 [Source:MGI Symbol;Acc:MGI:5663315]
ENSMUSG00000089810	142.251	-0.757716	0.220418	-3.43763	0.000586824	0.00455239	Gm16536	predicted gene 16536 [Source:MGI Symbol;Acc:MGI:4414956]
ENSMUSG00000106427	142.551	0.789048	0.279126	2.82685	0.00470086	0.0241197	Gm42820	predicted gene 42820 [Source:MGI Symbol;Acc:MGI:5662957]
ENSMUSG00000014243	142.803	1.428	0.18441	7.74359	9.66455e-15	8.94973e-13	Zswim7	zinc finger SWIM-type containing 7 [Source:MGI Symbol;Acc:MGI:1916997]
ENSMUSG00000044749	143.015	-3.18853	0.443371	-7.19157	6.40482e-13	4.44832e-11	Abca6	ATP-binding cassette, sub-family A (ABC1), member 6 [Source:MGI Symbol;Acc:MGI:1923434]
ENSMUSG00000055271	143.088	1.23231	0.303128	4.06532	4.79659e-05	0.000559111	9330161L09Rik	RIKEN cDNA 9330161L09 gene [Source:MGI Symbol;Acc:MGI:1924475]
ENSMUSG00000092277	143.18	2.04733	0.464026	4.41211	1.02369e-05	0.000147711	Gm19684	predicted gene, 19684 [Source:MGI Symbol;Acc:MGI:5011869]
ENSMUSG00000112391	143.234	1.13396	0.233098	4.86475	1.14603e-06	2.19237e-05	Gm48230	predicted gene, 48230 [Source:MGI Symbol;Acc:MGI:6097634]
ENSMUSG00000092417	143.249	-0.646767	0.17988	-3.59554	0.000323715	0.00278426	Gpank1	G patch domain and ankyrin repeats 1 [Source:MGI Symbol;Acc:MGI:2148975]
ENSMUSG00000042104	143.547	-2.11017	0.454685	-4.64094	3.46822e-06	5.85128e-05	Uggt2	UDP-glucose glycoprotein glucosyltransferase 2 [Source:MGI Symbol;Acc:MGI:1913685]
ENSMUSG00000032908	143.786	0.777892	0.217662	3.57385	0.000351765	0.0029794	Sgpp2	sphingosine-1-phosphate phosphotase 2 [Source:MGI Symbol;Acc:MGI:3589109]
ENSMUSG00000020309	143.824	0.695702	0.193173	3.60144	0.000316459	0.00272842	Chac2	ChaC, cation transport regulator 2 [Source:MGI Symbol;Acc:MGI:1915294]
ENSMUSG00000099241	144.054	2.84164	0.235015	12.0913	1.17388e-33	4.38066e-31	Gm18852	predicted gene, 18852 [Source:MGI Symbol;Acc:MGI:5011037]
ENSMUSG00000114278	144.447	-1.01752	0.400898	-2.5381	0.0111457	0.047361	AC157931.1	predicted gene, 49027 [Source:MGI Symbol;Acc:MGI:6118396]
ENSMUSG00000030790	144.449	-1.95828	0.67549	-2.89905	0.003743	0.0202568	Adm	adrenomedullin [Source:MGI Symbol;Acc:MGI:108058]
ENSMUSG00000085169	145.281	-0.729727	0.264628	-2.75756	0.0058234	0.0285663	Gm10785	predicted gene 10785 [Source:MGI Symbol;Acc:MGI:3642149]
ENSMUSG00000066682	145.343	2.63504	0.372653	7.07104	1.53774e-12	1.00649e-10	Pilrb2	paired immunoglobin-like type 2 receptor beta 2 [Source:MGI Symbol;Acc:MGI:2450535]
ENSMUSG00000051238	145.344	-0.799249	0.208879	-3.82637	0.000130045	0.00130426	Swsap1	SWIM type zinc finger 7 associated protein 1 [Source:MGI Symbol;Acc:MGI:1914212]
ENSMUSG00000114827	145.463	0.655714	0.207788	3.15568	0.00160122	0.0103211	Gm46432	predicted gene, 46432 [Source:MGI Symbol;Acc:MGI:5826069]
ENSMUSG00000053046	145.619	-1.07866	0.246778	-4.37095	1.23705e-05	0.000173375	Brsk2	BR serine/threonine kinase 2 [Source:MGI Symbol;Acc:MGI:1923020]
ENSMUSG00000085667	145.934	-1.19342	0.291238	-4.09775	4.17187e-05	0.000494591	Gm12992	predicted gene 12992 [Source:MGI Symbol;Acc:MGI:3702644]
ENSMUSG00000031504	146.506	1.16618	0.3545	3.28966	0.00100309	0.00710443	Rab20	RAB20, member RAS oncogene family [Source:MGI Symbol;Acc:MGI:102789]
ENSMUSG00000019080	146.56	-0.494174	0.182682	-2.70511	0.00682823	0.0322734	Mfsd3	major facilitator superfamily domain containing 3 [Source:MGI Symbol;Acc:MGI:1916822]
ENSMUSG00000044949	147.023	1.2111	0.261164	4.63733	3.52941e-06	5.9359e-05	Ubtd2	ubiquitin domain containing 2 [Source:MGI Symbol;Acc:MGI:2444752]
ENSMUSG00000107420	147.065	-0.780458	0.291667	-2.67585	0.00745394	0.0345323	Gm43910	predicted gene, 43910 [Source:MGI Symbol;Acc:MGI:5690302]
ENSMUSG00000034765	147.346	1.7023	0.544162	3.1283	0.00175821	0.011149	Dusp5	dual specificity phosphatase 5 [Source:MGI Symbol;Acc:MGI:2685183]
ENSMUSG00000024883	147.363	-1.0972	0.311162	-3.52615	0.000421655	0.00345434	Rin1	Ras and Rab interactor 1 [Source:MGI Symbol;Acc:MGI:2385695]
ENSMUSG00000071202	147.37	-0.774943	0.210775	-3.67663	0.000236332	0.00215343	Ccdc78	coiled-coil domain containing 78 [Source:MGI Symbol;Acc:MGI:2685784]
ENSMUSG00000036120	147.371	-0.876371	0.193267	-4.53451	5.77376e-06	9.08504e-05	Rfxank	regulatory factor X-associated ankyrin-containing protein [Source:MGI Symbol;Acc:MGI:1333865]
ENSMUSG00000019822	147.467	-1.28884	0.229804	-5.60841	2.04198e-08	6.0853e-07	Smpd2	sphingomyelin phosphodiesterase 2, neutral [Source:MGI Symbol;Acc:MGI:1278330]
ENSMUSG00000047786	147.666	2.15331	0.311786	6.90638	4.9718e-12	2.95976e-10	Lix1	limb and CNS expressed 1 [Source:MGI Symbol;Acc:MGI:1913893]
ENSMUSG00000112226	147.821	3.05572	0.270473	11.2977	1.34736e-29	4.01048e-27	Gm48786	predicted gene, 48786 [Source:MGI Symbol;Acc:MGI:6098486]
ENSMUSG00000011350	147.985	-1.42692	0.430594	-3.31384	0.000920238	0.00660601	Gm5893	predicted gene 5893 [Source:MGI Symbol;Acc:MGI:3645761]
ENSMUSG00000028047	148.112	-0.903998	0.214038	-4.22354	2.40494e-05	0.000307102	Thbs3	thrombospondin 3 [Source:MGI Symbol;Acc:MGI:98739]
ENSMUSG00000001739	148.193	0.826613	0.328427	2.51689	0.0118397	0.0496104	Cldn15	claudin 15 [Source:MGI Symbol;Acc:MGI:1913103]
ENSMUSG00000047037	148.474	-0.599679	0.199315	-3.0087	0.0026237	0.0153723	Nipa1	non imprinted in Prader-Willi/Angelman syndrome 1 homolog (human) [Source:MGI Symbol;Acc:MGI:2442058]
ENSMUSG00000035172	148.937	-1.50742	0.303878	-4.96061	7.02722e-07	1.43547e-05	Plekhh3	pleckstrin homology domain containing, family H (with MyTH4 domain) member 3 [Source:MGI Symbol;Acc:MGI:2384950]
ENSMUSG00000034416	148.963	-2.1759	0.52407	-4.15193	3.29687e-05	0.000405069	Pkd1l2	polycystic kidney disease 1 like 2 [Source:MGI Symbol;Acc:MGI:2664668]
ENSMUSG00000028555	149.008	-1.20939	0.231549	-5.22302	1.76031e-07	4.17294e-06	Ttc39a	tetratricopeptide repeat domain 39A [Source:MGI Symbol;Acc:MGI:2444350]
ENSMUSG00000090939	149.26	-1.21977	0.408365	-2.98697	0.0028176	0.0162286	Gm17147	predicted gene 17147 [Source:MGI Symbol;Acc:MGI:4937974]
ENSMUSG00000029524	149.376	-0.934564	0.240861	-3.8801	0.000104412	0.00107921	Sirt4	sirtuin 4 [Source:MGI Symbol;Acc:MGI:1922637]
ENSMUSG00000071037	149.679	-0.604217	0.209006	-2.89091	0.00384133	0.0206681	Camkmt	calmodulin-lysine N-methyltransferase [Source:MGI Symbol;Acc:MGI:1920832]
ENSMUSG00000002831	149.743	-0.688576	0.245628	-2.80333	0.00505783	0.0255735	Plin4	perilipin 4 [Source:MGI Symbol;Acc:MGI:1929709]
ENSMUSG00000109708	149.849	-2.02357	0.381214	-5.30823	1.10698e-07	2.75949e-06	Gm45809	predicted gene 45809 [Source:MGI Symbol;Acc:MGI:5804924]
ENSMUSG00000106904	150.066	0.775977	0.213645	3.63209	0.000281136	0.00248559	Gm43029	predicted gene 43029 [Source:MGI Symbol;Acc:MGI:5663166]
ENSMUSG00000009731	150.254	1.07835	0.308467	3.49582	0.000472602	0.00379829	Kcnd1	potassium voltage-gated channel, Shal-related family, member 1 [Source:MGI Symbol;Acc:MGI:96671]
ENSMUSG00000039086	150.71	-1.03201	0.227521	-4.5359	5.73595e-06	9.03692e-05	Ss18l1	SS18, nBAF chromatin remodeling complex subunit like 1 [Source:MGI Symbol;Acc:MGI:2444061]
ENSMUSG00000084941	150.854	-1.09816	0.195673	-5.61223	1.99738e-08	5.97376e-07	Gm11944	predicted gene 11944 [Source:MGI Symbol;Acc:MGI:3702312]
ENSMUSG00000090086	151.585	-1.05624	0.224841	-4.69773	2.63071e-06	4.58178e-05	AI480526	expressed sequence AI480526 [Source:MGI Symbol;Acc:MGI:2140910]
ENSMUSG00000034853	151.651	-1.68379	0.53981	-3.11923	0.00181323	0.0114082	Acot11	acyl-CoA thioesterase 11 [Source:MGI Symbol;Acc:MGI:1913736]
ENSMUSG00000025420	152.208	-0.804899	0.314314	-2.56081	0.0104428	0.0449477	Katnal2	katanin p60 subunit A-like 2 [Source:MGI Symbol;Acc:MGI:1924234]
ENSMUSG00000040158	152.492	-0.823482	0.279817	-2.94293	0.00325118	0.0181862	Tax1bp3	Tax1 (human T cell leukemia virus type I) binding protein 3 [Source:MGI Symbol;Acc:MGI:1923531]
ENSMUSG00000071192	152.572	-0.922526	0.314075	-2.93728	0.00331102	0.0184624	Wfikkn1	WAP, FS, Ig, KU, and NTR-containing protein 1 [Source:MGI Symbol;Acc:MGI:2670967]
ENSMUSG00000102179	152.587	0.763171	0.252127	3.02693	0.00247048	0.0146443	Gm37868	predicted gene, 37868 [Source:MGI Symbol;Acc:MGI:5611096]
ENSMUSG00000073096	152.819	-1.00914	0.202798	-4.97611	6.48732e-07	1.335e-05	Lrrc61	leucine rich repeat containing 61 [Source:MGI Symbol;Acc:MGI:2652848]
ENSMUSG00000106588	152.83	0.88577	0.260011	3.40667	0.00065761	0.00501899	Gm17590	predicted gene, 17590 [Source:MGI Symbol;Acc:MGI:4937224]
ENSMUSG00000053769	152.955	-1.04787	0.255963	-4.09384	4.24282e-05	0.000502288	Lysmd1	LysM, putative peptidoglycan-binding, domain containing 1 [Source:MGI Symbol;Acc:MGI:1919409]
ENSMUSG00000028088	153.335	-0.750848	0.293384	-2.55927	0.0104892	0.0451165	Fmo5	flavin containing monooxygenase 5 [Source:MGI Symbol;Acc:MGI:1310004]
ENSMUSG00000096992	153.412	1.70164	0.255818	6.65177	2.89581e-11	1.51157e-09	Gm26788	predicted gene, 26788 [Source:MGI Symbol;Acc:MGI:5477282]
ENSMUSG00000025355	153.681	-2.6408	0.481173	-5.48825	4.05942e-08	1.13659e-06	Mmp19	matrix metallopeptidase 19 [Source:MGI Symbol;Acc:MGI:1927899]
ENSMUSG00000047022	153.907	-0.857397	0.268826	-3.18941	0.00142564	0.0093803	Mipol1	mirror-image polydactyly 1 [Source:MGI Symbol;Acc:MGI:1920740]
ENSMUSG00000090942	154.444	2.49591	0.383563	6.50718	7.65738e-11	3.79124e-09	F830016B08Rik	RIKEN cDNA F830016B08 gene [Source:MGI Symbol;Acc:MGI:3588218]
ENSMUSG00000108042	154.5	1.00139	0.268443	3.73036	0.000191207	0.0018061	B130021K23Rik	RIKEN cDNA B130021K23 gene [Source:MGI Symbol;Acc:MGI:2442518]
ENSMUSG00000054708	154.532	-0.788592	0.201149	-3.92043	8.83897e-05	0.000936047	Ankrd24	ankyrin repeat domain 24 [Source:MGI Symbol;Acc:MGI:1890394]
ENSMUSG00000103509	155.077	-0.800517	0.278063	-2.87891	0.00399051	0.0212513	Gm38372	predicted gene, 38372 [Source:MGI Symbol;Acc:MGI:5611600]
ENSMUSG00000002329	155.233	-1.0814	0.304282	-3.55393	0.00037952	0.00316304	Mdp1	magnesium-dependent phosphatase 1 [Source:MGI Symbol;Acc:MGI:1915131]
ENSMUSG00000022802	155.343	-0.811476	0.246244	-3.29542	0.000982751	0.00698444	Lmln	leishmanolysin-like (metallopeptidase M8 family) [Source:MGI Symbol;Acc:MGI:2444736]
ENSMUSG00000102415	155.648	-0.942798	0.249945	-3.77202	0.00016193	0.00157355	A430110C17Rik	RIKEN cDNA A430110C17 gene [Source:MGI Symbol;Acc:MGI:2444994]
ENSMUSG00000027955	155.839	-0.644701	0.208092	-3.09815	0.0019473	0.0120695	Fam198b	family with sequence similarity 198, member B [Source:MGI Symbol;Acc:MGI:1915909]
[truncated: 3,430 more rows]
