# Supplementary material for: A Photoconvertible Reporter System for Bacterial Metabolic Activity Reveals That Staphylococcus aureus Enters a Dormant-Like State to Persist within Macrophages
Source: mBio. 2022 Sep 14;13(5):e02316-22. doi: 10.1128/mbio.02316-22 (PMC9600638; doi:10.1128/mbio.02316-22)
Supplement: TABLE S3 [file mbio.02316-22-s0004.xlsx]

## Sheet: Table S3
Supplementary Table S3. Genes exhibiting differential expression between intracellular green S. aureus and S. aureus in the infection inoculum
Gene_tag	baseMean	log2 FC green vs ctr	pvalue	padj	Symbol	Description
SAOUHSC_00003	247.28	1.19231	4.64051e-05	0.000330079		hypothetical
SAOUHSC_00008	328.792	1.54759	0.000231344	0.00134222	hutH	histidine ammonia-lyase
SAOUHSC_00024	246.306	-1.09736	2.9877e-06	2.79667e-05	walJ	hypothetical
SAOUHSC_00038	92.6695	-1.62744	1.79822e-05	0.000144201	rpmE2	50S ribosomal protein L31 type B
SAOUHSC_00067	1721.99	-1.40302	6.94612e-16	2.65005e-14	lctP1	L-lactate permease
SAOUHSC_00070	199.167	-1.86825	0.00336444	0.0135114	sarS	accessory regulator-like protein
SAOUHSC_00074	243.154	-1.45958	0.0024159	0.0101387	sirA	periplasmic binding protein
SAOUHSC_00086	3081.64	5.00786	1.37238e-30	3.14151e-28	butA	acetoin reductase
SAOUHSC_00094	1502.43	2.36772	6.76419e-13	1.65465e-11	sasD	hypothetical
SAOUHSC_00097	182.606	2.10022	9.76589e-10	1.62851e-08	deoD1	purine nucleoside phosphorylase
SAOUHSC_00099	542.926	2.31546	2.0179e-20	1.15479e-18		hypothetical
SAOUHSC_00115	82.1769	1.29843	0.00179271	0.00782332	capB	capsular polysaccharide biosynthesis protein Cap5B
SAOUHSC_00116	51.0779	1.22296	0.0161004	0.0494733	capC	capsular polysaccharide biosynthesis protein Cap8C
SAOUHSC_00130	33.8352	1.64342	0.000517409	0.00263732	IsdI	heme-degrading monooxygenase IsdI
SAOUHSC_00131	56.5123	1.45011	0.00405015	0.0156896		hypothetical
SAOUHSC_00132	434.679	2.95552	9.85847e-31	2.48236e-28	aldA	aldehyde dehydrogenase
SAOUHSC_00135	146.035	-1.45227	0.00807339	0.0278858		hypothetical
SAOUHSC_00156	231.996	3.18597	8.02265e-22	6.12152e-20		hypothetical
SAOUHSC_00157	172.162	3.1283	7.00151e-13	1.69517e-11	murQ	N-acetylmuramic acid-6-phosphate etherase
SAOUHSC_00158	353.167	2.46945	5.7533e-12	1.28202e-10	murP	PTS system transporter
SAOUHSC_00160	431.547	2.49439	4.2844e-12	9.63224e-11	murR	hypothetical
SAOUHSC_00166	94.5685	1.62143	1.06969e-05	8.77353e-05		hypothetical
SAOUHSC_00175	76.3816	1.23254	0.00672563	0.0237853	malK	multiple sugar-binding transport ATP-binding protein
SAOUHSC_00176	179.296	2.44221	1.86389e-07	2.19961e-06	malE	extracellular solute-binding protein
SAOUHSC_00177	269.99	2.73525	2.31603e-10	4.35206e-09	malF	maltose ABC transporter permease
SAOUHSC_00178	278.059	3.1653	1.04256e-11	2.24373e-10		maltose ABC transporter permease
SAOUHSC_00179	289.687	2.70203	2.08659e-10	3.9504e-09		hypothetical
SAOUHSC_00180	317.753	2.58576	3.8588e-08	5.03444e-07		hypothetical
SAOUHSC_00181	421.387	2.06567	2.35446e-06	2.28901e-05		hypothetical
SAOUHSC_00182	417.317	-1.60049	0.000743052	0.00366146		hypothetical
SAOUHSC_00183	1763.71	4.91838	1.01111e-52	1.27298e-49	uhpT	sugar phosphate antiporter
SAOUHSC_00187	7980.29	1.72825	0.00135616	0.00611972	pflB	formate acetyltransferase
SAOUHSC_00188	2745.15	2.33179	2.46618e-06	2.36116e-05	pflA	pyruvate formate-lyase 1 activating enzyme
SAOUHSC_00192	792.492	-1.25105	0.0120665	0.0389034	coa	staphylocoagulase
SAOUHSC_00195	1018.36	3.79405	1.40328e-20	8.41301e-19	fadA	acetyl-CoA acetyltransferase
SAOUHSC_00196	1151.57	3.97655	1.90097e-23	1.77283e-21	fadB	hypothetical
SAOUHSC_00197	620.024	4.36957	6.08781e-22	4.94487e-20	fadD	hypothetical
SAOUHSC_00198	815.956	4.05231	9.40627e-27	1.18425e-24	fadE	hypothetical
SAOUHSC_00199	795.919	3.72924	1.37051e-29	2.46496e-27	fadX	hypothetical
SAOUHSC_00200	158.536	-1.31015	0.00142166	0.00636962	prsS	hypothetical
SAOUHSC_00220	275.539	1.01796	0.0129805	0.0412168	tarl'	2-C-methyl-D-erythritol 4-phosphate cytidylyltransferase
SAOUHSC_00234	304.956	1.16535	0.00426237	0.016311		hypothetical
SAOUHSC_00235	90.4109	1.10934	0.00166979	0.00731222		hypothetical
SAOUHSC_00239	177.182	1.00595	0.000172953	0.00104186	rbsK	ribokinase
SAOUHSC_00240	101.779	1.3536	7.65465e-07	8.09849e-06	rbsD	D-ribose pyranase
SAOUHSC_00249	88.2815	-1.37319	0.00149919	0.00663439		hypothetical
SAOUHSC_00250	115.496	-1.68423	0.000415565	0.00217998		hypothetical
SAOUHSC_00251	127.304	-1.62476	4.95816e-05	0.000350519		hypothetical
SAOUHSC_00253	269.711	-1.90374	0.000473842	0.00244495		hypothetical
SAOUHSC_00255	47.8593	-1.06892	0.0114236	0.0370202		hypothetical
SAOUHSC_00284	92.5451	-2.01697	1.74103e-07	2.06788e-06		5\'-nucleotidase
SAOUHSC_00294	243.641	1.94599	2.17935e-05	0.000169371		hypothetical
SAOUHSC_00295	77.8715	1.40181	0.00812612	0.0279831	nanA	N-acetylneuraminate lyase
SAOUHSC_00300	3845.11	1.40936	3.58396e-05	0.000263872	gehB	lipase
SAOUHSC_00310	421.615	2.26785	7.93873e-11	1.53767e-09	ulaA	PTS ascorbate transporter subunit IIC
SAOUHSC_00311	43.8495	2.13572	2.50016e-06	2.38462e-05		hypothetical
SAOUHSC_00312	80.3698	1.92364	8.87756e-05	0.000586711		hypothetical
SAOUHSC_00313	463.876	2.28585	3.31028e-10	6.12889e-09		hypothetical
SAOUHSC_00314	239.843	2.06218	2.17625e-08	2.93037e-07	mepR	hypothetical
SAOUHSC_00315	501.105	2.39338	8.929e-06	7.46951e-05	mepA	hypothetical
SAOUHSC_00316	99.1406	2.38786	6.5604e-08	8.30026e-07	mepB	hypothetical
SAOUHSC_00317	370.471	1.52035	0.000221803	0.00130186	glpT	glycerol-3-phosphate transporter
SAOUHSC_00318	88.3979	1.33298	0.000427483	0.0022332		hypothetical
SAOUHSC_00319	131.035	1.19378	2.28357e-06	2.23232e-05		hypothetical
SAOUHSC_00320	41.8384	1.14507	0.0064243	0.0229184		NADPH-dependent FMN reductase
SAOUHSC_00324	63.3641	1.86743	4.47311e-10	8.10308e-09		50S ribosomal protein L7 serine acetyltransferase
SAOUHSC_00328	300.323	-1.06485	0.000301464	0.00166102		hypothetical
SAOUHSC_00330	130.698	-1.64153	6.23261e-07	6.70671e-06		hypothetical
SAOUHSC_00335	402.766	-1.25703	0.000119069	0.000760956		hypothetical
SAOUHSC_00338	433.905	1.14089	2.64649e-05	0.000198921	metE	5-methyltetrahydropteroyltriglutamate--homocysteine S-methyltransferase
SAOUHSC_00341	117.055	1.07451	0.00452713	0.0172456	metI	hypothetical
SAOUHSC_00346	1642.31	-1.55119	4.54407e-07	5.06281e-06	ychF	GTP-dependent nucleic acid-binding protein EngD
SAOUHSC_00347	463.046	-1.71252	0.00387401	0.0151943		hypothetical
SAOUHSC_00358	89.054	2.35938	2.0054e-08	2.71483e-07		hypothetical
SAOUHSC_00371	351.386	2.00128	3.2682e-12	7.48121e-11		hypothetical
SAOUHSC_00372	739.17	-1.26684	6.33421e-05	0.000433411		xanthine phosphoribosyltransferase
SAOUHSC_00373	2167.62	-1.18686	0.000237857	0.00137684		xanthine permease
SAOUHSC_00374	3251.19	-1.16025	0.00124155	0.00570478	guaB	inosine-5'-monophosphate dehydrogenase
SAOUHSC_00375	4811.87	-1.14078	0.000254958	0.00144918	guaA	GMP synthase
SAOUHSC_00399	219.32	1.66754	0.00091492	0.00441335	ssl11	superantigen-like protein
SAOUHSC_00401	206.594	2.93104	3.1911e-08	4.185e-07		hypothetical
SAOUHSC_00410	187.312	-1.08846	0.00622384	0.0222925		hypothetical
SAOUHSC_00420	1580.64	-2.72271	3.27413e-23	2.94438e-21		hypothetical
SAOUHSC_00421	288.813	-1.04796	0.00760175	0.0264381	mccA	hypothetical
SAOUHSC_00422	425.056	-1.00623	0.00100634	0.00477205	mccB	trans-sulfuration enzyme family protein
SAOUHSC_00423	366.075	2.65888	1.47427e-11	3.06794e-10		hypothetical
SAOUHSC_00424	170.78	2.35537	4.57729e-10	8.23258e-09	metP2	ABC transporter permease
SAOUHSC_00426	253.698	2.21725	4.29295e-09	6.59124e-08	metQ2	ABC transporter substrate-binding protein
SAOUHSC_00434	105.165	1.02368	0.0111187	0.0363126	gltC	LysR family transcriptional regulator
SAOUHSC_00435	1463.34	1.98333	3.35255e-07	3.78552e-06	gltB	glutamate synthase large subunit
SAOUHSC_00436	855.736	1.87325	9.83642e-09	1.39933e-07	gltD	glutamate synthase subunit beta
SAOUHSC_00457	215.026	1.02213	0.000607431	0.00304078		hypothetical
SAOUHSC_00465	5105.89	1.7606	3.54559e-07	3.96791e-06	veg	hypothetical
SAOUHSC_00466	1974.32	1.95847	8.99742e-22	6.66338e-20	ipk	4-diphosphocytidyl-2-C-methyl-D-erythritol kinase
SAOUHSC_00467	2419.77	1.72994	1.7284e-13	4.48671e-12	purR	pur operon repressor
SAOUHSC_00468	2132.68	1.74918	9.91507e-07	1.04026e-05	yabJ	hypothetical
SAOUHSC_00469	1386.89	1.69058	6.49415e-15	2.24004e-13		hypothetical
SAOUHSC_00484	613.588	-1.58175	1.39344e-10	2.67839e-09	tilS	hypothetical
SAOUHSC_00486	7140.81	-1.04681	8.92891e-06	7.46951e-05		hypothetical
SAOUHSC_00487	377.896	-1.14632	0.00107747	0.0050617	hslO	Hsp33-like chaperonin
SAOUHSC_00499	425.08	-2.13506	1.49096e-06	1.54495e-05	pdxS	pyridoxal biosynthesis lyase PdxS
SAOUHSC_00500	498.25	-2.33035	3.84421e-06	3.46943e-05	pdxT	glutamine amidotransferase subunit PdxT
SAOUHSC_00501	1391.74	-1.61008	0.00124927	0.00571347	nupC	hypothetical
SAOUHSC_00502	1328.1	2.50406	1.26097e-11	2.66816e-10	ctsR	hypothetical
SAOUHSC_00503	1733	2.81198	1.01965e-11	2.21335e-10	mcsA	UvrB/UvrC motif-containing protein
SAOUHSC_00504	2802.45	2.88756	1.06271e-16	4.31596e-15	mcsB	ATP:guanido phosphotransferase
SAOUHSC_00505	9638.25	2.51239	2.80705e-11	5.60965e-10	clpC	endopeptidase
SAOUHSC_00509	2075.22	-1.08923	0.000129057	0.000816496	gltX	glutamate--tRNA ligase
SAOUHSC_00519	27499.8	-1.39213	5.2384e-07	5.73491e-06	rplA	50S ribosomal protein L1
SAOUHSC_00532	527.949	1.37766	9.90814e-05	0.000644669	kbl	2-amino-3-ketobutyrate coenzyme A ligase
SAOUHSC_00533	969.702	-1.08802	0.00130229	0.00590841	hchA	chaperone protein HchA
SAOUHSC_00535	1835.61	3.76495	1.38429e-21	9.95896e-20		hypothetical
SAOUHSC_00537	28.9503	1.00821	0.00869015	0.02957		hypothetical
SAOUHSC_00539	252.275	-1.25208	0.000252299	0.00143731		hypothetical
SAOUHSC_00540	112.468	-1.31226	0.00255756	0.0106048	dgk	hypothetical
SAOUHSC_00542	264.838	-1.56042	0.000128149	0.000812792		hypothetical
SAOUHSC_00543	356.661	-1.20778	0.000108582	0.000698853	azo1	hypothetical
SAOUHSC_00555	116.421	1.19692	0.000576798	0.0029341		haloacid dehalogenase-like hydrolase
SAOUHSC_00556	1194.73	2.02582	2.09217e-05	0.000164115	proP	proline/betaine transporter
SAOUHSC_00558	183.229	1.08158	0.000633824	0.0031666	vraB	acetyl-CoA acetyltransferase
SAOUHSC_00559	41.9338	1.77439	6.90909e-06	5.97839e-05	vraC	hypothetical
SAOUHSC_00560	1313.14	6.20571	6.32857e-53	1.27298e-49		hypothetical
SAOUHSC_00561	82557.2	8.38826	8.41439e-47	5.29686e-44	vraX	hypothetical
SAOUHSC_00562	355.785	-1.21595	0.00193393	0.00839594	pdxK	phosphomethylpyrimidine kinase
SAOUHSC_00573	552.554	-1.13602	0.000178072	0.00107013	hemQ	heme peroxidase
SAOUHSC_00577	276.882	-1.18136	0.000107279	0.000692639	mvaK1	mevalonate kinase
SAOUHSC_00578	527.347	-1.33161	5.8e-09	8.79784e-08	mvaD	mevalonate diphosphate decarboxylase
SAOUHSC_00579	680.942	-1.1889	1.02947e-06	1.07561e-05	mvaK2	phosphomevalonate kinase
SAOUHSC_00586	53.9109	-1.103	0.00982462	0.0328531		hypothetical
SAOUHSC_00605	96.4749	-1.11779	0.00108771	0.0051003		hypothetical
SAOUHSC_00611	906.034	-1.32277	3.91207e-06	3.51807e-05	argS	arginyl-tRNA synthetase
SAOUHSC_00613	178.873	-1.03634	0.000288595	0.0015936	sirA	iron compound ABC transporter substrate-binding protein
SAOUHSC_00617	3845.8	1.76731	5.3457e-07	5.82704e-06		hypothetical
SAOUHSC_00619	54.9693	1.48444	0.0077064	0.0267651		hypothetical
SAOUHSC_00638	661.01	1.78419	3.45804e-13	8.62113e-12	mntR	hypothetical
SAOUHSC_00639	316.415	1.15933	0.000218981	0.00129132		hypothetical
SAOUHSC_00645	44.7836	1.07862	0.0111844	0.0364561	tagD	glycerol-3-phosphate cytidylyltransferase
SAOUHSC_00647	2437.35	1.95773	4.09433e-14	1.21289e-12		hypothetical
SAOUHSC_00650	52.2563	3.28165	1.81139e-09	2.94263e-08		hypothetical
SAOUHSC_00655	110.415	1.52505	5.95212e-08	7.60784e-07	dhaK	dihydroxyacetone kinase subunit DhaK
SAOUHSC_00656	67.0306	2.02571	6.44247e-10	1.12004e-08	dhaL	hypothetical
SAOUHSC_00658	65.9781	1.7268	1.02295e-07	1.25649e-06	dhaM	PTS system mannnose-specific family transporter subunit IIA
SAOUHSC_00674	203.056	-1.10053	3.69583e-05	0.000269742	sarX	hypothetical
SAOUHSC_00682	163.053	-1.38902	2.00925e-07	2.35315e-06		hypothetical
SAOUHSC_00687	45.144	-1.03842	0.0153941	0.0477176		hypothetical
SAOUHSC_00710	279.898	-1.26698	1.8694e-07	2.19961e-06	nagA	N-acetylglucosamine-6-phosphate deacetylase
SAOUHSC_00712	74.385	-1.37672	0.00249574	0.0104217		hypothetical
SAOUHSC_00715	2256.32	1.02349	0.00745518	0.0260413	saeR	response regulator
SAOUHSC_00716	2406.46	1.05379	0.00657564	0.0233532	saeQ	hypothetical
SAOUHSC_00718	525.916	-1.30493	1.38564e-08	1.91705e-07		hypothetical
SAOUHSC_00741	494.219	-1.56427	0.00405752	0.0156941	nrdI	ribonucleotide reductase stimulatory protein
SAOUHSC_00742	7951.04	-1.11862	0.000217272	0.00128727	nrdE	ribonucleotide-diphosphate reductase subunit alpha
SAOUHSC_00743	2673.79	-1.84489	6.21514e-05	0.000427588	nrdF	ribonucleotide-diphosphate reductase subunit beta
SAOUHSC_00765	58.9896	1.00971	0.0135654	0.0427505	comFA	hypothetical
SAOUHSC_00767	727.951	3.5664	2.50172e-13	6.36297e-12	saHPF	hibernation factor
SAOUHSC_00775	24.0744	-1.55581	0.0120882	0.0389233	csbA	hypothetical
SAOUHSC_00776	538.43	-1.2516	0.00299979	0.0121634	uvrB	excinuclease ABC subunit B
SAOUHSC_00778	95.1454	7.86016	4.04097e-20	2.21199e-18		hypothetical
SAOUHSC_00779	585.21	-1.30533	0.00330205	0.0132821	uvrB2	excinuclease ABC subunit B
SAOUHSC_00800	506.947	1.02791	9.24132e-08	1.14629e-06		hypothetical
SAOUHSC_00811	110.585	-1.40305	0.00593442	0.0213469		hypothetical
SAOUHSC_00818	62.5487	-2.01169	0.000346547	0.00185661	nuc	thermonuclease
SAOUHSC_00828	237.424	2.27343	1.7988e-25	2.15685e-23		hypothetical
SAOUHSC_00833	296.898	1.12584	0.0154618	0.0477218		hypothetical
SAOUHSC_00834	174.051	-1.65362	8.92427e-05	0.000588255		thioredoxin
SAOUHSC_00842	486.813	2.10841	1.14185e-08	1.60624e-07	metN1	ABC transporter ATP-binding protein
SAOUHSC_00843	441.871	2.10592	1.11146e-07	1.35201e-06	metP1	hypothetical
SAOUHSC_00844	426.121	2.02401	1.62089e-14	5.16632e-13	metQ1	hypothetical
SAOUHSC_00845	48.0591	2.97207	1.77811e-06	1.79811e-05		hypothetical
SAOUHSC_00869	2644.04	-1.01071	6.95528e-05	0.000472059	dltA	D-alanine--poly(phosphoribitol) ligase subunit 1
SAOUHSC_00870	2960.83	-1.08478	2.34846e-07	2.72508e-06	dltB	D-alanine transfer protein DltB
SAOUHSC_00871	297.881	-1.26088	0.000317097	0.00173576	dltC	D-alanine--poly(phosphoribitol) ligase subunit 2
SAOUHSC_00872	3832.99	-1.16648	5.91839e-09	8.87054e-08	dltD	extramembranal protein
SAOUHSC_00878	5016.48	-1.75934	2.28729e-06	2.23232e-05	ndh2	hypothetical
SAOUHSC_00891	605.486	-1.24179	0.00417817	0.0160376	ppiB	cyclophilin-type peptidyl-prolyl cis-trans isomerase
SAOUHSC_00894	680.086	2.24951	2.18288e-16	8.72459e-15	rocD	ornithine--oxo-acid transaminase
SAOUHSC_00895	2111.77	2.22538	1.73842e-11	3.58798e-10	gudB	glutamate dehydrogenase
SAOUHSC_00896	67.4603	1.60993	3.01246e-06	2.79903e-05		hypothetical
SAOUHSC_00897	169.602	1.48173	9.64404e-10	1.61891e-08		hypothetical
SAOUHSC_00898	1700.35	3.35298	1.05775e-14	3.55122e-13	argH	argininosuccinate lyase
SAOUHSC_00899	900.136	3.18937	2.22824e-11	4.52477e-10	argG	argininosuccinate synthase
SAOUHSC_00907	267.355	-1.37748	6.59274e-08	8.30026e-07		hypothetical
SAOUHSC_00911	198.503	1.09228	2.2787e-05	0.000175467		hypothetical
SAOUHSC_00912	26973.3	5.21679	3.75085e-21	2.36116e-19	clpB	ATP-dependent Clp protease ATP-binding subunit ClpB
SAOUHSC_00913	55.4394	2.19354	5.99007e-07	6.47339e-06		hypothetical
SAOUHSC_00914	42.5885	1.30491	0.00749655	0.0261083		2-isopropylmalate synthase
SAOUHSC_00919	201.343	-1.41512	0.000278594	0.00154856		hypothetical
SAOUHSC_00920	899.944	-2.27757	0.000241655	0.00139561	fabH	3-oxoacyl-ACP synthase III
SAOUHSC_00921	1432.26	-1.79222	0.000704263	0.00349081	fabF	3-oxoacyl- synthase
SAOUHSC_00923	319.931	2.74821	5.85765e-09	8.83207e-08	opp-3B	hypothetical
SAOUHSC_00924	263.922	2.40879	2.48162e-08	3.32378e-07	opp-3C	hypothetical
SAOUHSC_00925	293.747	2.84166	1.10682e-13	3.0626e-12	opp-3D	hypothetical
SAOUHSC_00926	384.831	3.12589	1.26657e-17	5.40548e-16	opp-3F	oligopeptide ABC transporter ATP-binding protein
SAOUHSC_00927	757.334	3.1745	1.75119e-29	2.93966e-27	opp-3A	oligopeptide ABC transporter substrate-binding protein
SAOUHSC_00934	28021.3	2.4881	2.27797e-14	7.0424e-13	spxA	transcriptional regulator Spx
SAOUHSC_00937	555.122	-2.10421	9.40997e-06	7.8458e-05	pepF	oligoendopeptidase F
SAOUHSC_00947	2684.49	-1.01454	0.00125252	0.00571347	fabI	enoyl-(acyl carrier protein) reductase
SAOUHSC_00949	213.979	1.02749	0.00421256	0.0161449		hypothetical
SAOUHSC_00951	879.591	1.91463	5.8187e-06	5.1229e-05		hypothetical
SAOUHSC_00958	296.65	-1.55409	4.97273e-06	4.40892e-05	HtrA	serine protease HtrA
SAOUHSC_00962	185.97	4.32775	1.94227e-39	9.78129e-37		hypothetical
SAOUHSC_00975	693.572	-1.69221	6.38287e-07	6.83918e-06		hypothetical
SAOUHSC_00982	431.621	-1.21213	1.86186e-06	1.87526e-05	menF	hypothetical
SAOUHSC_00983	1081.38	-1.26538	5.88895e-08	7.5655e-07	menD	2-succinyl-6-hydroxy-2,4-cyclohexadiene-1-carboxylic acid synthase/2-oxoglutarate decarboxylase
SAOUHSC_00984	631.079	-1.09007	5.20397e-06	4.59775e-05	menH	2-succinyl-6-hydroxy-2, 4-cyclohexadiene-1-carboxylate synthase
SAOUHSC_00991	212.845	-1.38526	0.000413266	0.00217245		hypothetical
SAOUHSC_01005	481.532	1.53994	1.7248e-12	4.09721e-11		hypothetical
SAOUHSC_01007	1104.69	1.87787	2.36934e-09	3.75219e-08	folD	bifunctional 5,10-methylene-tetrahydrofolate dehydrogenase/ 5,10-methylene-tetrahydrofolate cyclohydrolase
SAOUHSC_01008	135.685	1.50761	0.000222716	0.00130419	purE	5-(carboxyamino)imidazole ribonucleotide mutase
SAOUHSC_01009	265.482	1.71773	9.1023e-09	1.30969e-07	purK	5-(carboxyamino)imidazole ribonucleotide synthase
SAOUHSC_01010	140.769	1.51807	7.66566e-05	0.0005161	purC	phosphoribosylaminoimidazole-succinocarboxamide synthase
SAOUHSC_01011	53.9502	1.75697	0.00126414	0.00575605	purS	phosphoribosylformylglycinamidine synthase PurS
SAOUHSC_01012	222.521	2.76264	6.4498e-10	1.12004e-08	purQ	phosphoribosylformylglycinamidine synthase I
SAOUHSC_01013	948.293	2.76603	3.61186e-16	1.41535e-14	purL	phosphoribosylformylglycinamidine synthase II
SAOUHSC_01014	959.918	2.9362	1.66848e-21	1.10559e-19	purF	amidophosphoribosyltransferase
SAOUHSC_01015	528.759	2.91055	9.65164e-24	9.72114e-22	purM	phosphoribosylaminoimidazole synthetase
SAOUHSC_01016	302.748	2.89142	6.85107e-29	1.01476e-26	purN	phosphoribosylglycinamide formyltransferase
SAOUHSC_01017	1142.7	2.89689	2.31169e-31	7.27605e-29	purH	bifunctional phosphoribosylaminoimidazolecarboxamide formyltransferase/IMP cyclohydrolase
SAOUHSC_01018	1139.26	2.6046	1.9404e-24	2.12432e-22	purD	phosphoribosylamine--glycine ligase
SAOUHSC_01023	5.41819	1.99509	0.0140717	0.0439066		hypothetical
SAOUHSC_01031	813.562	2.18782	9.90697e-14	2.81166e-12	cydA	cytochrome d ubiquinol oxidase subunit I
SAOUHSC_01032	596.721	1.99832	3.05246e-11	6.02645e-10	cydB	cytochrome d ubiquinol oxidase subunit II
SAOUHSC_01034	467.236	1.32406	1.0568e-07	1.29176e-06	ktrA	hypothetical
SAOUHSC_01038	610.099	-1.44662	6.39153e-10	1.12004e-08	def	peptide deformylase
SAOUHSC_01054	175.884	-1.22188	0.000172585	0.00104186		hypothetical
SAOUHSC_01055	1269.53	1.97248	1.16171e-08	1.62511e-07	imp	inositol monophosphatase family protein
SAOUHSC_01058	4562.85	-1.34905	5.12909e-07	5.66797e-06	typA	GTP-binding protein TypA
SAOUHSC_01077	11278.6	-1.21332	1.17592e-11	2.5093e-10		hypothetical
SAOUHSC_01100	792.289	-1.01255	0.00391926	0.0153479	trxA	thioredoxin
SAOUHSC_01103	1192.13	1.87623	9.83548e-05	0.000644669	sdhC	succinate dehydrogenase cytochrome b-558 subunit
SAOUHSC_01104	7067.9	2.26056	1.82844e-05	0.000146041	sdhA	succinate dehydrogenase flavoprotein subunit
SAOUHSC_01105	4480.45	2.46202	1.16658e-05	9.50634e-05	sdhB	succinate dehydrogenase iron-sulfur subunit
SAOUHSC_01121	6272.88	4.00649	1.68669e-20	9.87693e-19	hla	alpha-hemolysin
SAOUHSC_01135	57.2211	2.27106	0.00398359	0.0154794	psmβ1	phenol soluble modulin beta 1
SAOUHSC_01136	75.8508	3.5518	8.64065e-06	7.27664e-05	psmβ2	phenol soluble modulin beta 2
SAOUHSC_01159	2112.06	-2.11586	9.80981e-06	8.09872e-05	ileS	isoleucyl-tRNA synthetase
SAOUHSC_01160	161.813	-1.66046	2.57433e-06	2.4369e-05		hypothetical
SAOUHSC_01174	386.86	1.28189	1.83276e-05	0.000146041		hypothetical
SAOUHSC_01181	186.462	1.31729	2.43358e-05	0.000186254		hypothetical
SAOUHSC_01197	1717.8	-1.06459	0.013239	0.0419846	plsX	glycerol-3-phosphate acyltransferase PlsX
SAOUHSC_01208	1109.77	-1.15194	8.26342e-05	0.000550457	rpsP	30S ribosomal protein S16
SAOUHSC_01230	40.156	-1.51106	0.00145342	0.00647737		hypothetical
SAOUHSC_01234	6510.12	-1.07772	0.000585446	0.00296066	tsf	elongation factor Ts
SAOUHSC_01235	1600.14	-2.20187	1.42588e-17	5.98394e-16	pyrH	uridylate kinase
SAOUHSC_01236	1941.98	-1.86404	2.2598e-11	4.55214e-10	frr	ribosome recycling factor
SAOUHSC_01237	824.326	-1.05768	0.000585548	0.00296066	uppS	undecaprenyl pyrophosphate synthase
SAOUHSC_01238	1388.34	-1.11242	1.61599e-06	1.64739e-05	cdsA	phosphatidate cytidylyltransferase
SAOUHSC_01250	3727.79	-1.028	0.00262597	0.0108219	rpsO	30S ribosomal protein S15
SAOUHSC_01255	575.659	-1.51949	2.00604e-06	1.98866e-05		hypothetical
SAOUHSC_01275	390.984	1.40819	0.000826144	0.00402366	glpF	hypothetical
SAOUHSC_01284	449.025	-1.04465	2.7633e-05	0.000206469		hypothetical
SAOUHSC_01285	1421.14	-1.50948	0.000993966	0.00474016	glnR	glutamine synthetase repressor
SAOUHSC_01287	9275.95	-1.55783	1.67207e-07	1.99539e-06	glnA	glutamine synthetase
SAOUHSC_01316	86.7229	-1.04959	0.0132629	0.0420076	nuc2	thermonuclease
SAOUHSC_01318	97.9365	1.19375	0.000308567	0.00169275		hypothetical
SAOUHSC_01319	95.8102	2.42296	2.23879e-18	9.88996e-17	thrD	aspartate kinase
SAOUHSC_01320	306.512	2.30604	6.71719e-10	1.15849e-08	hom	homoserine dehydrogenase
SAOUHSC_01321	690.276	2.27077	6.76841e-13	1.65465e-11	thrC	threonine synthase
SAOUHSC_01322	590.057	2.10833	1.21012e-14	3.96779e-13	thrB	homoserine kinase
SAOUHSC_01338	393.253	-1.68338	2.47721e-05	0.000189019		hypothetical
SAOUHSC_01341	305.269	-1.76679	0.000162074	0.000990969	sbcD	hypothetical
SAOUHSC_01346	5556.66	-1.52576	1.89765e-08	2.59689e-07	opuD1	glycine betaine transporter
SAOUHSC_01364	3164.54	-1.45452	0.0107413	0.0354012	tyrA	prephenate dehydrogenase
SAOUHSC_01373	919.656	-1.70297	2.66945e-05	0.00020005	femA	methicillin resistance factor FemA
SAOUHSC_01374	1164.82	-1.36765	6.90883e-05	0.000470174	femB	methicillin resistance factor FemB
SAOUHSC_01383	390.203	-1.2628	0.000223746	0.00130717		hypothetical
SAOUHSC_01384	67.0175	1.35068	0.00148702	0.00660373	phoU	PhoU family transcriptional regulator
SAOUHSC_01385	72.8531	1.59071	0.00013987	0.00086963	pstB	phosphate transporter ATP-binding protein
SAOUHSC_01386	77.1541	1.71653	0.000124063	0.000788867	pstA	phosphate ABC transporter permease
SAOUHSC_01387	68.8581	1.25113	0.00636247	0.0227567	pstC	hypothetical
SAOUHSC_01389	53.2687	1.45611	0.00355533	0.0141651	pstS	phosphate ABC transporter substrate-binding protein
SAOUHSC_01394	889.546	5.29618	9.74035e-19	4.54189e-17	lysC	aspartate kinase
SAOUHSC_01395	870.638	4.96398	1.52695e-21	1.03915e-19	asd	aspartate semialdehyde dehydrogenase
SAOUHSC_01396	817.562	4.58777	5.84836e-19	2.77852e-17	dapA	4-hydroxy-tetrahydrodipicolinate synthase
SAOUHSC_01397	795.214	4.86268	2.32332e-27	3.07901e-25	dapB	4-hydroxy-tetrahydrodipicolinate reductase
SAOUHSC_01398	827.384	4.53586	2.61432e-30	5.06374e-28	dapD	2,3,4,5-tetrahydropyridine-2-carboxylate N-succinyltransferase
SAOUHSC_01399	536.855	3.31338	4.01253e-14	1.2028e-12	dapI	hypothetical
SAOUHSC_01400	508.505	3.03783	3.06348e-11	6.02645e-10	alr2	alanine racemase
SAOUHSC_01401	759.3	2.1627	6.00682e-09	8.9498e-08	lysA	diaminopimelate decarboxylase
SAOUHSC_01411	994.871	-1.15506	5.24036e-05	0.000366534	brnQ3	branched-chain amino acid transport system II carrier protein
SAOUHSC_01414	400.254	1.14335	2.41996e-06	2.32575e-05		hypothetical
SAOUHSC_01415	1299.03	1.1559	7.21934e-06	6.1831e-05		hypothetical
SAOUHSC_01416	1474.86	2.92454	5.66842e-48	4.75769e-45		dihydrolipoamide succinyltransferase
SAOUHSC_01418	3715.59	3.22441	1.80998e-24	2.07161e-22	sucA	2-oxoglutarate dehydrogenase E1 component
SAOUHSC_01419	521.347	1.07191	2.27952e-06	2.23232e-05		hypothetical
SAOUHSC_01420	236.653	1.06324	2.2282e-05	0.000172634	arlR	DNA-binding response regulator
SAOUHSC_01435	447.657	-1.04549	0.00142991	0.00638388	thyA	thymidylate synthase
SAOUHSC_01448	336.464	1.21753	0.000139743	0.00086963	norB	hypothetical
SAOUHSC_01450	292.141	1.20722	0.00284512	0.0116111		hypothetical
SAOUHSC_01459	295.802	-1.21686	0.000209211	0.00124243		hypothetical
SAOUHSC_01460	770.484	-1.2501	1.83241e-08	2.52132e-07		hypothetical
SAOUHSC_01471	1847.56	-1.15364	0.00458835	0.017426	asnC	asparaginyl-tRNA synthetase
SAOUHSC_01487	434.043	-1.02266	0.00948281	0.0319221	ubiE	demethylmenaquinone methyltransferase
SAOUHSC_01489	7.29919	-2.49894	0.00551647	0.0201311	ansA	L-asparaginase
SAOUHSC_01496	209.65	-1.41449	0.000202195	0.00120361	cmk	cytidylate kinase
SAOUHSC_01497	276.443	-1.10101	4.19496e-05	0.000304407		hypothetical
SAOUHSC_01499	440.982	-1.21673	0.00986316	0.0328946	malA	alpha-D-1,4-glucosidase
SAOUHSC_01601	557.537	2.83842	1.8109e-15	6.80576e-14	malR	maltose operon transcriptional repressor
SAOUHSC_01602	156.862	2.52172	9.05448e-08	1.12867e-06	xseB	exodeoxyribonuclease VII small subunit
SAOUHSC_01619	152.346	-1.19215	0.00273502	0.011198	accC	acetyl-CoA carboxylase biotin carboxylase subunit
SAOUHSC_01623	1802.75	-1.23325	2.52771e-05	0.000191621	accB	acetyl-CoA carboxylase biotin carboxyl carrier protein subunit
SAOUHSC_01624	523.689	-1.09913	0.000999431	0.00474824	aroK	shikimate kinase
SAOUHSC_01635	106.638	1.20325	6.54855e-06	5.70562e-05	aroK	shikimate kinase
SAOUHSC_01666	3882.84	-1.29544	0.000270532	0.00152054	glyS	glycyl-tRNA synthetase
SAOUHSC_01668	822.808	1.00668	0.0003552	0.00189089	era	GTP-binding protein Era
SAOUHSC_01670	263.069	1.09181	0.00241546	0.0101387	cdd	cytidine deaminase
SAOUHSC_01672	333.898	1.3529	2.32569e-05	0.000178539	ybeY	hypothetical
SAOUHSC_01673	473.181	1.29698	1.65796e-07	1.98797e-06	phoH	hypothetical
SAOUHSC_01681	4323.42	1.72291	7.81065e-06	6.62196e-05	prmA	50S ribosomal protein L11 methyltransferase
SAOUHSC_01682	2831.53	1.90835	2.05159e-07	2.39163e-06	dnaJ	chaperone protein DnaJ
SAOUHSC_01683	35444.7	2.93997	3.62008e-10	6.65355e-09	dnaK	molecular chaperone DnaK
SAOUHSC_01684	4008.16	3.11434	1.19184e-13	3.22694e-12	grpE	heat shock protein GrpE
SAOUHSC_01685	14644.5	3.25194	1.33222e-12	3.19479e-11	hrcA	heat-inducible transcription repressor HrcA
SAOUHSC_01687	61.3023	-1.19441	0.00581518	0.0210081		hypothetical
SAOUHSC_01689	1943.4	-1.39165	1.01456e-09	1.6807e-08	rpsT	30S ribosomal protein S20
SAOUHSC_01706	117.021	1.2019	9.89558e-05	0.000644669		hypothetical
SAOUHSC_01707	546.18	2.11414	1.08352e-09	1.78321e-08		hypothetical
SAOUHSC_01708	189.031	1.79343	1.29849e-08	1.8064e-07	pxpA	LamB/YcsF family protein
SAOUHSC_01709	261.152	1.89276	5.16364e-10	9.22131e-09		acetyl-CoA carboxylase biotin carboxylase
SAOUHSC_01710	69.5409	1.60096	0.000249921	0.00143022		acetyl-CoA carboxylase biotin carboxyl carrier protein
SAOUHSC_01711	237.972	1.61402	5.13223e-07	5.66797e-06		hypothetical
SAOUHSC_01712	116.357	1.25707	2.58461e-05	0.000194851		hypothetical
SAOUHSC_01714	1056.51	-1.10162	1.97849e-06	1.96911e-05	greA	transcription elongation factor GreA
SAOUHSC_01715	1650.06	-1.03695	2.15777e-09	3.46067e-08		uridine kinase
SAOUHSC_01716	1759.88	-1.38318	2.565e-09	4.03667e-08		hypothetical
SAOUHSC_01717	975.647	-1.44944	1.38967e-07	1.68231e-06		hypothetical
SAOUHSC_01718	637.919	-1.30688	4.62244e-08	5.96887e-07		hypothetical
SAOUHSC_01723	1344.38	-1.02283	0.000465496	0.00241177	recD2	hypothetical
SAOUHSC_01724	374.491	-1.64623	2.37065e-06	2.29589e-05		hypothetical
SAOUHSC_01730	24.6152	1.27397	0.0110428	0.0361115	csbD	hypothetical
SAOUHSC_01736	22.767	-1.71719	0.0140077	0.0438154		hypothetical
SAOUHSC_01737	1654.43	-1.41785	8.35432e-07	8.80174e-06	aspS	aspartyl-tRNA synthetase
SAOUHSC_01738	326.085	-1.84017	7.45149e-06	6.36029e-05	hisS	histidyl-tRNA synthetase
SAOUHSC_01747	607.885	-1.3659	2.986e-05	0.000221792	YajC	preprotein translocase subunit YajC
SAOUHSC_01748	4039.6	-1.64229	2.09103e-12	4.87519e-11	tgt	queuine tRNA-ribosyltransferase
SAOUHSC_01749	1813.43	-1.21817	1.42842e-07	1.72093e-06	queA	S-adenosylmethionine:tRNA ribosyltransferase-isomerase
SAOUHSC_01751	812.773	-1.10906	3.65926e-06	3.33841e-05	ruvA	Holliday junction DNA helicase RuvA
SAOUHSC_01760	107.654	3.03902	1.36586e-13	3.65877e-12		hypothetical
SAOUHSC_01761	198.701	2.78648	2.69232e-14	8.16779e-13		hypothetical
SAOUHSC_01763	100.013	1.23359	0.0046871	0.0176678	radC	hypothetical
SAOUHSC_01769	793.644	1.08319	1.78069e-05	0.000143658		hypothetical
SAOUHSC_01776	5769.83	1.25904	0.000164291	0.000996828	hemA	Glutamyl-tRNA reductase
SAOUHSC_01779	6522.29	-1.09799	0.000261495	0.00147878	tig	trigger factor
SAOUHSC_01780	12.2908	1.70431	0.00340738	0.0136404		hypothetical
SAOUHSC_01792	1464.34	1.07548	0.00164689	0.00723711	dnaB	hypothetical
SAOUHSC_01794	885.135	3.8361	4.64703e-31	1.30014e-28	gapB	glyceraldehyde 3-phosphate dehydrogenase 2
SAOUHSC_01801	606.706	1.38528	9.86679e-08	1.21787e-06	citC	isocitrate dehydrogenase
SAOUHSC_01817	37.5164	1.37663	0.00120637	0.00558388		hypothetical
SAOUHSC_01818	1693.92	2.58142	1.50323e-13	3.98434e-12	ald2	alanine dehydrogenase
SAOUHSC_01819	6649.01	3.49559	4.66374e-09	7.11715e-08	uspA1	hypothetical
SAOUHSC_01821	416.655	-1.17137	6.32628e-08	8.04524e-07		hypothetical
SAOUHSC_01832	238.398	1.74932	1.09708e-13	3.0626e-12		hypothetical
SAOUHSC_01833	354.618	1.67811	7.0143e-20	3.60449e-18	serA	D-3-phosphoglycerate dehydrogenase
SAOUHSC_01835	299.094	1.63395	9.00741e-09	1.30349e-07		hypothetical
SAOUHSC_01839	368.171	-2.4232	2.96993e-07	3.39922e-06	tyrS	tyrosyl-tRNA synthetase
SAOUHSC_01846	264.806	2.22455	2.19634e-30	4.60865e-28	acsA	acetate--CoA ligase
SAOUHSC_01847	101.749	2.29804	7.41519e-15	2.52317e-13		hypothetical
SAOUHSC_01849	167.751	1.97775	1.45765e-10	2.78058e-09		hypothetical
SAOUHSC_01858	360.066	-1.25029	2.53415e-05	0.000191621		hypothetical
SAOUHSC_01859	538.724	-1.07566	1.53391e-06	1.58159e-05		hypothetical
SAOUHSC_01875	1510.05	-1.30253	0.00107454	0.00505735	leuS	leucyl-tRNA synthetase
SAOUHSC_01876	660.134	-1.12948	2.60051e-07	3.0037e-06		hypothetical
SAOUHSC_01877	555.845	-1.37616	3.2541e-07	3.69091e-06		hypothetical
SAOUHSC_01878	362.289	-1.42745	9.24026e-12	2.02322e-10		hypothetical
SAOUHSC_01884	898.515	1.98111	4.24148e-10	7.73916e-09		hypothetical
SAOUHSC_01886	329.672	1.13494	0.0113249	0.0367949	ribH	6,7-dimethyl-8-ribityllumazine synthase
SAOUHSC_01888	454.76	1.33852	0.00495169	0.0184716	ribB	riboflavin synthase subunit alpha
SAOUHSC_01889	877.649	1.32141	0.00721292	0.0253307	ribD	riboflavin biosynthesis protein RibD
SAOUHSC_01894	129.268	-1.09419	0.000325142	0.00177594	arsC	arsenate reductase
SAOUHSC_01901	631.527	-1.06621	0.00589509	0.0212663	tal	putative translaldolase
SAOUHSC_01902	199.81	-1.6392	1.70504e-09	2.78785e-08		hypothetical
SAOUHSC_01903	42.484	-2.05386	0.000149113	0.000920263	crcB1	camphor resistance protein CrcB
SAOUHSC_01904	32.0951	-1.88296	0.000589366	0.00297399	crcB2	hypothetical
SAOUHSC_01910	1323.13	3.49171	1.52386e-38	6.39514e-36	pckA	phosphoenolpyruvate carboxykinase
SAOUHSC_01911	45.1105	1.12131	0.00121909	0.0056118	tnp2	IS200 family transposase
SAOUHSC_01918	355.242	1.92283	8.77484e-14	2.53966e-12		hypothetical
SAOUHSC_01919	1095.2	2.39636	4.39735e-11	8.58335e-10		hypothetical
SAOUHSC_01972	1446.42	2.1595	9.72671e-09	1.39158e-07	prsA	protein export protein PrsA
SAOUHSC_01979	860.92	-1.98852	6.30276e-09	9.33549e-08		hypothetical
SAOUHSC_01984	87.6479	-1.18538	0.000777129	0.00379963		hypothetical
SAOUHSC_01989	285.739	-1.05264	0.0102545	0.0341095	queQ	hypothetical
SAOUHSC_01990	49.2809	1.49629	0.00799088	0.0276768	glnQ	amino acid ABC transporter ATP-binding protein
SAOUHSC_01991	318.14	2.12935	1.91941e-06	1.91788e-05		ABC transporter permease
SAOUHSC_01997	3223.5	1.26402	0.000339778	0.00182812	perR	ferric uptake regulator-like protein
SAOUHSC_02003	1167.32	-1.35655	3.83975e-06	3.46943e-05		ABC transporter ATP-binding/permease
SAOUHSC_02102	344.811	-1.1467	0.00206906	0.0088906	map	methionine aminopeptidase
SAOUHSC_02108	2220.43	1.48268	0.000714391	0.00353406	ftnA	ferritin
SAOUHSC_02117	3797.55	-1.20246	0.00119683	0.00556019	gatA	aspartyl/glutamyl-tRNA amidotransferase subunit A
SAOUHSC_02118	229.344	-1.28346	0.0027522	0.0112501	gatC	aspartyl/glutamyl-tRNA amidotransferase subunit C
SAOUHSC_02119	950.946	1.261	0.000997799	0.00474824	putP	high affinity proline permease
SAOUHSC_02124	145.246	-1.07326	0.00114803	0.00535323	pcrB	geranylgeranylglyceryl phosphate synthase-like protein
SAOUHSC_02137	551.241	1.46053	2.07917e-09	3.35599e-08		sodium-dependent transporter
SAOUHSC_02144	1068.85	-1.74002	0.00256065	0.0106048		hypothetical
SAOUHSC_02156	89.0264	-1.23233	0.00465084	0.0175574		hypothetical
SAOUHSC_02160	62.1701	2.08146	0.00322517	0.0130144		hypothetical
SAOUHSC_02161	609.016	2.19569	5.59602e-05	0.000389248	eap/map	MHC class II analog protein
SAOUHSC_02241	819.391	1.58718	0.0014952	0.00662836	lukG	hypothetical
SAOUHSC_02243	679.622	1.44122	0.000846832	0.00410852	lukH	hypothetical
SAOUHSC_02248	197.589	2.05664	3.70596e-09	5.72491e-08		hypothetical
SAOUHSC_02249	137.203	1.77141	7.29275e-09	1.06762e-07		hypothetical
SAOUHSC_02250	115.615	2.91239	2.5522e-10	4.76032e-09		phage terminase small subunit
SAOUHSC_02251	55.5326	2.77737	1.1521e-18	5.27454e-17		hypothetical
SAOUHSC_02254	8248.73	2.77909	7.73761e-10	1.31644e-08	groEL	chaperonin GroEL
SAOUHSC_02255	264.036	3.272	1.12335e-13	3.07457e-12	groES	co-chaperone GroES
SAOUHSC_02256	338.105	-1.22298	0.000217871	0.00128779		hypothetical
SAOUHSC_02261	2495.18	1.91398	4.22367e-05	0.000305609	agrB	accessory gene regulator protein B
SAOUHSC_02264	4742.14	1.96807	5.82892e-05	0.000403852	agrC	accessory gene regulator protein C
SAOUHSC_02265	3498.33	2.04154	1.78574e-05	0.000143658	agrA	accessory gene regulator protein A
SAOUHSC_02269	69.7304	1.2305	5.89442e-05	0.000406634	scrR	sucrose operon repressor
SAOUHSC_02277	671.41	-1.31372	1.53888e-06	1.58159e-05	gcp	tRNA (adenosine(37)-N6)-threonylcarbamoyltransferase complex transferase subunit TsaD
SAOUHSC_02278	130.694	-1.72876	2.13917e-05	0.000166763	rimI	ribosomal-protein-alanine acetyltransferase
SAOUHSC_02279	159.866	-1.54178	2.77397e-05	0.000206653	tsaB	hypothetical
SAOUHSC_02280	58.3918	-1.49421	0.00600714	0.021547	tsaE	hypothetical
SAOUHSC_02281	567.3	2.74299	2.15755e-12	4.98413e-11	ilvD	dihydroxy-acid dehydratase
SAOUHSC_02282	680.728	3.23498	1.50821e-21	1.03915e-19	ilvB	acetolactate synthase large subunit
SAOUHSC_02283	104.798	3.60228	8.96318e-17	3.69988e-15	ilvH	acetolactate synthase 1 regulatory subunit
SAOUHSC_02284	398.896	3.69444	5.22912e-24	5.48622e-22	ilvC	ketol-acid reductoisomerase
SAOUHSC_02285	855.537	3.42704	1.45888e-18	6.55974e-17	leuA	2-isopropylmalate synthase
SAOUHSC_02286	509.546	3.18185	2.06976e-20	1.15815e-18	leuB	3-isopropylmalate dehydrogenase
SAOUHSC_02287	612.702	2.93525	3.62713e-15	1.26849e-13	leuC	isopropylmalate isomerase large subunit
SAOUHSC_02288	324.437	3.41219	4.42321e-20	2.32034e-18	leuD	3-isopropylmalate dehydratase small subunit
SAOUHSC_02289	754.806	3.26776	2.35193e-15	8.58285e-14	ilvA2	threonine dehydratase
SAOUHSC_02294	24.9978	-2.89126	4.44666e-05	0.000318994		hypothetical
SAOUHSC_02316	11964.3	-1.43012	2.60702e-09	4.07732e-08	cshA	DEAD-box ATP dependent DNA helicase
SAOUHSC_02327	3609.92	-1.05786	7.60243e-06	6.4672e-05	yidC	Membrane protein insertase YidC
SAOUHSC_02333	49.6652	-1.76754	0.0156933	0.0483078	sceD	transglycosylase SceD
SAOUHSC_02336	476.618	-1.32528	1.69515e-06	1.72112e-05	fabZ	(3R)-hydroxymyristoyl-ACP dehydratase
SAOUHSC_02337	1299.67	-1.21706	2.05116e-06	2.02542e-05	murA	UDP-N-acetylglucosamine 1-carboxyvinyltransferase
SAOUHSC_02361	5049.08	-1.58935	2.36374e-09	3.75219e-08	rpmE2	50S ribosomal protein L31 type B
SAOUHSC_02366	8242.46	-1.80776	0.000660608	0.00328737	fbaA	fructose-bisphosphate aldolase
SAOUHSC_02368	2239.35	-1.79501	2.14878e-15	7.95679e-14	pyrG	CTP synthetase
SAOUHSC_02376	1452.76	3.7284	1.64362e-13	4.31107e-12		hypothetical
SAOUHSC_02377	1949.43	3.74811	2.39265e-13	6.14763e-12	pdp	pyrimidine-nucleoside phosphorylase
SAOUHSC_02378	159.836	3.73842	4.00462e-12	9.08435e-11		hypothetical
SAOUHSC_02379	1267.57	4.00992	9.93795e-14	2.81166e-12	deoC2	deoxyribose-phosphate aldolase
SAOUHSC_02381	9287.63	4.2188	2.20133e-29	3.46435e-27		hypothetical
SAOUHSC_02382	93.1714	1.25098	0.00345717	0.0138177		hypothetical
SAOUHSC_02388	208.18	1.7088	4.78299e-06	4.25568e-05	czrA	hypothetical
SAOUHSC_02389	794.453	1.7677	7.98384e-05	0.000534662	czrB	cation efflux family protein
SAOUHSC_02400	165.672	1.25241	2.06178e-05	0.000162236	mtlF	PTS system mannitol-specific protein
SAOUHSC_02401	147.401	1.0749	0.00370207	0.0146569	mtlR	hypothetical
SAOUHSC_02402	22.4779	1.22807	0.0151841	0.0471438	mtlA	PTS system mannitol-specific transporter subunit IIA
SAOUHSC_02403	126.547	1.01151	0.00209592	0.00899069	mtlD	mannitol-1-phosphate 5-dehydrogenase
SAOUHSC_02409	113.098	1.27418	0.000270216	0.00152054	rocF	arginase
SAOUHSC_02416	300.022	-1.31032	0.000895489	0.00432791		hypothetical
SAOUHSC_02425	648.078	3.95757	3.14215e-15	1.13028e-13		hypothetical
SAOUHSC_02441	296	3.62092	1.25124e-14	4.03927e-13	asp23	alkaline shock protein 23
SAOUHSC_02442	82.0892	3.93675	6.5145e-22	5.12609e-20		hypothetical
SAOUHSC_02443	319.168	3.85023	1.11653e-23	1.08132e-21		hypothetical
SAOUHSC_02468	197.323	-1.75259	0.000638469	0.0031835	budB	acetolactate synthase
SAOUHSC_02474	79.3416	1.1371	0.000593759	0.00299017		hypothetical
SAOUHSC_02475	47.1423	1.26727	0.000255764	0.00145048		hypothetical
SAOUHSC_02477	4877.14	-1.16675	7.4866e-05	0.000505396	rpsI	30S ribosomal protein S9
SAOUHSC_02478	5304.42	-1.24331	7.07466e-06	6.07987e-05	rplM	50S ribosomal protein L13
SAOUHSC_02488	172.565	2.40971	1.92149e-05	0.000152148	rpmJ	50S ribosomal protein L36
SAOUHSC_02532	35.1351	1.16859	0.0046381	0.0175455	sarV	hypothetical
SAOUHSC_02566	751.513	1.8669	5.3977e-10	9.57142e-09	sarR	hypothetical
SAOUHSC_02571	7814.62	-2.20862	9.92976e-09	1.40467e-07	ssaA	secretory antigen
SAOUHSC_02573	644.184	-1.43794	9.54817e-06	7.90865e-05	nhaC	Na+/H+ antiporter NhaC
SAOUHSC_02574	679.591	-1.41249	6.78045e-07	7.23439e-06		hypothetical
SAOUHSC_02575	57.1214	-1.10793	0.00251687	0.0104925		hypothetical
SAOUHSC_02576	1218.05	-1.98674	0.00533876	0.0196823		secretory antigen SsaA
SAOUHSC_02577	889.817	1.27617	0.000186893	0.00111781		D-isomer specific 2-hydroxyacid dehydrogenase NAD binding domain-containing protein
SAOUHSC_02583	633.057	1.37244	2.84821e-07	3.27479e-06		transcriptional regulator
SAOUHSC_02584	237.452	1.78835	9.19419e-20	4.63019e-18		hypothetical
SAOUHSC_02585	209.634	1.35386	7.10251e-08	8.89757e-07		hypothetical
SAOUHSC_02587	344.451	-1.5332	0.000135657	0.000851831		hypothetical
SAOUHSC_02604	181.742	1.56427	3.00362e-06	2.79903e-05		hypothetical
SAOUHSC_02605	141.401	1.43943	1.89495e-05	0.00015052		hypothetical
SAOUHSC_02619	82.3401	-1.33603	0.00600199	0.021547		hypothetical
SAOUHSC_02629	910.655	-2.9322	2.25676e-21	1.45706e-19	embrB	EmrB/QacA family drug resistance transporter
SAOUHSC_02630	183.031	-2.94336	2.00477e-12	4.71777e-11		hypothetical
SAOUHSC_02640	118.73	1.61817	3.62443e-05	0.000266073	hrtA	hypothetical
SAOUHSC_02641	129.854	1.45873	0.000394692	0.00207915	hrtB	permease domain-containing protein
SAOUHSC_02644	347.404	1.02411	6.29925e-05	0.000432194	hssS	sensor histidine kinase
SAOUHSC_02645	123.351	1.23825	0.000139873	0.00086963		hypothetical
SAOUHSC_02646	102.688	1.21075	1.57559e-06	1.61274e-05		hypothetical
SAOUHSC_02647	781.522	1.39452	5.79179e-07	6.28609e-06	mqo	malate:quinone oxidoreductase
SAOUHSC_02652	328.705	-1.21929	0.000386729	0.00204577		hypothetical
SAOUHSC_02661	837.893	3.23984	1.84146e-14	5.79599e-13	scrA	PTS system sucrose-specific transporter subunit IIBC
SAOUHSC_02662	30.9859	4.13444	1.81453e-19	8.78651e-18	scrA	PTS system sucrose-specific transporter subunit IIBC, partial
SAOUHSC_02663	1096.41	5.72315	1.9381e-34	6.97163e-32		hypothetical
SAOUHSC_02669	865.726	1.67636	0.000391722	0.00206783		hypothetical
SAOUHSC_02670	484.247	1.74954	9.76943e-21	5.99986e-19		hypothetical
SAOUHSC_02689	34.5644	-1.22407	0.0145712	0.0454086		hypothetical
SAOUHSC_02690	266.509	-1.67489	5.18367e-07	5.69977e-06		hypothetical
SAOUHSC_02691	167.227	2.34938	8.72593e-12	1.92736e-10		hypothetical
SAOUHSC_02692	118.58	2.20417	1.19113e-06	1.23937e-05		hypothetical
SAOUHSC_02708	739.302	4.06799	3.65361e-16	1.41535e-14	hlgA	gamma-hemolysin h-gamma-II subunit
SAOUHSC_02709	887.035	4.25769	1.2774e-19	6.30683e-18	hlgC	leukocidin s subunit
SAOUHSC_02710	1549.24	4.85999	4.37614e-20	2.32034e-18	hlgB	leukocidin f subunit
SAOUHSC_02711	45.7501	1.79529	8.22818e-06	6.95253e-05	bioX	hypothetical
SAOUHSC_02712	101.955	2.01835	7.90805e-09	1.15101e-07	bioW	6-carboxyhexanoate--CoA ligase
SAOUHSC_02713	164.794	1.86609	2.92325e-08	3.87407e-07	bioF	hypothetical
SAOUHSC_02714	123.81	2.75317	2.87541e-13	7.24029e-12	bioB	biotin synthase
SAOUHSC_02715	101.078	1.86314	4.37261e-06	3.91823e-05	bioA	adenosylmethionine--8-amino-7-oxononanoate aminotransferase BioA
SAOUHSC_02716	44.4517	1.58081	0.000993162	0.00474016	bioD	dethiobiotin synthase
SAOUHSC_02723	882.659	1.71735	2.29339e-14	7.0424e-13		glycerate kinase
SAOUHSC_02724	437.894	1.71572	7.30369e-07	7.75978e-06		hypothetical
SAOUHSC_02729	228.108	1.07734	2.26961e-05	0.000175303		amino acid ABC transporter-like protein
SAOUHSC_02737	207.056	-1.13003	0.00101261	0.00479276		epimerase/dehydratase
SAOUHSC_02751	615.649	1.52823	3.12437e-08	4.11894e-07		hypothetical
SAOUHSC_02752	1019.59	-1.37954	3.24515e-07	3.69091e-06		hypothetical
SAOUHSC_02756	444.57	2.27146	3.3391e-06	3.06856e-05		hypothetical
SAOUHSC_02757	90.0082	2.68038	1.99607e-11	4.08626e-10		hypothetical
SAOUHSC_02761	131.893	-1.31615	0.000353417	0.00188939		hypothetical
SAOUHSC_02778	270.158	1.26628	2.04504e-05	0.000161424		hypothetical
SAOUHSC_02779	54.7617	2.27608	2.38177e-06	2.29782e-05		hypothetical
SAOUHSC_02806	959.604	3.25648	9.79376e-18	4.25184e-16	gntP	gluconate permease
SAOUHSC_02808	486.959	3.11731	4.00536e-22	3.36183e-20	gntK	gluconate kinase
SAOUHSC_02809	135.295	2.86038	3.36549e-15	1.19356e-13	gntR	gluconate operon transcriptional repressor
SAOUHSC_02815	2214.56	2.62641	3.11268e-05	0.000230521		hypothetical
SAOUHSC_02822	280.691	1.20887	3.24127e-09	5.03797e-08		hypothetical
SAOUHSC_02830	496.261	1.20649	0.00177987	0.00778074	ddh	D-lactate dehydrogenase
SAOUHSC_02837	43.3508	-1.01588	0.0121397	0.0389896		hypothetical
SAOUHSC_02841	470.29	-1.62157	0.00237335	0.0100102		hypothetical
SAOUHSC_02843	203.252	-1.27284	2.55244e-06	2.4253e-05		hypothetical
SAOUHSC_02848	1880.17	2.88026	2.92129e-08	3.87407e-07	glcB	PTS system glucose-specific transporter subunit IIABC
SAOUHSC_02849	1029.27	-2.42539	0.000261929	0.00147878	cidC	pyruvate oxidase
SAOUHSC_02850	265.971	-2.30321	0.000969016	0.00464759	cidB	hypothetical
SAOUHSC_02851	79.9102	-3.57393	1.13848e-05	9.30741e-05	cidA	hypothetical
SAOUHSC_02855	904.413	-1.55623	0.0054629	0.0200227		LysM domain-containing protein
SAOUHSC_02858	23.2052	1.59958	0.000278165	0.00154856		hypothetical
SAOUHSC_02862	373.839	1.55258	1.93245e-08	2.63022e-07	clpL	ATP-dependent Clp protease ATP-binding subunit ClpC
SAOUHSC_02869	1137.71	3.01531	7.34635e-23	6.37866e-21	rocA	1-pyrroline-5-carboxylate dehydrogenase
SAOUHSC_02872	172.152	3.22845	1.21334e-14	3.96779e-13	cwrA	hypothetical
SAOUHSC_02875	136.453	1.41116	6.13552e-06	5.36432e-05		D-lactate dehydrogenase
SAOUHSC_02876	166.695	1.72848	4.34748e-08	5.64276e-07		hypothetical
SAOUHSC_02887	10990.1	-1.19698	7.83734e-10	1.32446e-08	isaA	immunodominant antigen A
SAOUHSC_02897	61.8624	-1.14762	0.00411238	0.0158333		hypothetical
SAOUHSC_02911	193.331	-1.07258	0.00013615	0.000852801		hypothetical
SAOUHSC_02923	973.226	1.88404	0.000374533	0.00198542		hypothetical
SAOUHSC_02924	235.914	2.63023	7.7221e-10	1.31644e-08		4-aminobutyrate aminotransferase
SAOUHSC_02925	20.6403	2.0002	0.00300601	0.012169		hypothetical
SAOUHSC_02932	348.081	1.09716	7.14254e-05	0.000483466	betA	choline dehydrogenase
SAOUHSC_02933	390.222	2.06622	6.75522e-14	1.97787e-12	betB	betaine aldehyde dehydrogenase
SAOUHSC_02971	527.316	2.06772	1.53088e-05	0.000123947	aur	zinc metalloproteinase aureolysin
SAOUHSC_03006	850.02	4.37318	1.94544e-27	2.72146e-25	gehA	lipase
SAOUHSC_03008	249.919	1.34842	0.000194546	0.00116082	hisF	multifunctional imidazole glycerol phosphate synthase subunit/phosphoribosyl-AMP cyclohydrolase/phosphoribosyl-ATP pyrophosphatase
SAOUHSC_03009	57.8016	1.2792	0.00912887	0.0308544	hisA	1-(5-phosphoribosyl)-5-[(5- phosphoribosylamino)methylideneamino] imidazole-4-carboxamide isomerase
SAOUHSC_03010	72.1554	1.2632	0.00679536	0.0239982	hisH	imidazole glycerol phosphate synthase subunit HisH
SAOUHSC_03011	51.886	1.47015	0.00267334	0.0109991	hisB	imidazoleglycerol-phosphate dehydratase
SAOUHSC_03012	93.0561	1.27592	0.00562264	0.0204593		histidinol-phosphate aminotransferase
SAOUHSC_03018	92.4262	1.00985	0.00109665	0.00513265		hypothetical
SAOUHSC_03019	234.539	1.56489	7.07466e-06	6.07987e-05		ABC transporter ATP-binding protein
SAOUHSC_03020	50.9519	1.96239	3.67805e-06	3.34344e-05		hypothetical
SAOUHSC_03021	60.7719	1.72858	3.83141e-05	0.000278829		hypothetical
SAOUHSC_03049	1850.96	-1.03689	0.00135274	0.00611972	noc	hypothetical
SAOUHSC_03051	1016.85	-1.02898	0.00154798	0.00682628	gidB	16S rRNA methyltransferase GidB
SAOUHSC_1307a	19.146	1.28693	0.00539964	0.0198776		hypothetical
SAOUHSC_1342a	933.082	-1.01148	0.000229161	0.00133571		hypothetical
SAOUHSC_A00992	115.813	1.02074	0.0125084	0.0399698		hypothetical
SAOUHSC_A02450	115.293	-1.23279	0.00542076	0.0199262		hypothetical
SAOUHSC_T00012	64.2544	-2.64165	6.53864e-09	9.62825e-08	trnaD	tRNA-Asp
SAOUHSC_T00016	194.805	-1.66029	0.000279589	0.00155067	trnaQ	tRNA-Gln
SAOUHSC_T00019	8.38515	-3.66582	0.00028185	0.00155978	trnaE	tRNA-Glu
SAOUHSC_T00022	60.1932	-2.41367	5.97924e-06	5.2459e-05	trnaG	tRNA-Gly
SAOUHSC_T00026	33.857	-1.80906	0.00459967	0.0174427	trnaH	tRNA-His
SAOUHSC_T00031	736.075	-1.28909	0.010515	0.0347919	trnaL	tRNA-Leu
SAOUHSC_T00038	96.5046	-3.06495	1.37686e-11	2.8891e-10	trnaM	tRNA-Met
SAOUHSC_T0004	51.1679	-1.85187	0.000140618	0.000872108	trnaR	tRNA-Arg
SAOUHSC_T00058	38.8409	-2.11557	0.000245758	0.00141283	trnaY	tRNA-Tyr
SAOUHSC_T0009	56.8285	-2.95334	0.000155608	0.000957995	trnaN	tRNA-Asn
