# Supplementary material for: A Photoconvertible Reporter System for Bacterial Metabolic Activity Reveals That Staphylococcus aureus Enters a Dormant-Like State to Persist within Macrophages
Source: mBio. 2022 Sep 14;13(5):e02316-22. doi: 10.1128/mbio.02316-22 (PMC9600638; doi:10.1128/mbio.02316-22)
Supplement: TABLE S4 [file mbio.02316-22-s0005.xlsx]

## Sheet: Table S4
Supplementary Table S4. Genes exhibiting differential expression between intracellular red S. aureus and S. aureus in the infection inoculum
Gene_tag	baseMean	log2FoldChange	pvalue	padj	Symbol	Description
SAOUHSC_T00012	28.7335	-5.18489	1.85595e-06	1.48245e-05	trnaD	tRNA-Asp
SAOUHSC_T00030	44.7144	-5.06922	6.44194e-06	4.69237e-05	trnaL	tRNA-Leu
SAOUHSC_T00022	25.202	-4.99591	8.24983e-06	5.90854e-05	trnaG	tRNA-Gly
SAOUHSC_T0009	24.1058	-4.9306	1.20696e-05	8.38656e-05	trnaN	tRNA-Asn
SAOUHSC_T00031	282.028	-4.42681	1.01399e-11	1.75668e-10	trnaL	tRNA-Leu
SAOUHSC_T00023	87.1264	-4.15953	9.83535e-08	1.03352e-06	trnaG	tRNA-Gly
SAOUHSC_T00052	12.8356	-4.02222	0.000519244	0.00247922	trnaS	tRNA-Ser
SAOUHSC_00975	286.754	-4.02086	1.66023e-06	1.32803e-18		hypothetical
SAOUHSC_01904	12.4621	-3.98075	0.000375998	0.00185753	crcB2	hypothetical
SAOUHSC_T00038	45.0019	-3.89176	2.9572e-06	2.28381e-05	trnaM	tRNA-Met
SAOUHSC_T00042	42.1869	-3.8167	7.8772e-06	5.65746e-05	trnaF	tRNA-Phe
SAOUHSC_T00032	111.962	-3.67108	1.17963e-07	1.22453e-06	trnaL	tRNA-Leu
SAOUHSC_T00051	169.568	-3.60389	2.26517e-10	3.37668e-09	trnaS	tRNA-Ser
SAOUHSC_01255	237.046	-3.59058	2.46747e-19	8.21635e-18		hypothetical
SAOUHSC_02118	88.4203	-3.55945	2.63272e-09	3.39211e-08	gatC	aspartyl/glutamyl-tRNA amidotransferase subunit C
SAOUHSC_00420	763.813	-3.49677	9.2377e-12	1.63348e-10		hypothetical
SAOUHSC_T00050	34.6464	-3.48717	0.000792426	0.00357079	trnaS	tRNA-Ser
SAOUHSC_00182	172.282	-3.46538	1.60029e-07	1.61541e-06		hypothetical
SAOUHSC_T00024	48.0325	-3.46094	1.94174e-05	0.00013033	trnaG	tRNA-Gly
SAOUHSC_01902	83.8194	-3.45451	6.97178e-09	8.4319e-08		hypothetical
SAOUHSC_T00015	22.7016	-3.45267	0.00113453	0.0048812	trnaC	tRNA-Cys
SAOUHSC_T00027	89.7426	-3.43394	1.00384e-06	8.78446e-06	trnaH	tRNA-His
SAOUHSC_T0004	28.2818	-3.29211	0.0022322	0.00897077	trnaR	tRNA-Arg
SAOUHSC_02104	7.44408	-3.23685	0.0048813	0.01748		hypothetical
SAOUHSC_T00035	28.294	-3.21406	0.000329261	0.00165859	trnaK	tRNA-Lys
SAOUHSC_01738	146.285	-3.21137	3.22682e-12	5.99534e-11	hisS	histidyl-tRNA synthetase
SAOUHSC_T00026	12.299	-3.17616	0.00342769	0.0129575	trnaH	tRNA-His
SAOUHSC_01903	19.0013	-3.17602	0.00203191	0.00825491	crcB1	camphor resistance protein CrcB
SAOUHSC_T00056	107.273	-3.11926	7.65695e-06	5.53026e-05	trnaW	tRNA-Trp
SAOUHSC_02630	97.2972	-3.09362	2.03543e-09	2.66267e-08		hypothetical
SAOUHSC_T00043	12.0199	-3.09042	0.00953034	0.0310493	trnaL	tRNA-Phe
SAOUHSC_T00021	17.4971	-2.9853	0.00325175	0.012407	trnaG	tRNA-Gly
SAOUHSC_T00058	19.6271	-2.929	0.00342747	0.0129575	trnaY	tRNA-Tyr
SAOUHSC_01979	395.668	-2.92383	1.34761e-12	2.59795e-11		hypothetical
SAOUHSC_T00013	23.4959	-2.92133	0.00116536	0.00497168	trnaD	tRNA-Asp
SAOUHSC_00936	5.96079	-2.91605	3.61644e-11	0.0498304	trfB	hypothetical
SAOUHSC_00820	16.9755	-2.90958	0.00343141	0.0129575		hypothetical
SAOUHSC_00818	30.2036	-2.88609	0.000548836	0.00258679	nuc	thermonuclease
SAOUHSC_02587	158.7	-2.81768	1.06409e-06	9.12483e-06		hypothetical
SAOUHSC_02689	15.0578	-2.74849	0.00457962	0.016583		hypothetical
SAOUHSC_00542	115.72	-2.73932	7.88272e-07	7.06689e-06		hypothetical
SAOUHSC_01718	263.978	-2.71301	2.44204e-13	5.09056e-12		hypothetical
SAOUHSC_01238	548.915	-2.70764	2.09316e-26	1.37612e-24	cdsA	phosphatidate cytidylyltransferase
SAOUHSC_02316	5112.15	-2.70144	4.03537e-24	1.84762e-22	cshA	DEAD-box ATP dependent DNA helicase
SAOUHSC_00253	121.143	-2.68101	4.74085e-05	0.0002922		hypothetical
SAOUHSC_00484	266.913	-2.67989	7.32491e-17	2.01947e-15	tilS	hypothetical
SAOUHSC_T00016	91.164	-2.67652	8.59609e-05	0.00049529	trnaQ	tRNA-Gln
SAOUHSC_00038	38.0344	-2.66001	2.98968e-05	0.000191161	rpmE2	50S ribosomal protein L31 type B
SAOUHSC_02368	1016.57	-2.65651	1.19949e-23	5.12582e-22	pyrG	CTP synthetase
SAOUHSC_01748	1791.96	-2.63221	3.48908e-27	2.41784e-25	tgt	queuine tRNA-ribosyltransferase
SAOUHSC_T00057	106.611	-2.61031	9.91909e-05	0.000556511	trnaY	tRNA-Tyr
SAOUHSC_01058	1923.94	-2.61019	2.93103e-09	7.61275e-17	typA	GTP-binding protein TypA
SAOUHSC_01144	218.79	-2.60269	2.82403e-05	9.06603e-07	ftsL	cell division protein
SAOUHSC_02629	478.347	-2.58671	6.3126e-13	1.25469e-11	embrB	EmrB/QacA family drug resistance transporter
SAOUHSC_01687	24.4372	-2.56861	0.00114773	0.00491283		hypothetical
SAOUHSC_01488	111.507	-2.56792	1.0371e-06	9.01398e-06		hypothetical
SAOUHSC_02103	58.0967	-2.52491	1.63068e-06	1.33581e-05		hypothetical
SAOUHSC_01146	359.396	-2.51641	1.85331e-06	1.30949e-12	mraY	phospho-N-acetylmuramoyl-pentapeptide- transferase
SAOUHSC_00200	67.0023	-2.46704	4.78774e-05	0.000294383	prsS	hypothetical
SAOUHSC_03045	5977.51	-2.45365	2.13447e-07	2.09686e-06		hypothetical
SAOUHSC_00284	46.8091	-2.44568	3.17074e-05	0.000200735		5'-nucleotidase
SAOUHSC_00249	36.9517	-2.43152	0.000726347	0.00333158		hypothetical
SAOUHSC_02117	1576.31	-2.42171	1.58888e-05	4.63646e-09	gatA	aspartyl/glutamyl-tRNA amidotransferase subunit A
SAOUHSC_02592	17.3365	-2.389	0.00370728	0.0138362		hypothetical
SAOUHSC_02619	35.8869	-2.38692	0.000417699	0.00203608		hypothetical
SAOUHSC_00907	118.188	-2.37316	1.47134e-07	1.49389e-06		hypothetical
SAOUHSC_01235	793.882	-2.35676	3.64494e-20	1.32803e-18	pyrH	uridylate kinase
SAOUHSC_01346	2491.8	-2.35439	4.65945e-18	1.43938e-16	opuD1	glycine betaine transporter
SAOUHSC_00920	439.048	-2.35394	0.000372319	0.00185005	fabH	3-oxoacyl-ACP synthase III
SAOUHSC_02851	43.2041	-2.33971	0.0167222	0.0496821	cidA	hypothetical
SAOUHSC_T00014	60.4301	-2.29696	0.000230423	0.00120572	trnaD	tRNA-Asp
SAOUHSC_01859	221.467	-2.28075	2.11997e-13	4.45541e-12		hypothetical
SAOUHSC_01411	413.268	-2.27358	1.10356e-10	1.69432e-09	brnQ3	branched-chain amino acid transport system II carrier protein
SAOUHSC_00937	271.563	-2.26566	0.016811	1.28694e-05	pepF	oligoendopeptidase F
SAOUHSC_01237	337.29	-2.25995	7.92459e-10	1.0983e-08	uppS	undecaprenyl pyrophosphate synthase
SAOUHSC_00878	2344.57	-2.24833	1.79582e-09	2.37344e-08	ndh2	hypothetical
SAOUHSC_01256	357.348	-2.23118	3.16285e-16	8.10955e-15		hypothetical
SAOUHSC_01373	432.684	-2.19819	3.45145e-09	4.35937e-08	femA	methicillin resistance factor FemA
SAOUHSC_01595	19.7587	-2.16514	0.00645479	0.0224018		hypothetical
SAOUHSC_00541	97.283	-2.13897	3.0197e-05	0.0001926	tadA	hypothetical
SAOUHSC_02521	114.093	-2.13652	8.86088e-05	0.000508262		hypothetical
SAOUHSC_00710	124.714	-2.13558	1.20413e-08	1.42276e-07	nagA	N-acetylglucosamine-6-phosphate deacetylase
SAOUHSC_02777	23.2439	-2.13098	0.00237589	0.00947635		hypothetical
SAOUHSC_01839	196.399	-2.12147	0.000416502	0.00203412	tyrS	tyrosyl-tRNA synthetase
SAOUHSC_00399	31.0435	-2.10559	0.00655411	0.0227091	ssl11	superantigen-like protein
SAOUHSC_00024	106.89	-2.10166	2.5608e-07	2.48708e-06	walJ	hypothetical
SAOUHSC_01857	1634.13	-2.10079	5.1071e-15	1.22379e-13	ftsK	hypothetical
SAOUHSC_02278	63.5125	-2.0973	8.98707e-05	0.000512063	rimI	ribosomal-protein-alanine acetyltransferase
SAOUHSC_02357	259.39	-2.05583	3.41254e-15	8.33311e-14		hypothetical
SAOUHSC_00335	179.994	-2.05192	1.79215e-07	1.78104e-06
SAOUHSC_01230	17.0726	-2.0479	0.0119181	0.0373114		hypothetical
SAOUHSC_01460	341.295	-2.04651	2.44072e-11	4.0902e-10		hypothetical
SAOUHSC_02574	318.876	-2.04423	2.16332e-11	3.64917e-10		hypothetical
SAOUHSC_00539	107.849	-2.0432	1.75619e-05	0.000118186		hypothetical
SAOUHSC_01821	182.503	-2.0428	5.69052e-12	1.0275e-10		hypothetical
SAOUHSC_00743	1348.27	-2.0375	4.29896e-05	0.000267537	nrdF	ribonucleotide-diphosphate reductase subunit beta
SAOUHSC_02687	143.077	-2.03528	1.17759e-05	8.22708e-05		formate/nitrite transporter
SAOUHSC_00859	102.68	-2.03389	2.87017e-08	3.2419e-07		hypothetical
SAOUHSC_01875	666.513	-2.02988	1.01341e-06	8.83804e-06	leuS	leucyl-tRNA synthetase
SAOUHSC_T00036	24.545	-1.99544	0.00948229	0.030932	trnaK	tRNA-Lys
SAOUHSC_00501	663.978	-1.97969	0.000881708	0.00387106	nupC	hypothetical
SAOUHSC_00254	16.7017	-1.97835	0.0135349	0.0416608		hypothetical
SAOUHSC_T00039	29.582	-1.97308	0.00723942	0.0247162	trnaM	tRNA-Met
SAOUHSC_01159	1077.01	-1.97284	1.29117e-06	0.00103712	ileS	isoleucyl-tRNA synthetase
SAOUHSC_01724	192.659	-1.96446	5.55726e-05	0.000332916		hypothetical
SAOUHSC_01486	284.894	-1.96153	6.63148e-10	9.29132e-09	hepT	heptaprenyl diphosphate syntase component II
SAOUHSC_01487	183.2	-1.95925	3.45805e-06	2.63882e-05	ubiE	demethylmenaquinone methyltransferase
SAOUHSC_02576	639.198	-1.938	0.0123311	0.0384634		secretory antigen SsaA
SAOUHSC_01236	975.08	-1.93349	1.50603e-11	2.55726e-10	frr	ribosome recycling factor
SAOUHSC_01459	127.257	-1.92504	1.11153e-06	9.43692e-06		hypothetical
SAOUHSC_02419	165.85	-1.90496	0.00013639	0.0007553	sepA
SAOUHSC_02571	4200.41	-1.90245	3.0903e-05	0.000196614	ssaA	secretory antigen
SAOUHSC_00515	189.071	-1.90026	5.91792e-09	7.2255e-08	sigH	hypothetical
SAOUHSC_01375	44.7373	-1.88952	0.000908814	0.00397645		hypothetical
SAOUHSC_01723	583.512	-1.88441	5.64419e-08	6.13207e-07	recD2	hypothetical
SAOUHSC_01038	286.665	-1.88085	0.00017537	9.52693e-10	def	peptide deformylase
SAOUHSC_01092	230.604	-1.86925	2.25112e-05	0.0015417	pheS	phenylalanyl-tRNA synthetase subunit alpha
SAOUHSC_01254	207.84	-1.85516	1.23243e-08	1.44952e-07		hypothetical
SAOUHSC_01716	820.418	-1.85273	3.07014e-10	4.47264e-09		hypothetical
SAOUHSC_00577	122.578	-1.85036	4.61187e-07	4.23829e-06	mvaK1	mevalonate kinase
SAOUHSC_00330	64.3572	-1.83033	0.000200622	0.00106943		hypothetical
SAOUHSC_01737	791.036	-1.82961	1.66142e-05	0.000112102	aspS	aspartyl-tRNA synthetase
SAOUHSC_00307	66.1917	-1.81602	0.000184327	0.000994979	sirTM	hypothetical
SAOUHSC_02003	556.006	-1.81384	2.19092e-07	2.13594e-06		ABC transporter ATP-binding/permease
SAOUHSC_01257	268.317	-1.81323	4.84503e-11	7.813e-10		hypothetical
SAOUHSC_00064	34.1645	-1.809	0.00819228	0.0274935	norG	hypothetical
SAOUHSC_02520	611.022	-1.80594	1.24036e-06	1.04614e-05	glcU	sugar transporter
SAOUHSC_00565	75.5221	-1.78655	3.76612e-05	0.000236096		hypothetical
SAOUHSC_02599	47.7267	-1.78458	0.000812565	0.00363598		hex regulon repressor
SAOUHSC_01747	291.945	-1.77148	1.64982e-07	1.6524e-06	YajC	preprotein translocase subunit YajC
SAOUHSC_00753	58.5516	-1.77018	0.00074697	0.00340887		hypothetical
SAOUHSC_02360	296.892	-1.76633	2.23406e-05	0.000148377	tdk	Thymidine kinase
SAOUHSC_02668	58.1153	-1.76308	0.000529778	0.00252013		hypothetical
SAOUHSC_01689	929.361	-1.76077	2.90345e-15	7.15811e-14	rpsT	30S ribosomal protein S20
SAOUHSC_01147	676.535	-1.75265	5.97545e-14	1.49389e-06	murD	UDP-N-acetylmuramoyl-L-alanyl-D-glutamate synthetase
SAOUHSC_02523	99.005	-1.74575	0.000880759	0.00387106		hypothetical
SAOUHSC_01072	25.5992	-1.74224	2.51514e-06	0.0147009		hypothetical
SAOUHSC_00485	234.691	-1.74199	3.715e-09	4.59958e-08	hprT	hypoxanthine phosphoribosyltransferase
SAOUHSC_02385	257.013	-1.73707	6.78079e-06	4.9252e-05	manA	mannose-6-phosphate isomerase
SAOUHSC_00512	59.9798	-1.73584	0.000855673	0.00378266	mrnC	hypothetical
SAOUHSC_01858	161.819	-1.73467	1.96865e-05	0.000131791		hypothetical
SAOUHSC_02124	67.066	-1.70823	0.000143008	0.000785167	pcrB	geranylgeranylglyceryl phosphate synthase-like protein
SAOUHSC_02384	79.7082	-1.70627	0.000699708	0.00323252		hypothetical
SAOUHSC_00958	145.886	-1.69562	0.000713746	3.86585e-05	htrA	serine protease HtrA
SAOUHSC_00500	275.104	-1.69484	0.00331934	0.0126273	pdxT	glutamine amidotransferase subunit PdxT
SAOUHSC_00860	214.366	-1.69253	1.1614e-09	1.58395e-08		5-nucleotidase family protein
SAOUHSC_00499	223.739	-1.69192	0.0008784	0.00387106	pdxS	pyridoxal biosynthesis lyase PdxS
SAOUHSC_00706	214.807	-1.68957	0.0154106	0.0463064	fruR	hypothetical
SAOUHSC_02361	2524.16	-1.67965	6.32516e-05	0.00037541	rpmE2	50S ribosomal protein L31 type B
SAOUHSC_02279	78.2196	-1.67908	0.000437301	0.00212759	tsaB	hypothetical
SAOUHSC_00398	100.153	-1.67688	0.000213673	0.00113428		hypothetical
SAOUHSC_00454	163.22	-1.66409	0.000137726	0.000761057	holB	DNA polymerase III subunit delta'
SAOUHSC_01623	838.861	-1.66336	3.73133e-09	4.59958e-08	accB	acetyl-CoA carboxylase biotin carboxyl carrier protein subunit
SAOUHSC_00223	164.262	-1.65797	2.74867e-05	0.000177521	tarF	teichoic acid biosynthesis protein F
SAOUHSC_00982	201.237	-1.65224	0.00014147	9.20481e-06	menF	hypothetical
SAOUHSC_00707	166.012	-1.64987	0.00829432	0.0276909	fruB	1-phosphofructokinase
SAOUHSC_01686	119.03	-1.63919	4.10589e-06	3.09632e-05	hemN	coproporphyrinogen III oxidase
SAOUHSC_02761	67.2539	-1.63652	0.000198355	0.00105955		hypothetical
SAOUHSC_02911	86.3499	-1.63628	2.98074e-05	0.000191066		hypothetical
SAOUHSC_01618	375.468	-1.63605	7.4087e-08	7.88211e-07	ispA	geranyltranstransferase
SAOUHSC_02849	559.636	-1.63225	0.015652	0.0468686	cidC	pyruvate oxidase
SAOUHSC_00464	96.4959	-1.62946	0.000593475	0.00277171	ksgA	dimethyladenosine transferase
SAOUHSC_01717	480.442	-1.61945	1.71817e-06	1.39411e-05		hypothetical
SAOUHSC_02116	2089.26	-1.61855	3.20068e-10	0.000107664	gatB	aspartyl/glutamyl-tRNA amidotransferase subunit B
SAOUHSC_01749	851.687	-1.61739	6.17344e-06	4.52248e-05	queA	S-adenosylmethionine:tRNA ribosyltransferase-isomerase
SAOUHSC_01403	2023.39	-1.61618	0.00204402	0.00827941	cspA	cold shock protein
SAOUHSC_00686	20.1542	-1.60969	0.0149877	0.0453167		hypothetical
SAOUHSC_01492	516.515	-1.60932	5.22196e-05	0.000318031	engA	GTP-binding protein EngA
SAOUHSC_00611	430.475	-1.60928	2.25655e-08	2.58294e-07	argS	arginyl-tRNA synthetase
SAOUHSC_00567	55.3999	-1.59583	0.000824064	0.00368101		hypothetical
SAOUHSC_01931	162.937	-1.58644	9.95055e-08	1.04136e-06		hypothetical
SAOUHSC_01620	1146.29	-1.58044	3.09371e-08	3.47907e-07	xseA	exodeoxyribonuclease VII large subunit
SAOUHSC_01658	387.037	-1.57825	1.66429e-08	1.94383e-07	nfo	endonuclease IV
SAOUHSC_01239	642.24	-1.57727	1.80869e-06	1.45412e-05		hypothetical
SAOUHSC_00691	132.8	-1.57389	1.50262e-05	0.000102739	uppP	undecaprenyl pyrophosphate phosphatase
SAOUHSC_00983	519.441	-1.57216	1.07731e-06	1.25641e-09	menD	2-succinyl-6-hydroxy-2,4-cyclohexadiene-1-carboxylic acid synthase/2-oxoglutarate decarboxylase
SAOUHSC_02752	502.321	-1.57207	1.51222e-05	0.000103121		hypothetical
SAOUHSC_00858	92.567	-1.56787	2.27807e-05	0.000149769		hypothetical
SAOUHSC_01095	56.9605	-1.56511	0.000643466	0.00152361	rnhC	ribonuclease HIII
SAOUHSC_01456	69.6867	-1.55488	0.000799691	0.00359008		hypothetical
SAOUHSC_02123	355.61	-1.54914	1.37575e-09	1.85654e-08	pcrA	ATP-dependent DNA helicase PcrA
SAOUHSC_01856	772.654	-1.54906	2.74895e-06	2.13585e-05	murC	UDP-N-acetylmuramate--L-alanine ligase
SAOUHSC_R00016	29.3436	-1.54852	0.0155383	0.0465969	rrfC	5S Ribosomal RNA
SAOUHSC_00397	148.753	-1.54841	8.9223e-05	0.000510642		hypothetical
SAOUHSC_00516	68.8804	-1.54643	8.11431e-05	0.000471771	secE	preprotein translocase subunit SecE
SAOUHSC_01374	574.731	-1.54269	0.000104576	0.000582896	femB	methicillin resistance factor FemB
SAOUHSC_01624	238.129	-1.54215	0.000295748	0.00151055	aroK	shikimate kinase
SAOUHSC_01697	179.974	-1.54154	2.59173e-05	0.00016866	nadD	nicotinate (nicotinamide) nucleotide adenylyltransferase
SAOUHSC_00596	30.1911	-1.54069	0.0131255	0.0406448		hypothetical
SAOUHSC_02843	104.877	-1.53855	6.68284e-05	0.000393904		hypothetical
SAOUHSC_01485	135.902	-1.53119	3.13491e-05	0.000198958	ndk	nucleoside diphosphate kinase
SAOUHSC_02573	327.522	-1.52698	1.38517e-05	9.57298e-05	nhaC	Na+/H+ antiporter NhaC
SAOUHSC_01598	145.506	-1.52628	1.12838e-05	7.91178e-05	rnz	AtsA/ElaC family protein
SAOUHSC_01435	208.468	-1.51884	2.63047e-05	0.000170748	thyA	thymidylate synthase
SAOUHSC_00741	256.954	-1.5111	0.0135634	0.0416985	nrdI	ribonucleotide reductase stimulatory protein
SAOUHSC_01093	724.235	-1.50954	0.00030425	0.00299428	pheT	phenylalanyl-tRNA synthetase subunit beta
SAOUHSC_01499	216.801	-1.49991	3.10144e-07	2.95616e-06	malA	alpha-D-1,4-glucosidase
SAOUHSC_02122	454.171	-1.49558	6.53829e-08	6.98507e-07	ligA	NAD-dependent DNA ligase
SAOUHSC_02420	590.308	-1.49466	0.000254537	0.0013238	sdrM	hypothetical
SAOUHSC_02126	395.022	-1.49333	2.59388e-07	2.50971e-06	purB	adenylosuccinate lyase
SAOUHSC_00854	55.9748	-1.48736	0.00688035	0.0236795		hypothetical
SAOUHSC_02156	43.6665	-1.48551	0.0150615	0.0454861		hypothetical
SAOUHSC_00862	58.365	-1.4806	0.0048954	0.017506		hypothetical
SAOUHSC_00586	28.0236	-1.47902	0.0168075	0.0498304		hypothetical
SAOUHSC_00510	102.364	-1.46622	0.000532232	0.00252712	cysE	serine acetyltransferase
SAOUHSC_01722	882.398	-1.46262	3.36651e-10	4.84928e-09	alaS	alanyl-tRNA synthetase
SAOUHSC_00613	79.9762	-1.46252	0.00027002	0.00139302	sirA	iron compound ABC transporter substrate-binding protein
SAOUHSC_02631	55.5462	-1.45886	0.001698	0.00702204		hypothetical
SAOUHSC_03031	76.7622	-1.45858	0.00217935	0.00879978	rarD	hypothetical
SAOUHSC_01186	342.522	-1.458	0.000301656	1.77777e-09	stp1	hypothetical
SAOUHSC_01666	1903.81	-1.45351	0.00254548	0.0100719	glyS	glycyl-tRNA synthetase
SAOUHSC_01054	87.8408	-1.45273	6.01935e-11	0.00244701		hypothetical
SAOUHSC_01777	118.84	-1.45165	0.000222373	0.00117318	engB	GTP-binding protein EngB
SAOUHSC_02135	86.1631	-1.43987	3.7648e-05	0.000236096	pheA	hypothetical
SAOUHSC_00991	113.148	-1.43859	0.0067975	0.018453		hypothetical
SAOUHSC_02138	46.0166	-1.43785	0.0034272	0.0129575		hypothetical
SAOUHSC_00573	276.282	-1.43669	0.000534656	0.00253393	hemQ	heme peroxidase
SAOUHSC_00463	55.5959	-1.43516	0.00109027	0.00471408	rnmV	hypothetical
SAOUHSC_02327	1687.53	-1.43121	5.09076e-08	5.57808e-07	yidC	Membrane protein insertase YidC
SAOUHSC_01253	1241.88	-1.42509	3.80899e-13	7.81301e-12	spoIIIE	hypothetical
SAOUHSC_02337	642.291	-1.42488	2.54376e-08	2.88593e-07	murA	UDP-N-acetylglucosamine 1-carboxyvinyltransferase
SAOUHSC_01258	230.69	-1.4217	1.99355e-06	1.57276e-05		hypothetical
SAOUHSC_02256	168.86	-1.42121	0.000202183	0.00107551		hypothetical
SAOUHSC_01933	86.3312	-1.4211	0.00187574	0.00768273	hsdM2	type I restriction-modification system subunit M
SAOUHSC_1342a	437.37	-1.41858	9.77021e-07	8.57904e-06		hypothetical
SAOUHSC_01160	86.7299	-1.41505	0.000193752	0.000345661		hypothetical
SAOUHSC_00509	977.352	-1.41185	3.02958e-07	2.89845e-06	gltX	glutamate--tRNA ligase
SAOUHSC_02336	241.381	-1.40846	1.49802e-06	1.24302e-05	fabZ	(3R)-hydroxymyristoyl-ACP dehydratase
SAOUHSC_00372	362.229	-1.40766	1.18116e-05	8.22961e-05		xanthine phosphoribosyltransferase
SAOUHSC_02359	559.07	-1.40681	0.000268397	0.00138744	prfA	peptide chain release factor 1
SAOUHSC_00486	3373.66	-1.40443	2.73619e-09	3.5078e-08		hypothetical
SAOUHSC_02690	137.613	-1.40385	0.00130642	0.00550933		hypothetical
SAOUHSC_01744	516.161	-1.39462	1.69401e-07	1.69005e-06	recJ	hypothetical
SAOUHSC_02146	56.3325	-1.39439	0.0141754	0.0433202		hypothetical
SAOUHSC_00328	146.573	-1.39021	4.23361e-06	3.18327e-05		hypothetical
SAOUHSC_02575	30.0627	-1.387	0.0157066	0.0468822		hypothetical
SAOUHSC_02102	168.785	-1.38069	9.87454e-05	0.000555226	map	methionine aminopeptidase
SAOUHSC_00514	76.8341	-1.37968	0.000783034	0.00353468		hypothetical
SAOUHSC_00322	58.3233	-1.37956	0.00582788	0.0205822		hypothetical
SAOUHSC_02887	5373.49	-1.37565	5.00558e-05	0.000306308	isaA	immunodominant antigen A
SAOUHSC_01874	82.9903	-1.37323	0.00643371	0.0224018		hypothetical
SAOUHSC_01077	5540.17	-1.36967	7.76493e-05	0.000148377		hypothetical
SAOUHSC_00964	67.1455	-1.36959	9.41257e-58	0.0315374		hypothetical
SAOUHSC_00039	227.746	-1.36892	1.34478e-06	1.1268e-05		hypothetical
SAOUHSC_02367	82.6209	-1.36829	0.000688008	0.00318421		hypothetical
SAOUHSC_01878	190.456	-1.35908	4.39062e-07	4.04948e-06		hypothetical
SAOUHSC_00416	107.521	-1.35553	0.000109321	0.000608024		hypothetical
SAOUHSC_01471	889.556	-1.34385	0.00131175	0.00552272	asnC	asparaginyl-tRNA synthetase
SAOUHSC_00412	181.98	-1.34165	3.68878e-06	2.80654e-05	mpsA	NADH dehydrogenase subunit 5
SAOUHSC_01698	92.2735	-1.33975	0.00270208	0.0105935		hypothetical
SAOUHSC_00373	1058.58	-1.33119	1.12937e-05	7.91178e-05		xanthine permease
SAOUHSC_00519	14082.3	-1.3311	0.000225904	0.00118936	rplA	50S ribosomal protein L1
SAOUHSC_02362	1102.47	-1.32707	1.0806e-06	9.20481e-06	rho	transcription termination factor Rho
SAOUHSC_01659	594.947	-1.31267	1.3158e-07	1.3549e-06	cshB	hypothetical
SAOUHSC_01619	73.3262	-1.31104	0.00824399	0.0276085	xseB	exodeoxyribonuclease VII small subunit
SAOUHSC_00067	884.273	-1.30957	6.199e-08	6.67825e-07	lctP1	L-lactate permease
SAOUHSC_01750	883.569	-1.30586	7.58028e-05	0.00044374	ruvB	Holliday junction DNA helicase RuvB
SAOUHSC_01779	3146.47	-1.30257	7.59729e-06	5.50267e-05	tig	trigger factor
SAOUHSC_00984	305.746	-1.30118	8.04969e-11	6.69217e-06	menH	2-succinyl-6-hydroxy-2, 4-cyclohexadiene-1-carboxylate synthase
SAOUHSC_00919	104.746	-1.29676	0.0129463	0.0401868		hypothetical
SAOUHSC_00459	100.208	-1.29665	0.00944967	0.0308913	rsml	hypothetical
SAOUHSC_01273	185.003	-1.29158	0.000360477	0.00179817	mutL	DNA mismatch repair protein
SAOUHSC_00957	652.459	-1.2854	9.79923e-05	0.00327965		hypothetical
SAOUHSC_02358	567.144	-1.28308	4.10044e-07	3.83705e-06	prmC	HemK family modification methylase
SAOUHSC_01076	198.364	-1.28226	0.00398612	0.000453514		hypothetical
SAOUHSC_01214	118.498	-1.2808	0.000294574	0.000326256	rbgA	ribosomal biogenesis GTPase
SAOUHSC_01982	487.785	-1.27809	0.000405679	0.00199265		ribosomal large subunit pseudouridine synthase D
SAOUHSC_01746	2092.19	-1.27434	1.66787e-08	1.94383e-07	secDF	bifunctional preprotein translocase subunit SecD/SecF
SAOUHSC_02667	1305.06	-1.27347	0.000835682	0.00371169	gltT	hypothetical
SAOUHSC_01468	60.5317	-1.27268	0.0102142	0.0328187		hypothetical
SAOUHSC_01196	487.253	-1.27211	1.16484e-10	0.0218636	fapR	fatty acid biosynthesis transcriptional regulator
SAOUHSC_01652	467.902	-1.27174	1.06942e-05	7.5537e-05	pbp3	penicillin-binding protein 3
SAOUHSC_01354	1667.09	-1.26538	5.80881e-07	5.30028e-06	alsT	sodium:alanine symporter family protein
SAOUHSC_00980	213.05	-1.2624	3.67746e-20	0.000778387	menA	1,4-dihydroxy-2-naphthoate octaprenyltransferase
SAOUHSC_01148	802.69	-1.2624	1.47358e-07	1.08543e-05	divIB	cell division protein
SAOUHSC_01688	704.162	-1.25968	9.3267e-07	8.24609e-06	lepA	GTP-binding protein LepA
SAOUHSC_00578	264.206	-1.25966	0.000272609	0.00140074	mvaD	mevalonate diphosphate decarboxylase
SAOUHSC_01198	1154.98	-1.25754	0.00482342	0.0320179	fabD	malonyl CoA-acyl carrier protein transacylase
SAOUHSC_01916	84.8443	-1.2557	0.000189549	0.00102102		o-succinylbenzoic acid--CoA ligase
SAOUHSC_02277	344	-1.25276	5.60384e-05	0.000334924	gcp	tRNA (adenosine(37)-N6)-threonylcarbamoyltransferase complex transferase subunit TsaD
SAOUHSC_02611	558.903	-1.25173	7.83707e-06	5.64445e-05	lyrA	hypothetical
SAOUHSC_01098	195.898	-1.24979	0.000298898	0.0016938	polX	hypothetical
SAOUHSC_01197	824.94	-1.24764	0.00624187	0.0172969	plsX	glycerol-3-phosphate acyltransferase PlsX
SAOUHSC_01714	515.765	-1.23825	6.37517e-07	5.79643e-06	greA	transcription elongation factor GreA
SAOUHSC_01690	127.028	-1.23568	0.0133821	0.0413393	holA	DNA polymerase III subunit delta
SAOUHSC_01353	47.0925	-1.23489	0.00668665	0.0231371		hypothetical
SAOUHSC_00185	96.1067	-1.23182	0.00242217	0.0096137	hptS	hypothetical
SAOUHSC_00306	53.4905	-1.22053	0.0108188	0.0344161		hypothetical
SAOUHSC_02700	561.515	-1.22045	1.87097e-07	1.85219e-06	mdeA	hypothetical
SAOUHSC_00461	805.831	-1.21116	0.000332614	0.0016722	metS	methionyl-tRNA synthetase
SAOUHSC_01285	777.223	-1.21063	0.0118075	0.0370105	glnR	glutamine synthetase repressor
SAOUHSC_01063	383.266	-1.20615	2.37527e-18	1.97212e-05	ftsW	hypothetical
SAOUHSC_00564	153.071	-1.19692	0.000375258	0.00185745	ung	uracil-DNA glycosylase
SAOUHSC_01909	649.25	-1.19414	0.00139001	0.00579511	metK	S-adenosylmethionine synthetase
SAOUHSC_01383	208.376	-1.19403	0.00835642	0.027862		hypothetical
SAOUHSC_00782	152.814	-1.1938	0.000218587	0.00115558	lgt	prolipoprotein diacylglyceryl transferase
SAOUHSC_00614	54.1877	-1.18457	0.00631179	0.0220784		hypothetical
SAOUHSC_00543	177.558	-1.18305	0.00284173	0.0110565	azo1	hypothetical
SAOUHSC_01715	804.106	-1.18196	1.85497e-08	2.1328e-07		uridine kinase
SAOUHSC_01496	111.219	-1.172	0.011553	0.0363012	cmk	cytidylate kinase
SAOUHSC_01980	128.684	-1.17181	0.00126181	0.00533876	airR	DNA-binding response regulator
SAOUHSC_01751	402.835	-1.17151	0.00725929	0.0247511	ruvA	Holliday junction DNA helicase RuvA
SAOUHSC_01877	291.507	-1.16952	0.00014814	0.000809876		hypothetical
SAOUHSC_00682	90.638	-1.16938	0.00298611	0.0115655		hypothetical
SAOUHSC_01984	47.5637	-1.16418	0.0147796	0.044793		hypothetical
SAOUHSC_01204	534.525	-1.16222	0.00990258	0.00150756	smc	SMC domain-containing protein
SAOUHSC_00965	505.572	-1.15956	0.00971705	1.35568e-05		hypothetical
SAOUHSC_00455	123.586	-1.15901	0.000706645	0.00325285		hypothetical
SAOUHSC_01145	1624.8	-1.15408	8.55686e-08	1.48245e-05	pbp1	penicillin-binding protein 1
SAOUHSC_00663	64.25	-1.15376	0.00188164	0.00769464		hypothetical
SAOUHSC_01338	224.862	-1.14894	0.00585204	0.0206391		hypothetical
SAOUHSC_00872	1961.72	-1.14048	3.15817e-09	4.00869e-08	dltD	extramembranal protein
SAOUHSC_01073	88.4513	-1.13647	0.00396764	0.0147101		hypothetical
SAOUHSC_01287	5148.4	-1.13606	3.62945e-09	4.51743e-08	glnA	glutamine synthetase
SAOUHSC_01657	192.967	-1.13202	0.00372409	0.0138787	znuC	ABC transporter
SAOUHSC_01240	1587.43	-1.13113	1.2392e-06	1.04614e-05		prolyl-tRNA synthetase
SAOUHSC_00865	173.526	-1.12947	0.00639573	0.0223415	nagD	hypothetical
SAOUHSC_02591	52.7804	-1.12169	0.00596676	0.0210119		hypothetical
SAOUHSC_01472	632.156	-1.12158	2.34839e-05	0.000153996	dinG	DnaQ family exonuclease/DinG family helicase
SAOUHSC_01626	158.161	-1.11731	0.0097337	0.0315515	pepQ2	proline dipeptidase
SAOUHSC_00346	915.722	-1.1171	0.00175604	0.0072504	ychF	GTP-dependent nucleic acid-binding protein EngD
SAOUHSC_02390	939.866	-1.11613	0.00221786	0.00892716		lytic regulatory protein
SAOUHSC_01699	330.104	-1.11054	0.00230138	0.0092199	aroE	shikimate 5-dehydrogenase
SAOUHSC_01259	120.437	-1.1096	0.000660271	0.00306241		hypothetical
SAOUHSC_01491	678.734	-1.10735	0.00397767	0.0147101	gpsA	NAD(P)H-dependent glycerol-3-phosphate dehydrogenase
SAOUHSC_01625	1009.79	-1.10069	0.00708417	0.0242507	efp	elongation factor P
SAOUHSC_01810	598.835	-1.10029	0.000252648	0.00131665		NADP-dependent malic enzyme
SAOUHSC_00870	1482.39	-1.0997	1.05244e-06	9.08575e-06	dltB	D-alanine transfer protein DltB
SAOUHSC_00947	1327.05	-1.09551	1.56099e-06	0.00181157	fabI	enoyl-(acyl carrier protein) reductase
SAOUHSC_01143	1251.5	-1.08587	2.61311e-06	0.00018193	mraW	16S rRNA (cytosine(1402)-N(4))-methyltransferase
SAOUHSC_00427	1152.53	-1.08343	0.00137908	0.00575889	sle1
SAOUHSC_01133	168.97	-1.08336	1.89061e-35	0.000394704	eta	hypothetical
SAOUHSC_01473	85.7829	-1.07706	0.00514365	0.0183171	birA	bifunctional biotin operon repressor/biotin--[acetyl-CoA-carboxylase] synthetase BirA
SAOUHSC_01773	77.945	-1.07518	0.00306319	0.0118462	hemD	uroporphyrinogen III synthase
SAOUHSC_00704	145.803	-1.07433	0.00450366	0.0163561		hypothetical
SAOUHSC_01656	256.008	-1.0685	0.000154071	0.000838724	znuB	hypothetical
SAOUHSC_00511	278.892	-1.06408	0.00244893	0.00970489	cysS	cysteinyl-tRNA synthetase
SAOUHSC_02885	868.242	-1.05927	0.00311483	0.0119736	oatA	hypothetical
SAOUHSC_02125	144.534	-1.0561	9.33747e-05	0.000530749	hisR	hypothetical
SAOUHSC_01838	186.537	-1.05219	0.0137049	0.042083	htrA1	hypothetical
SAOUHSC_00646	300.066	-1.04241	0.00285419	0.0110881	pbp4	penicillin-binding protein 4
SAOUHSC_02393	55.556	-1.0423	0.0110642	0.0350231		hypothetical
SAOUHSC_00584	43.1981	-1.03912	0.0145462	0.0441902		hypothetical
SAOUHSC_01719	156.18	-1.03646	0.0139601	0.0427161		hypothetical
SAOUHSC_01820	1482.28	-1.03126	0.00368607	0.0137771	ackA	acetate kinase
SAOUHSC_00759	82.7522	-1.03006	0.00282987	0.0110438		hypothetical
SAOUHSC_02326	68.8729	-1.02712	0.00899049	0.0296675		hypothetical
SAOUHSC_00948	416.334	-1.02388	0.000363868	0.0312084	cozEa	hypothetical
SAOUHSC_00671	1077.3	-1.01644	8.53924e-07	7.57599e-06		secretory antigen SsaA-like protein
SAOUHSC_02551	158.704	-1.01598	0.00382039	0.0141964		hypothetical
SAOUHSC_01248	103.756	-1.01507	0.0137864	0.0422826	truB	tRNA pseudouridine synthase B
SAOUHSC_01185	640.106	-1.01483	2.33717e-08	0.00153462	rlmN	23S rRNA (adenine(2503)-C(2))-methyltransferase RlmN
SAOUHSC_02134	145.765	-1.01091	0.00326492	0.0124387	nos	nitric oxide synthase oxygenase subunit
SAOUHSC_00739	143.645	-1.01028	0.00613485	0.0215181	queF	7-cyano-7-deazaguanine reductase
SAOUHSC_01475	143.492	-1.0082	0.00308227	0.0118663	bshA	hypothetical
SAOUHSC_00513	153.861	-1.0074	0.00230716	0.00922865		23S rRNA (guanosine(2251)-2'-O)-methyltransferase RlmB
SAOUHSC_02652	171.623	-1.00401	0.00777484	0.026161		hypothetical
SAOUHSC_00581	245.967	1.00433	0.00193715	0.00789644		hypothetical
SAOUHSC_02759	48.2262	1.01989	0.00321726	0.012312		hypothetical
SAOUHSC_02695	76.7684	1.02035	0.00307606	0.0118663		hypothetical
SAOUHSC_00987	101.968	1.02047	7.41255e-07	0.0305191	sspB	cysteine protease
SAOUHSC_00736	96.044	1.02162	0.000796282	0.00358187	bmrU	hypothetical
SAOUHSC_02012	328.575	1.02361	0.000879023	0.00387106	sgtB	glycosyltransferase
SAOUHSC_00003	108.123	1.02815	0.00255856	0.0100924		hypothetical
SAOUHSC_00298	108.472	1.03622	0.000826765	0.00368125	nanE	N-acetylmannosamine-6-phosphate 2-epimerase
SAOUHSC_01680	382.334	1.03772	0.000414301	0.00202758	rsmE	16S rRNA (uracil(1498)-N(3))-methyltransferase
SAOUHSC_00988	82.6671	1.04276	0.00930808	0.0234573	sspA	glutamyl endopeptidase
SAOUHSC_02990	1558.98	1.04439	0.00414556	0.0151629	sasA	hypothetical
SAOUHSC_00769	2712.58	1.04693	1.57177e-05	0.000106897	secA	preprotein translocase subunit SecA
SAOUHSC_00153	337.946	1.05332	0.00945774	0.0308913		indolepyruvate decarboxylase
SAOUHSC_00209	266.532	1.06124	0.0123597	0.0385056	glcC	PTS system glucose-specific transporter subunit IIBC
SAOUHSC_00468	776.19	1.06638	0.00599037	0.0210402	yabJ	hypothetical
SAOUHSC_01281	67.1037	1.06999	0.00308082	0.0118663	hfq	host factor protein
SAOUHSC_00536	337.866	1.07361	9.35641e-05	0.000530749		branched-chain amino acid aminotransferase
SAOUHSC_02430	932.676	1.08182	6.85089e-05	0.000401961	htsA	ABC transporter substrate-binding protein
SAOUHSC_02397	68.0486	1.08813	0.000268137	0.00138744		ABC transporter ATP-binding protein
SAOUHSC_00100	318.87	1.08891	0.0123077	0.0384373	deoC1	2-deoxyribose-5-phosphate aldolase
SAOUHSC_00469	526.459	1.0915	9.39708e-07	8.27977e-06		hypothetical
SAOUHSC_01420	111.261	1.09532	0.0026319	0.01035	arlR	DNA-binding response regulator
SAOUHSC_00274	26.2382	1.10763	0.0143334	0.043751		hypothetical
SAOUHSC_02671	120.803	1.11259	0.00944629	0.0308913	narK	hypothetical
SAOUHSC_02606	101.896	1.11937	0.00220431	0.00888657	hutI	imidazolonepropionase
SAOUHSC_01174	176.68	1.12092	5.79696e-05	0.00344679		hypothetical
SAOUHSC_00236	134.147	1.12321	0.00317762	0.0121785	bglA	6-phospho-beta-glucosidase
SAOUHSC_02150	246.413	1.12374	9.53629e-06	6.75443e-05		hypothetical
SAOUHSC_00168	71.4623	1.12392	0.007568	0.0255853		hypothetical
SAOUHSC_01769	426.371	1.12851	0.000781557	0.00353468		hypothetical
SAOUHSC_01216	1361.72	1.14651	5.39519e-05	0.00271856	sucC	succinyl-CoA synthetase subunit beta
SAOUHSC_00013	130.591	1.14767	0.00733033	0.0249601	metX	hypothetical
SAOUHSC_00333	110.662	1.14821	0.0106846	0.0341102		ABC transporter ATP-binding protein
SAOUHSC_01376	26.5405	1.1567	0.0101024	0.0325002		hypothetical
SAOUHSC_00096	76.2672	1.16455	9.50169e-05	0.0005378		GntR family transcriptional regulator
SAOUHSC_02677	97.8772	1.16893	8.55469e-05	0.000494014		hypothetical
SAOUHSC_00229	62.4288	1.17029	0.000584173	0.00273825	scdA	cell wall biosynthesis protein ScdA
SAOUHSC_00240	45.7019	1.17179	0.000747185	0.00340887	rbsD	D-ribose pyranase
SAOUHSC_00652	377.206	1.17656	0.00114314	0.00490135	fhuC	iron compound ABC transporter ATP-binding protein
SAOUHSC_02755	280.723	1.17689	1.59144e-05	0.000107664		hypothetical
SAOUHSC_00241	142.129	1.17772	0.000192319	0.00103377	rbsU	hypothetical
SAOUHSC_00639	163.597	1.19009	0.000733608	0.00335888		hypothetical
SAOUHSC_00152	113.312	1.19477	0.0082481	0.0276085		hypothetical
SAOUHSC_02892	82.4792	1.21533	6.52784e-05	0.000385654		hypothetical
SAOUHSC_02137	253.597	1.22046	2.67506e-06	2.08476e-05	sdcS	sodium-dependent transporter
SAOUHSC_01447	2260.2	1.22714	4.2887e-05	0.000267537	ebh	hypothetical
SAOUHSC_02829	131.678	1.23454	8.06152e-05	0.000469767	frp	NAD(P)H-flavin oxidoreductase
SAOUHSC_00257	371.46	1.24378	0.00465193	0.0167782	esxA	hypothetical
SAOUHSC_00748	58.9508	1.24797	0.00058992	0.00276014	sstC	hypothetical
SAOUHSC_02403	71.2408	1.24953	0.00163878	0.00679907	mtlD	mannitol-1-phosphate 5-dehydrogenase
SAOUHSC_01009	99.8465	1.25914	0.00675545	0.015162	purK	5-(carboxyamino)imidazole ribonucleotide synthase
SAOUHSC_02119	471.218	1.26212	0.00237648	0.00947635	putP	high affinity proline permease
SAOUHSC_01317	251.894	1.26247	2.21017e-05	0.000147192		hypothetical
SAOUHSC_02647	384.466	1.26574	0.00120124	0.0050993	mqo	malate:quinone oxidoreductase
SAOUHSC_00300	1828.61	1.26709	0.0034375	0.0129614	gehB	lipase
SAOUHSC_02798	74.0654	1.2723	0.000193369	0.00103712		hypothetical
SAOUHSC_01008	63.034	1.28103	2.86609e-11	0.0233436	purE	5-(carboxyamino)imidazole ribonucleotide mutase
SAOUHSC_00800	290.543	1.28734	2.46533e-09	3.19247e-08		hypothetical
SAOUHSC_01419	283.894	1.29805	0.000145287	0.000795972		hypothetical
SAOUHSC_01218	1049.39	1.30576	1.71561e-09	2.27918e-08	sucD	hypothetical
SAOUHSC_02682	65.4957	1.30625	0.00178826	0.00737155	nasF	uroporphyrin-III C-methyltransferase
SAOUHSC_02568	55.0381	1.30937	0.00106736	0.00463066		hypothetical
SAOUHSC_02845	87.2744	1.31246	0.000507844	0.00244256		hypothetical
SAOUHSC_02844	288.83	1.31599	0.000464567	0.00224322		hypothetical
SAOUHSC_00747	89.5947	1.31791	3.97509e-05	0.000248589	sstB	hypothetical
SAOUHSC_03034	116.592	1.31844	0.00481746	0.0172969		hypothetical
SAOUHSC_03018	56.7761	1.32635	0.000800908	0.00359008		hypothetical
SAOUHSC_02401	90.7786	1.32939	0.000660497	0.00306241	mtlR	hypothetical
SAOUHSC_01347	2307.98	1.35233	3.6118e-05	0.000227534	citB	aconitate hydratase
SAOUHSC_00749	112.584	1.36384	0.000255911	0.00132825	sstD	hypothetical
SAOUHSC_01264	50.8005	1.36708	0.0026578	0.0104358		hypothetical
SAOUHSC_01493	934.476	1.36868	8.44661e-05	0.000488874	rpsA	30S ribosomal protein S1
SAOUHSC_00364	14218.4	1.37864	1.53923e-06	1.2731e-05		hypothetical
SAOUHSC_00187	3412.22	1.39692	0.0149841	0.0453167	pflB	formate acetyltransferase
SAOUHSC_00875	924.367	1.39926	5.82236e-10	8.20676e-09		hypothetical
SAOUHSC_01414	235.019	1.41755	4.84106e-07	4.43303e-06		hypothetical
SAOUHSC_00806	22.9681	1.42588	0.00255304	0.0100863		hypothetical
SAOUHSC_00645	23.988	1.43308	0.00837996	0.0278681	tagD	glycerol-3-phosphate cytidylyltransferase
SAOUHSC_01415	765.636	1.4415	8.58063e-09	1.01855e-07		hypothetical
SAOUHSC_02976	329.635	1.44464	3.37511e-16	8.56809e-15		mannose-6-phosphate isomerase
SAOUHSC_00357	151.315	1.45066	0.00446426	0.016236		hypothetical
SAOUHSC_00142	88.6391	1.45221	0.0107849	0.034351	fdh	formate dehydrogenase
SAOUHSC_00317	179.403	1.45299	0.000400412	0.00197055	glpT	glycerol-3-phosphate transporter
SAOUHSC_02751	313.712	1.46044	3.46219e-05	0.000218647		hypothetical
SAOUHSC_00790	1306.18	1.46241	0.000543504	0.00257112	clpP	ATP-dependent Clp protease proteolytic subunit
SAOUHSC_00555	68.9452	1.46321	2.70629e-05	0.000175226		haloacid dehalogenase-like hydrolase
SAOUHSC_02400	101.51	1.46881	1.27706e-05	8.8497e-05	mtlF	PTS system mannitol-specific protein
SAOUHSC_02006	610.048	1.47797	6.5218e-05	0.000385654		hypothetical
SAOUHSC_00911	122.162	1.48147	1.04546e-06	9.0559e-06		hypothetical
SAOUHSC_02975	341.73	1.48547	5.55263e-08	6.05827e-07	manP	PTS system fructose-specific transporter subunit IIABC
SAOUHSC_00746	89.3179	1.49407	0.00166401	0.00689262	sstA	hypothetical
SAOUHSC_00582	52.2516	1.5025	6.01996e-06	4.4354e-05		hypothetical
SAOUHSC_00296	28.7911	1.50974	0.010442	0.0333833	nanK	ROK family protein
SAOUHSC_00405	27.2669	1.51575	0.00136201	0.00569687	lpl9	hypothetical
SAOUHSC_02685	55.2653	1.52078	0.015891	0.0473774	nirR	hypothetical
SAOUHSC_03026	175.68	1.52991	3.06359e-11	5.03529e-10		hypothetical
SAOUHSC_01817	18.8601	1.5301	0.00465262	0.0167782		hypothetical
SAOUHSC_00340	92.0992	1.53284	6.04788e-05	0.000359786	metC	trans-sulfuration enzyme family protein
SAOUHSC_00807	16.718	1.5353	0.00277449	0.0108443		hypothetical
SAOUHSC_03023	70.9108	1.54108	1.59452e-06	1.31037e-05	drp35	lactonase Drp35
SAOUHSC_01761a	64.2123	1.54502	0.000508708	0.00244256		membrane protein
SAOUHSC_00339	185.067	1.55197	2.83907e-05	0.000182441	metF	bifunctional homocysteine S-methyltransferase/5,10-methylenetetrahydrofolate reductase
SAOUHSC_02444	54.5628	1.56287	0.00363669	0.0136323	opuD2	BCCT family osmoprotectant transporter
SAOUHSC_01432	657.929	1.56325	5.40886e-05	0.000326314	msrA1	methionine sulfoxide reductase A
SAOUHSC_00717	1009.16	1.57701	0.00203475	0.00825491	saeP	hypothetical
SAOUHSC_00326	55.3099	1.59533	0.00155602	0.0064767	fepB	hypothetical
SAOUHSC_02607	80.289	1.59638	0.000581648	0.0027314	hutU	urocanate hydratase
SAOUHSC_02750	364.085	1.59775	1.45589e-06	1.21198e-05		hypothetical
SAOUHSC_00337	192.301	1.5994	8.28362e-11	1.27947e-09	mdh
SAOUHSC_02824	40.5317	1.60638	0.00477968	0.0171881	mhqE	hypothetical
SAOUHSC_01429	126.632	1.60876	5.12132e-06	3.81717e-05		hypothetical
SAOUHSC_02583	355.173	1.61386	4.09243e-10	5.86201e-09		transcriptional regulator
SAOUHSC_03013	71.8516	1.61701	0.00398734	0.0147101	hisD	histidinol dehydrogenase
SAOUHSC_02875	84.3692	1.6182	1.74041e-06	1.4077e-05		D-lactate dehydrogenase
SAOUHSC_02822	189.348	1.62275	2.2485e-05	0.000148377		hypothetical
SAOUHSC_02873	998.819	1.6234	1.71011e-06	1.39197e-05	copA	cation transporter E1-E2 family ATPase
SAOUHSC_00365	3220.42	1.62483	4.87368e-06	3.65384e-05		hypothetical
SAOUHSC_00101	880.678	1.62686	6.13933e-06	4.51038e-05	deoB	phosphopentomutase
SAOUHSC_00833	196.573	1.63021	0.00128725	0.00543742		hypothetical
SAOUHSC_02261	1125.65	1.63914	0.0153725	0.0462618	agrB	accessory gene regulator protein B
SAOUHSC_01138	258.263	1.64182	0.00573164	2.04269e-05		hypothetical
SAOUHSC_02861	127.497	1.64523	0.000103877	0.000580263		methylated-DNA--protein-cysteine methyltransferase
SAOUHSC_00141	296.816	1.64562	0.00401346	0.0147852		hypothetical
SAOUHSC_01103	539.211	1.64895	0.000337571	0.0135573	sdhC	succinate dehydrogenase cytochrome b-558 subunit
SAOUHSC_00532	314.528	1.65158	4.52907e-05	0.000280496	kbl	2-amino-3-ketobutyrate coenzyme A ligase
SAOUHSC_02729	164.97	1.65705	3.97774e-07	3.73587e-06		amino acid ABC transporter-like protein
SAOUHSC_01370	8.36501	1.67118	0.0153209	0.0462151	trpF	N-(5'-phosphoribosyl)anthranilate isomerase
SAOUHSC_01369	12.6047	1.67469	0.00736866	0.0250573	trpC	indole-3-glycerol-phosphate synthase
SAOUHSC_00166	53.1003	1.67759	5.39393e-06	3.99712e-05		hypothetical
SAOUHSC_00314	94.9653	1.67807	0.000701996	0.00323726	mepR	hypothetical
SAOUHSC_01997	2037.8	1.68188	0.000312716	0.00157836	perR	ferric uptake regulator-like protein
SAOUHSC_03010	45.1174	1.6898	0.00642111	0.0223996	hisH	imidazole glycerol phosphate synthase subunit HisH
SAOUHSC_01431	562.897	1.70114	4.93014e-05	0.000302413	msrB	methionine sulfoxide reductase B
SAOUHSC_02127	193.938	1.70319	1.47408e-07	1.49389e-06		staphopain thiol proteinase
SAOUHSC_02605	82.6031	1.70713	2.91751e-07	2.80169e-06		hypothetical
SAOUHSC_01706	70.5074	1.74445	2.17723e-07	2.13069e-06		hypothetical
SAOUHSC_01005	273.255	1.75105	0.000517299	8.47749e-12		hypothetical
SAOUHSC_02585	131.564	1.75454	1.96806e-12	3.73786e-11		hypothetical
SAOUHSC_00656	29.5148	1.7571	0.000439999	0.00213666	dhaL	hypothetical
SAOUHSC_02825	16.0842	1.76375	0.00367956	0.0137728	mhqD	hypothetical
SAOUHSC_00828	87.1342	1.78111	3.4847e-07	3.28484e-06		hypothetical
SAOUHSC_00319	99.4963	1.78586	6.25476e-08	6.71013e-07		hypothetical
SAOUHSC_01012	60.9008	1.78976	0.0041394	0.0048812	purQ	phosphoribosylformylglycinamidine synthase I
SAOUHSC_00951	418.687	1.791	0.00960352	0.000552203		hypothetical
SAOUHSC_02584	121.271	1.81171	3.00761e-12	5.62885e-11		hypothetical
SAOUHSC_00897	104.711	1.81282	3.83324e-11	6.22052e-10		hypothetical
SAOUHSC_00436	431.514	1.83823	1.3616e-06	1.13718e-05	gltD	glutamate synthase subunit beta
SAOUHSC_02862	239.585	1.84973	5.29427e-05	0.000321671	clpL	ATP-dependent Clp protease ATP-binding subunit ClpC
SAOUHSC_01385	46.2491	1.86017	0.000141165	0.000778381	pstB	phosphate transporter ATP-binding protein
SAOUHSC_02566	388.246	1.87316	4.18492e-09	5.13404e-08		hypothetical
SAOUHSC_01635	84.8362	1.87355	0.00324953	0.012407	aroK	shikimate kinase
SAOUHSC_01983	476.946	1.87683	2.58012e-05	0.000168331	fumC	class II fumarate hydratase
SAOUHSC_01387	46.5107	1.88175	0.00014896	0.000812625	pstC	hypothetical
SAOUHSC_03012	66.2284	1.89079	0.000352182	0.00176022		histidinol-phosphate aminotransferase
SAOUHSC_01833	208.524	1.89185	1.40538e-16	3.75353e-15	serA	D-3-phosphoglycerate dehydrogenase
SAOUHSC_02129	60.6035	1.89471	1.07662e-05	7.5837e-05		hypothetical
SAOUHSC_01386	40.9474	1.89667	0.000396971	0.00195737	pstA	phosphate ABC transporter permease
SAOUHSC_00992	35.4293	1.89788	0.00518899	0.00247454		MarR family transcriptional regulator
SAOUHSC_00619	36.3713	1.90538	0.00355696	0.0133725		hypothetical
SAOUHSC_02265	1689.6	1.90613	0.00223962	0.0089865	agrA	accessory gene regulator protein A
SAOUHSC_01835	168.54	1.90882	4.93245e-08	5.42782e-07		hypothetical
SAOUHSC_02858	13.7882	1.91184	0.000103045	0.000576873		hypothetical
SAOUHSC_02380	1613.49	1.91926	0.000309157	0.00156347	deoD	purine nucleoside phosphorylase
SAOUHSC_00311	19.1561	1.91949	0.00113709	0.00488359		hypothetical
SAOUHSC_01802	319.397	1.92565	1.39871e-19	4.78171e-18	citZ	hypothetical
SAOUHSC_01430	1512.73	1.93708	0.00023342	0.00121892	crr	PTS system transporter subunit IIA
SAOUHSC_00338	341.715	1.95453	6.8198e-10	9.50324e-09	metE	5-methyltetrahydropteroyltriglutamate-- homocysteine S-methyltransferase
SAOUHSC_00323	5.97135	1.97858	0.0154234	0.0463064		hypothetical
SAOUHSC_02264	2506.46	1.99614	0.00345252	0.0129989	agrC	accessory gene regulator protein C
SAOUHSC_02970	17.6358	1.99843	0.000548635	0.00258679	argR	hypothetical
SAOUHSC_02670	273.743	2.00867	1.88051e-15	4.72708e-14		hypothetical
SAOUHSC_00843	212.322	2.02153	2.94592e-06	2.28197e-05	metP1	hypothetical
SAOUHSC_03008	184.642	2.02272	7.5145e-07	6.76042e-06	hisF	multifunctional imidazole glycerol phosphate synthase subunit/phosphoribosyl-AMP cyclohydrolase/phosphoribosyl-ATP pyrophosphatase
SAOUHSC_00008	217.754	2.03867	9.26654e-06	6.58156e-05	hutH	histidine ammonia-lyase
SAOUHSC_02604	115.035	2.04557	4.35093e-07	4.02736e-06		hypothetical
SAOUHSC_00896	48.2029	2.05302	2.73426e-07	2.63558e-06		hypothetical
SAOUHSC_02723	547.381	2.05393	4.12484e-25	2.11522e-23		glycerate kinase
SAOUHSC_01016	100.717	2.06197	7.57332e-13	3.15198e-06	purN	phosphoribosylglycinamide formyltransferase
SAOUHSC_01884	491.643	2.06471	3.21709e-08	3.60201e-07		hypothetical
SAOUHSC_02830	383.525	2.06974	1.99472e-07	1.9671e-06	ddh	D-lactate dehydrogenase
SAOUHSC_00188	1232.98	2.07478	0.000782806	0.00353468	pflA	pyruvate formate-lyase 1 activating enzyme
SAOUHSC_00435	800.141	2.07723	1.90375e-06	1.51121e-05	gltB	glutamate synthase large subunit
SAOUHSC_02382	70.8364	2.07979	4.37928e-05	0.000271876		hypothetical
SAOUHSC_03019	154.959	2.08115	1.21488e-07	1.25602e-06		ABC transporter ATP-binding protein
SAOUHSC_01712	86.4646	2.08568	1.78746e-08	2.07377e-07		hypothetical
SAOUHSC_01384	53.0402	2.08627	1.93659e-06	1.53253e-05	phoU	PhoU family transcriptional regulator
SAOUHSC_01327	1678.24	2.09119	8.03314e-07	7.17664e-06	katA	catalase
SAOUHSC_00844	235.477	2.10941	1.60493e-12	3.07092e-11	metQ1	hypothetical
SAOUHSC_02876	113.973	2.11832	3.50254e-09	4.40221e-08		hypothetical
SAOUHSC_00647	1381.37	2.12067	2.8001e-10	4.10255e-09		hypothetical
SAOUHSC_01389	43.1145	2.12776	8.41064e-05	0.000487894	pstS	phosphate ABC transporter substrate-binding protein
SAOUHSC_00295	62.9398	2.1319	5.50837e-05	0.00033076	nanA	N-acetylneuraminate lyase
SAOUHSC_00924	114.998	2.13583	4.91845e-06	3.67665e-05	opp-3C	hypothetical
SAOUHSC_02532	28.9387	2.13714	1.05695e-06	9.09403e-06	sarV	hypothetical
SAOUHSC_02108	1605.04	2.14804	1.87842e-06	1.49573e-05	ftnA	ferritin
SAOUHSC_00658	42.4016	2.15017	6.69911e-09	8.14053e-08	dhaM	PTS system mannnose-specific family transporter subunit IIA
SAOUHSC_01181	151.365	2.15369	0.000756842	2.66334e-07		hypothetical
SAOUHSC_00914	34.2483	2.17865	8.96511e-05	0.00051195		2-isopropylmalate synthase
SAOUHSC_01730	20.138	2.18035	2.5119e-05	0.000164298	csbD	hypothetical
SAOUHSC_02669	566.569	2.18356	9.2458e-06	6.58156e-05		hypothetical
SAOUHSC_00358	44.3377	2.18704	2.4166e-06	1.90066e-05		hypothetical
SAOUHSC_02577	744.286	2.19129	8.54682e-10	1.17187e-08		D-isomer specific 2-hydroxyacid dehydrogenase NAD binding domain-containing protein
SAOUHSC_01832	155.098	2.20054	1.73703e-17	5.0042e-16		hypothetical
SAOUHSC_02972	160.912	2.20162	8.50161e-10	1.17187e-08	isaB	immunodominant antigen B
SAOUHSC_02868	11.9477	2.21252	0.000836723	0.00371169		hypothetical
SAOUHSC_03009	48.8606	2.21532	2.24137e-05	0.000148377	hisA	1-(5-phosphoribosyl)-5-[(5- phosphoribosylamino)methylideneamino] imidazole-4-carboxamide isomerase
SAOUHSC_01104	3484.15	2.2203	0.00361141	0.000752986	sdhA	succinate dehydrogenase flavoprotein subunit
SAOUHSC_01013	352.154	2.22126	0.00113463	3.95837e-09	purL	phosphoribosylformylglycinamidine synthase II
SAOUHSC_02724	294.129	2.23115	1.00447e-11	1.75201e-10		hypothetical
SAOUHSC_00158	156.905	2.24027	1.46495e-09	1.96656e-08	murP	PTS system transporter
SAOUHSC_01918	224.856	2.25	6.34208e-22	2.54079e-20		hypothetical
SAOUHSC_02409	114.421	2.2624	6.97864e-07	6.3227e-06	rocF	arginase
SAOUHSC_00842	273.299	2.28288	5.82539e-10	8.20676e-09	metN1	ABC transporter ATP-binding protein
SAOUHSC_01017	408.636	2.29038	3.33146e-07	7.36803e-12	purH	bifunctional phosphoribosylaminoimidazolecarboxamide formyltransferase/IMP cyclohydrolase
SAOUHSC_01849	116.891	2.309	4.24094e-07	3.93977e-06		hypothetical
SAOUHSC_00130	24.9221	2.31693	3.10986e-06	2.38733e-05	IsdI	heme-degrading monooxygenase IsdI
SAOUHSC_02161	344.675	2.31872	0.000414374	0.00202758	eap/map	MHC class II analog protein
SAOUHSC_00371	222.997	2.32359	8.05929e-12	1.44504e-10		hypothetical
SAOUHSC_01015	192.366	2.32879	2.09192e-14	1.48229e-11	purM	phosphoribosylaminoimidazole synthetase
SAOUHSC_02923	640.801	2.33378	5.11496e-05	0.000312256		hypothetical
SAOUHSC_01007	733.183	2.34523	4.19907e-13	4.74106e-10	folD	bifunctional 5,10-methylene-tetrahydrofolate dehydrogenase/ 5,10-methylene-tetrahydrofolate cyclohydrolase
SAOUHSC_00556	734.382	2.35034	4.09421e-06	3.09632e-05	proP	proline/betaine transporter
SAOUHSC_00312	52.6327	2.357	6.38499e-06	4.66414e-05		hypothetical
SAOUHSC_01847	66.0523	2.36278	5.45651e-06	4.03184e-05		hypothetical
SAOUHSC_00313	259.276	2.38761	3.59586e-09	4.49745e-08		hypothetical
SAOUHSC_01681	3187.94	2.40822	1.26356e-14	2.94524e-13	prmA	50S ribosomal protein L11 methyltransferase
SAOUHSC_00131	47.3281	2.40904	2.08556e-05	0.000139254		hypothetical
SAOUHSC_02488	85.585	2.4145	1.45352e-05	9.99147e-05	rpmJ	50S ribosomal protein L36
SAOUHSC_01422	9.76758	2.43112	0.00256246	0.0100924		hypothetical
SAOUHSC_01018	535.676	2.43795	3.56332e-13	2.79801e-12	purD	phosphoribosylamine--glycine ligase
SAOUHSC_00894	402.143	2.4705	4.5888e-22	1.86757e-20	rocD	ornithine--oxo-acid transaminase
SAOUHSC_01801	577.479	2.47325	4.85159e-17	1.36697e-15	citC	isocitrate dehydrogenase
SAOUHSC_02950	9.12767	2.4817	0.0011759	0.00500831		hypothetical
SAOUHSC_01014	372.578	2.48479	2.68626e-10	4.83215e-13	purF	amidophosphoribosyltransferase
SAOUHSC_00617	2929.04	2.48621	1.09136e-11	1.87801e-10		hypothetical
SAOUHSC_01846	165.094	2.4995	3.32611e-25	1.7767e-23	acsA	acetate--CoA ligase
SAOUHSC_01711	207.451	2.50336	1.4922e-13	3.16198e-12		hypothetical
SAOUHSC_00097	116.029	2.52761	3.21684e-14	7.17215e-13	deoD1	purine nucleoside phosphorylase
SAOUHSC_02714	54.3468	2.54111	1.98551e-10	2.9771e-09	bioB	biotin synthase
SAOUHSC_02249	102.694	2.54313	5.75696e-25	2.89428e-23		hypothetical
SAOUHSC_01105	2395.5	2.55763	0.000135678	0.000324278	sdhB	succinate dehydrogenase iron-sulfur subunit
SAOUHSC_03021	50.5888	2.56262	5.6851e-08	6.15047e-07		hypothetical
SAOUHSC_00160	235.814	2.57993	9.13405e-13	1.77422e-11	murR	hypothetical
SAOUHSC_00176	102.509	2.58333	3.23747e-07	3.0744e-06	malE	extracellular solute-binding protein
SAOUHSC_02388	173.097	2.59075	1.64381e-07	1.6524e-06	czrA	hypothetical
SAOUHSC_02389	645.415	2.59418	1.18178e-09	1.60322e-08	czrB	cation efflux family protein
SAOUHSC_01709	188.501	2.59512	8.29154e-17	2.26165e-15		acetyl-CoA carboxylase biotin carboxylase
SAOUHSC_01919	635.021	2.59638	1.58411e-10	2.38922e-09		hypothetical
SAOUHSC_00294	185.035	2.60343	4.17934e-07	3.89667e-06	nanT	hypothetical
SAOUHSC_01055	935.902	2.6152	0.000510589	3.73889e-08	imp	inositol monophosphatase family protein
SAOUHSC_01682	2135.81	2.61581	2.34372e-14	5.31795e-13	dnaJ	chaperone protein DnaJ
SAOUHSC_01401	509.614	2.63628	8.35351e-12	1.48739e-10	lysA	diaminopimelate decarboxylase
SAOUHSC_00099	326.066	2.64258	6.4431e-18	1.94354e-16		hypothetical
SAOUHSC_00426	164.17	2.64496	1.83621e-08	2.12074e-07	metQ2	ABC transporter substrate-binding protein
SAOUHSC_01708	147.526	2.64526	2.41903e-18	7.65728e-17	pxpA	LamB/YcsF family protein
SAOUHSC_01991	225.695	2.70393	2.14747e-09	2.79498e-08		ABC transporter permease
SAOUHSC_00655	111.668	2.73883	2.2779e-25	1.26968e-23	dhaK	dihydroxyacetone kinase subunit DhaK
SAOUHSC_00156	87.2683	2.74681	9.55103e-12	1.67732e-10		hypothetical
SAOUHSC_01990	49.9001	2.7554	8.25872e-07	7.35256e-06	glnQ	amino acid ABC transporter ATP-binding protein
SAOUHSC_00181	329.205	2.7598	5.23085e-10	7.45106e-09		hypothetical
SAOUHSC_01322	442.635	2.76552	4.69974e-27	3.17109e-25	thrB	homoserine kinase
SAOUHSC_00934	17072.7	2.78185	1.9785e-31	5.90608e-10	spxA	transcriptional regulator Spx
SAOUHSC_02809	59.0383	2.78264	8.24403e-09	9.87742e-08	gntR	gluconate operon transcriptional repressor
SAOUHSC_00157	65.2511	2.78783	9.40729e-08	9.92605e-07	murQ	N-acetylmuramic acid-6-phosphate etherase
SAOUHSC_02248	147.682	2.79539	1.35773e-11	2.32081e-10		hypothetical
SAOUHSC_00424	113.229	2.80659	5.67126e-11	9.0882e-10	metP2	ABC transporter permease
SAOUHSC_01972	1066.84	2.80969	2.61348e-21	1.00014e-19	prsA	protein export protein PrsA
SAOUHSC_02692	84.7213	2.85798	1.80905e-16	4.73306e-15		hypothetical
SAOUHSC_01321	497.502	2.86004	2.35337e-26	1.50851e-24	thrC	threonine synthase
SAOUHSC_02971	420.814	2.8767	4.30753e-08	4.80196e-07	aur	zinc metalloproteinase aureolysin
SAOUHSC_01710	73.7905	2.87947	4.59438e-12	8.41427e-11		acetyl-CoA carboxylase biotin carboxyl carrier protein
SAOUHSC_00923	174.151	2.8976	1.33466e-07	1.36883e-06	opp-3B	hypothetical
SAOUHSC_00895	1595.66	2.8984	2.24453e-14	5.13837e-13	gudB	glutamate dehydrogenase
SAOUHSC_02691	116.005	2.94361	4.07388e-30	3.2642e-28		hypothetical
SAOUHSC_01707	454.063	2.94778	6.53209e-28	4.78522e-26		hypothetical
SAOUHSC_00177	157.807	2.97218	2.49658e-10	3.70014e-09	malF	maltose ABC transporter permease
SAOUHSC_00218	11.2296	2.98724	0.0156838	0.0468686		hypothetical
SAOUHSC_01136	28.835	2.98968	6.71181e-05	0.0202982	psmβ2	phenol soluble modulin beta 2
SAOUHSC_03020	51.0108	2.99024	5.66081e-12	1.0275e-10		hypothetical
SAOUHSC_02808	233.916	2.99423	5.13416e-18	1.56714e-16	gntK	gluconate kinase
SAOUHSC_00179	175.439	3.00501	1.92478e-09	2.53083e-08		hypothetical
SAOUHSC_00310	347.128	3.0218	8.08533e-11	1.25641e-09	ulaA	PTS ascorbate transporter subunit IIC
SAOUHSC_01818	1153.16	3.05657	3.77754e-19	1.24175e-17	ald2	alanine dehydrogenase
SAOUHSC_01602	106.208	3.06355	1.6661e-09	2.22493e-08	xseB	exodeoxyribonuclease VII small subunit
SAOUHSC_01320	246.382	3.07101	3.31022e-12	6.10604e-11	hom	homoserine dehydrogenase
SAOUHSC_02848	1087.78	3.10527	4.80518e-08	5.31055e-07	glcB	PTS system glucose-specific transporter subunit IIABC
SAOUHSC_00324	64.1493	3.10874	7.01345e-18	2.09099e-16		50S ribosomal protein L7 serine acetyltransferase
SAOUHSC_00925	176.836	3.12523	2.97733e-18	9.30959e-17	opp-3D	hypothetical
SAOUHSC_01319	73.9458	3.14224	6.96484e-24	3.02675e-22	thrD	aspartate kinase
SAOUHSC_00180	226.378	3.14291	1.4998e-10	2.27544e-09		hypothetical
SAOUHSC_02889	1.52088	3.18553	0.0110183	0.0349207		hypothetical
SAOUHSC_02756	391.58	3.19395	5.56177e-28	4.19423e-26		hypothetical
SAOUHSC_02662	8.26934	3.20362	1.80914e-06	1.45412e-05	scrA	PTS system sucrose-specific transporter subunit IIBC, partial
SAOUHSC_00094	1275.57	3.22449	9.93063e-28	7.07282e-26	sasD	hypothetical
SAOUHSC_00423	265.621	3.2431	6.69966e-13	1.32138e-11		hypothetical
SAOUHSC_00178	149.293	3.27377	6.87681e-11	1.08173e-09		maltose ABC transporter permease
SAOUHSC_02924	185.68	3.33192	2.38097e-12	4.48882e-11		4-aminobutyrate aminotransferase
SAOUHSC_01400	313.77	3.34514	1.1344e-13	2.4442e-12	alr2	alanine racemase
SAOUHSC_00913	60.349	3.37404	1.06141e-07	1.10628e-06		hypothetical
SAOUHSC_00845	31.0144	3.3854	8.78555e-06	6.2747e-05		hypothetical
SAOUHSC_02661	467.161	3.40428	2.79996e-11	4.66175e-10	scrA	PTS system sucrose-specific transporter subunit IIBC
SAOUHSC_02869	765.167	3.44232	2.80265e-31	2.66148e-29	rocA	1-pyrroline-5-carboxylate dehydrogenase
SAOUHSC_02281	456.481	3.45211	1.21638e-18	3.94784e-17	ilvD	dihydroxy-acid dehydratase
SAOUHSC_01416	1074.13	3.47304	6.43379e-32	7.17227e-30		dihydrolipoamide succinyltransferase
SAOUHSC_00183	354.099	3.48996	4.2978e-26	2.6877e-24	uhpT	sugar phosphate antiporter
SAOUHSC_01601	427.478	3.49326	2.01851e-17	5.75051e-16	malR	maltose operon transcriptional repressor
SAOUHSC_02815	1881.83	3.49551	4.7085e-08	5.22623e-07		hypothetical
SAOUHSC_01399	304.49	3.49738	5.9037e-11	9.40192e-10	dapI	hypothetical
SAOUHSC_00926	251.957	3.50538	1.50135e-20	5.66097e-19	opp-3F	oligopeptide ABC transporter ATP-binding protein
SAOUHSC_02287	469.913	3.54052	2.50384e-16	6.48468e-15	leuC	isopropylmalate isomerase large subunit
SAOUHSC_01418	2344.31	3.56876	0.000577852	1.95111e-29	sucA	2-oxoglutarate dehydrogenase E1 component
SAOUHSC_02757	79.2792	3.57369	1.08752e-16	2.93517e-15		hypothetical
SAOUHSC_02286	348.827	3.61027	4.06089e-20	1.42632e-18	leuB	3-isopropylmalate dehydrogenase
SAOUHSC_00927	513.192	3.61275	3.90163e-35	7.69521e-33	opp-3A	oligopeptide ABC transporter substrate-binding protein
SAOUHSC_02289	497.274	3.63593	2.39542e-15	5.96297e-14	ilvA2	threonine dehydratase
SAOUHSC_02251	45.1193	3.65391	3.58488e-15	8.67135e-14		hypothetical
SAOUHSC_01910	765.541	3.66283	4.28108e-31	3.92025e-29	pckA	phosphoenolpyruvate carboxykinase
SAOUHSC_00505	10020	3.67917	3.42774e-32	3.99488e-30	clpC	endopeptidase
SAOUHSC_00401	169.455	3.68003	8.54387e-09	1.01855e-07		hypothetical
SAOUHSC_02254	7420.17	3.713	2.61804e-25	1.42823e-23	groEL	chaperonin GroEL
SAOUHSC_00502	1468.45	3.75068	1.09644e-47	5.62254e-45	ctsR	hypothetical
SAOUHSC_00233	913.333	3.78093	1.40173e-05	9.66137e-05	lrgB	antiholin-like protein LrgB
SAOUHSC_02288	221.926	3.80833	1.35729e-17	3.95466e-16	leuD	3-isopropylmalate dehydratase small subunit
SAOUHSC_02250	100.491	3.81063	7.649e-25	3.70038e-23		phage terminase small subunit
SAOUHSC_02806	725.287	3.85969	3.56171e-20	1.32351e-18	gntP	gluconate permease
SAOUHSC_00195	559.333	3.86691	9.17776e-14	1.99422e-12	fadA	acetyl-CoA acetyltransferase
SAOUHSC_02282	535.435	3.88592	1.74804e-25	1.01863e-23	ilvB	acetolactate synthase large subunit
SAOUHSC_00199	469.154	3.90402	4.10102e-13	8.34526e-12	fadX	hypothetical
SAOUHSC_01683	32804.6	3.90506	4.01122e-33	6.04987e-31	dnaK	molecular chaperone DnaK
SAOUHSC_00503	1786.54	3.92941	1.35858e-48	1.16113e-45	mcsA	UvrB/UvrC motif-containing protein
SAOUHSC_02283	70.1012	3.92986	5.44119e-15	1.29178e-13	ilvH	acetolactate synthase 1 regulatory subunit
SAOUHSC_02285	627.384	3.95872	1.02027e-19	3.5351e-18	leuA	2-isopropylmalate synthase
SAOUHSC_02255	201.388	3.95944	1.51713e-16	4.01023e-15	groES	co-chaperone GroES
SAOUHSC_01760	91.6164	3.98365	4.09752e-25	2.11522e-23		hypothetical
SAOUHSC_01761	220.771	3.99096	9.41304e-26	5.6128e-24		hypothetical
SAOUHSC_01794	517.337	4.03485	2.4506e-45	8.97618e-43	gapB	glyceraldehyde 3-phosphate dehydrogenase 2
SAOUHSC_02872	152.745	4.07128	1.91872e-21	7.45392e-20	cwrA	hypothetical
SAOUHSC_00504	3070.85	4.09302	1.79204e-83	4.5948e-80	mcsB	ATP:guanido phosphotransferase
SAOUHSC_00132	471.262	4.09884	5.50894e-13	1.10351e-11	aldA	aldehyde dehydrogenase
SAOUHSC_01684	3953.83	4.1584	2.9304e-47	1.25226e-44	grpE	heat shock protein GrpE
SAOUHSC_00198	472.135	4.19864	7.59571e-18	2.23855e-16	fadE	hypothetical
SAOUHSC_02284	295.073	4.21213	4.61298e-23	1.93896e-21	ilvC	ketol-acid reductoisomerase
SAOUHSC_00196	705.392	4.21595	5.86181e-14	1.29566e-12	fadB	hypothetical
SAOUHSC_01685	14015.2	4.2347	5.62822e-43	1.60342e-40	hrcA	heat-inducible transcription repressor HrcA
SAOUHSC_02442	61.4752	4.34997	2.68319e-30	2.29324e-28		hypothetical
SAOUHSC_00899	982.806	4.36092	1.57127e-19	5.30096e-18	argG	argininosuccinate synthase
SAOUHSC_00535	1410.32	4.40544	5.31719e-26	3.24602e-24		hypothetical
SAOUHSC_00898	1728.87	4.41088	2.35295e-24	1.0969e-22	argH	argininosuccinate lyase
SAOUHSC_02441	264.209	4.41162	1.8494e-25	1.05375e-23	asp23	alkaline shock protein 23
SAOUHSC_02443	242.608	4.41872	2.28386e-43	7.31978e-41		hypothetical
SAOUHSC_00197	386.726	4.621	6.71946e-15	1.58061e-13	fadD	hypothetical
SAOUHSC_02425	517.509	4.66054	4.3038e-24	1.93595e-22		hypothetical
SAOUHSC_01121	4976.32	4.66369	5.34983e-05	4.03961e-33	hla	alpha-hemolysin
SAOUHSC_02377	1791.46	4.6657	5.64742e-33	7.88392e-31	pdp	pyrimidine-nucleoside phosphorylase
SAOUHSC_03006	538.671	4.68382	1.83977e-32	2.24627e-30	gehA	lipase
SAOUHSC_01024	2.47218	4.70137	1.30952e-13	0.00095063	graF	hypothetical
SAOUHSC_00650	72.9342	4.7017	4.52043e-34	8.27884e-32		hypothetical
SAOUHSC_02376	1452.43	4.77228	9.59352e-34	1.63985e-31		hypothetical
SAOUHSC_02379	1210.6	4.9911	5.84222e-33	7.88392e-31	deoC2	deoxyribose-phosphate aldolase
SAOUHSC_01819	9100.44	5.02324	3.05262e-14	6.86572e-13	uspA1	hypothetical
SAOUHSC_02381	8378.97	5.06372	8.426e-48	5.40107e-45		hypothetical
SAOUHSC_02378	192.638	5.08029	1.27181e-30	1.12446e-28		hypothetical
SAOUHSC_02708	875.514	5.30106	5.15783e-17	1.43747e-15	hlgA	gamma-hemolysin h-gamma-II subunit
SAOUHSC_02709	993.145	5.40601	3.77903e-20	1.34576e-18	hlgC	leukocidin s subunit
SAOUHSC_01398	786.679	5.45487	1.45437e-31	1.4916e-29	dapD	2,3,4,5-tetrahydropyridine-2-carboxylate N-succinyltransferase
SAOUHSC_00767	1373.57	5.57027	7.3898e-33	9.47373e-31	saHPF	hibernation factor
SAOUHSC_00962	222.231	5.61983	5.20172e-06	1.20669e-54		hypothetical
SAOUHSC_01396	915.214	5.74303	1.60501e-24	7.62083e-23	dapA	4-hydroxy-tetrahydrodipicolinate synthase
SAOUHSC_01397	764.242	5.79172	6.16818e-25	3.04139e-23	dapB	4-hydroxy-tetrahydrodipicolinate reductase
SAOUHSC_01395	889.985	5.98185	4.42127e-24	1.95451e-22	asd	aspartate semialdehyde dehydrogenase
SAOUHSC_02710	1873.29	6.10946	1.86843e-21	7.37025e-20	hlgB	leukocidin f subunit
SAOUHSC_02663	830.267	6.29579	1.11475e-31	1.19093e-29		hypothetical
SAOUHSC_00912	28483.7	6.31017	3.30924e-42	8.48489e-40	clpB	ATP-dependent Clp protease ATP-binding subunit ClpB
SAOUHSC_01394	996.906	6.43538	1.07505e-22	4.44584e-21	lysC	aspartate kinase
SAOUHSC_00086	4537.01	6.56879	1.66946e-28	1.29712e-26	butA	acetoin reductase
SAOUHSC_00560	908.868	6.63622	5.93909e-40	1.38435e-37		hypothetical
SAOUHSC_00561	51228	8.67084	2.77459e-30	2.29485e-28	vraX	hypothetical
SAOUHSC_00778	194.683	9.88315	1.14466e-33	1.83432e-31		hypothetical
