# Supplementary material for: A Photoconvertible Reporter System for Bacterial Metabolic Activity Reveals That Staphylococcus aureus Enters a Dormant-Like State to Persist within Macrophages
Source: mBio. 2022 Sep 14;13(5):e02316-22. doi: 10.1128/mbio.02316-22 (PMC9600638; doi:10.1128/mbio.02316-22)
Supplement: TABLE S5 [file mbio.02316-22-s0006.xlsx]

## Sheet: Table S5
Supplementary Table S5. Genes exhibiting differential expression in both green and red intracellular S. aureus respect to S. aureus in the infection inoculum
	Physiologically active green fluorescent intracellular S. aureus				Physiologically inactve red fluorescent intracellular S. aureus
Gene_tag	baseMean	log2 FC green vs ctr	pvalue	padj	baseMean	log2FoldChange	pvalue	padj	Symbol	Description
SAOUHSC_00561	82557.2	8.38826	8.41439e-47	5.29686e-44	51228	8.67084	2.77459e-30	2.29485e-28	vraX	hypothetical
SAOUHSC_00778	95.1454	7.86016	4.04097e-20	2.21199e-18	194.683	9.88315	1.14466e-33	1.83432e-31		hypothetical
SAOUHSC_00560	1313.14	6.20571	6.32857e-53	1.27298e-49	908.868	6.63622	5.93909e-40	1.38435e-37		hypothetical
SAOUHSC_02663	1096.41	5.72315	1.9381e-34	6.97163e-32	830.267	6.29579	1.11475e-31	1.19093e-29		hypothetical
SAOUHSC_01394	889.546	5.29618	9.74035e-19	4.54189e-17	996.906	6.43538	1.07505e-22	4.44584e-21	lysC	aspartate kinase
SAOUHSC_00912	26973.3	5.21679	3.75085e-21	2.36116e-19	28483.7	6.31017	3.30924e-42	8.48489e-40	clpB	ATP-dependent Clp protease ATP-binding subunit ClpB
SAOUHSC_00086	3081.64	5.00786	1.37238e-30	3.14151e-28	4537.01	6.56879	1.66946e-28	1.29712e-26	butA	acetoin reductase
SAOUHSC_01395	870.638	4.96398	1.52695e-21	1.03915e-19	889.985	5.98185	4.42127e-24	1.95451e-22	asd	aspartate semialdehyde dehydrogenase
SAOUHSC_00183	1763.71	4.91838	1.01111e-52	1.27298e-49	354.099	3.48996	4.2978e-26	2.6877e-24	uhpT	sugar phosphate antiporter
SAOUHSC_01397	795.214	4.86268	2.32332e-27	3.07901e-25	764.242	5.79172	6.16818e-25	3.04139e-23	dapB	4-hydroxy-tetrahydrodipicolinate reductase
SAOUHSC_02710	1549.24	4.85999	4.37614e-20	2.32034e-18	1873.29	6.10946	1.86843e-21	7.37025e-20	hlgB	leukocidin f subunit
SAOUHSC_01396	817.562	4.58777	5.84836e-19	2.77852e-17	915.214	5.74303	1.60501e-24	7.62083e-23	dapA	4-hydroxy-tetrahydrodipicolinate synthase
SAOUHSC_01398	827.384	4.53586	2.61432e-30	5.06374e-28	786.679	5.45487	1.45437e-31	1.4916e-29	dapD	2,3,4,5-tetrahydropyridine-2-carboxylate N-succinyltransferase
SAOUHSC_03006	850.02	4.37318	1.94544e-27	2.72146e-25	538.671	4.68382	1.83977e-32	2.24627e-30	gehA	lipase
SAOUHSC_00197	620.024	4.36957	6.08781e-22	4.94487e-20	386.726	4.621	6.71946e-15	1.58061e-13	fadD	hypothetical
SAOUHSC_00962	185.97	4.32775	1.94227e-39	9.78129e-37	222.231	5.61983	5.20172e-06	1.20669e-54		hypothetical
SAOUHSC_02709	887.035	4.25769	1.2774e-19	6.30683e-18	993.145	5.40601	3.77903e-20	1.34576e-18	hlgC	leukocidin s subunit
SAOUHSC_02381	9287.63	4.2188	2.20133e-29	3.46435e-27	8378.97	5.06372	8.426e-48	5.40107e-45		hypothetical
SAOUHSC_02662	30.9859	4.13444	1.81453e-19	8.78651e-18	8.26934	3.20362	1.80914e-06	1.45412e-05	scrA	PTS system sucrose-specific transporter subunit IIBC, partial
SAOUHSC_02708	739.302	4.06799	3.65361e-16	1.41535e-14	875.514	5.30106	5.15783e-17	1.43747e-15	hlgA	gamma-hemolysin h-gamma-II subunit
SAOUHSC_00198	815.956	4.05231	9.40627e-27	1.18425e-24	472.135	4.19864	7.59571e-18	2.23855e-16	fadE	hypothetical
SAOUHSC_02379	1267.57	4.00992	9.93795e-14	2.81166e-12	1210.6	4.9911	5.84222e-33	7.88392e-31	deoC2	deoxyribose-phosphate aldolase
SAOUHSC_01121	6272.88	4.00649	1.68669e-20	9.87693e-19	4976.32	4.66369	5.34983e-05	4.03961e-33	hla	alpha-hemolysin
SAOUHSC_00196	1151.57	3.97655	1.90097e-23	1.77283e-21	705.392	4.21595	5.86181e-14	1.29566e-12	fadB	hypothetical
SAOUHSC_02425	648.078	3.95757	3.14215e-15	1.13028e-13	517.509	4.66054	4.3038e-24	1.93595e-22		hypothetical
SAOUHSC_02442	82.0892	3.93675	6.5145e-22	5.12609e-20	61.4752	4.34997	2.68319e-30	2.29324e-28		hypothetical
SAOUHSC_02443	319.168	3.85023	1.11653e-23	1.08132e-21	242.608	4.41872	2.28386e-43	7.31978e-41		hypothetical
SAOUHSC_01794	885.135	3.8361	4.64703e-31	1.30014e-28	517.337	4.03485	2.4506e-45	8.97618e-43	gapB	glyceraldehyde 3-phosphate dehydrogenase 2
SAOUHSC_00195	1018.36	3.79405	1.40328e-20	8.41301e-19	559.333	3.86691	9.17776e-14	1.99422e-12	fadA	acetyl-CoA acetyltransferase
SAOUHSC_00535	1835.61	3.76495	1.38429e-21	9.95896e-20	1410.32	4.40544	5.31719e-26	3.24602e-24		hypothetical
SAOUHSC_02377	1949.43	3.74811	2.39265e-13	6.14763e-12	1791.46	4.6657	5.64742e-33	7.88392e-31	pdp	pyrimidine-nucleoside phosphorylase
SAOUHSC_02378	159.836	3.73842	4.00462e-12	9.08435e-11	192.638	5.08029	1.27181e-30	1.12446e-28		hypothetical
SAOUHSC_00199	795.919	3.72924	1.37051e-29	2.46496e-27	469.154	3.90402	4.10102e-13	8.34526e-12	fadX	hypothetical
SAOUHSC_02376	1452.76	3.7284	1.64362e-13	4.31107e-12	1452.43	4.77228	9.59352e-34	1.63985e-31		hypothetical
SAOUHSC_02284	398.896	3.69444	5.22912e-24	5.48622e-22	295.073	4.21213	4.61298e-23	1.93896e-21	ilvC	ketol-acid reductoisomerase
SAOUHSC_02441	296	3.62092	1.25124e-14	4.03927e-13	264.209	4.41162	1.8494e-25	1.05375e-23	asp23	alkaline shock protein 23
SAOUHSC_02283	104.798	3.60228	8.96318e-17	3.69988e-15	70.1012	3.92986	5.44119e-15	1.29178e-13	ilvH	acetolactate synthase 1 regulatory subunit
SAOUHSC_00767	727.951	3.5664	2.50172e-13	6.36297e-12	1373.57	5.57027	7.3898e-33	9.47373e-31	saHPF	hibernation factor
SAOUHSC_01136	75.8508	3.5518	8.64065e-06	7.27664e-05	28.835	2.98968	6.71181e-05	0.0202982	psmβ2	phenol soluble modulin beta 2
SAOUHSC_01819	6649.01	3.49559	4.66374e-09	7.11715e-08	9100.44	5.02324	3.05262e-14	6.86572e-13	uspA1	hypothetical
SAOUHSC_01910	1323.13	3.49171	1.52386e-38	6.39514e-36	765.541	3.66283	4.28108e-31	3.92025e-29	pckA	phosphoenolpyruvate carboxykinase
SAOUHSC_02285	855.537	3.42704	1.45888e-18	6.55974e-17	627.384	3.95872	1.02027e-19	3.5351e-18	leuA	2-isopropylmalate synthase
SAOUHSC_02288	324.437	3.41219	4.42321e-20	2.32034e-18	221.926	3.80833	1.35729e-17	3.95466e-16	leuD	3-isopropylmalate dehydratase small subunit
SAOUHSC_00898	1700.35	3.35298	1.05775e-14	3.55122e-13	1728.87	4.41088	2.35295e-24	1.0969e-22	argH	argininosuccinate lyase
SAOUHSC_01399	536.855	3.31338	4.01253e-14	1.2028e-12	304.49	3.49738	5.9037e-11	9.40192e-10	dapI	hypothetical
SAOUHSC_00650	52.2563	3.28165	1.81139e-09	2.94263e-08	72.9342	4.7017	4.52043e-34	8.27884e-32		hypothetical
SAOUHSC_02255	264.036	3.272	1.12335e-13	3.07457e-12	201.388	3.95944	1.51713e-16	4.01023e-15	groES	co-chaperone GroES
SAOUHSC_02289	754.806	3.26776	2.35193e-15	8.58285e-14	497.274	3.63593	2.39542e-15	5.96297e-14	ilvA2	threonine dehydratase
SAOUHSC_02806	959.604	3.25648	9.79376e-18	4.25184e-16	725.287	3.85969	3.56171e-20	1.32351e-18	gntP	gluconate permease
SAOUHSC_01685	14644.5	3.25194	1.33222e-12	3.19479e-11	14015.2	4.2347	5.62822e-43	1.60342e-40	hrcA	heat-inducible transcription repressor HrcA
SAOUHSC_02661	837.893	3.23984	1.84146e-14	5.79599e-13	467.161	3.40428	2.79996e-11	4.66175e-10	scrA	PTS system sucrose-specific transporter subunit IIBC
SAOUHSC_02282	680.728	3.23498	1.50821e-21	1.03915e-19	535.435	3.88592	1.74804e-25	1.01863e-23	ilvB	acetolactate synthase large subunit
SAOUHSC_02872	172.152	3.22845	1.21334e-14	3.96779e-13	152.745	4.07128	1.91872e-21	7.45392e-20	cwrA	hypothetical
SAOUHSC_01418	3715.59	3.22441	1.80998e-24	2.07161e-22	2344.31	3.56876	0.000577852	1.95111e-29	sucA	2-oxoglutarate dehydrogenase E1 component
SAOUHSC_00899	900.136	3.18937	2.22824e-11	4.52477e-10	982.806	4.36092	1.57127e-19	5.30096e-18	argG	argininosuccinate synthase
SAOUHSC_00156	231.996	3.18597	8.02265e-22	6.12152e-20	87.2683	2.74681	9.55103e-12	1.67732e-10		hypothetical
SAOUHSC_02286	509.546	3.18185	2.06976e-20	1.15815e-18	348.827	3.61027	4.06089e-20	1.42632e-18	leuB	3-isopropylmalate dehydrogenase
SAOUHSC_00927	757.334	3.1745	1.75119e-29	2.93966e-27	513.192	3.61275	3.90163e-35	7.69521e-33	opp-3A	oligopeptide ABC transporter substrate-binding protein
SAOUHSC_00178	278.059	3.1653	1.04256e-11	2.24373e-10	149.293	3.27377	6.87681e-11	1.08173e-09		maltose ABC transporter permease
SAOUHSC_00157	172.162	3.1283	7.00151e-13	1.69517e-11	65.2511	2.78783	9.40729e-08	9.92605e-07	murQ	N-acetylmuramic acid-6-phosphate etherase
SAOUHSC_00926	384.831	3.12589	1.26657e-17	5.40548e-16	251.957	3.50538	1.50135e-20	5.66097e-19	opp-3F	oligopeptide ABC transporter ATP-binding protein
SAOUHSC_02808	486.959	3.11731	4.00536e-22	3.36183e-20	233.916	2.99423	5.13416e-18	1.56714e-16	gntK	gluconate kinase
SAOUHSC_01684	4008.16	3.11434	1.19184e-13	3.22694e-12	3953.83	4.1584	2.9304e-47	1.25226e-44	grpE	heat shock protein GrpE
SAOUHSC_01760	107.654	3.03902	1.36586e-13	3.65877e-12	91.6164	3.98365	4.09752e-25	2.11522e-23		hypothetical
SAOUHSC_01400	508.505	3.03783	3.06348e-11	6.02645e-10	313.77	3.34514	1.1344e-13	2.4442e-12	alr2	alanine racemase
SAOUHSC_02869	1137.71	3.01531	7.34635e-23	6.37866e-21	765.167	3.44232	2.80265e-31	2.66148e-29	rocA	1-pyrroline-5-carboxylate dehydrogenase
SAOUHSC_00845	48.0591	2.97207	1.77811e-06	1.79811e-05	31.0144	3.3854	8.78555e-06	6.2747e-05		hypothetical
SAOUHSC_00132	434.679	2.95552	9.85847e-31	2.48236e-28	471.262	4.09884	5.50894e-13	1.10351e-11	aldA	aldehyde dehydrogenase
SAOUHSC_01683	35444.7	2.93997	3.62008e-10	6.65355e-09	32804.6	3.90506	4.01122e-33	6.04987e-31	dnaK	molecular chaperone DnaK
SAOUHSC_01014	959.918	2.9362	1.66848e-21	1.10559e-19	372.578	2.48479	2.68626e-10	4.83215e-13	purF	amidophosphoribosyltransferase
SAOUHSC_02287	612.702	2.93525	3.62713e-15	1.26849e-13	469.913	3.54052	2.50384e-16	6.48468e-15	leuC	isopropylmalate isomerase large subunit
SAOUHSC_00401	206.594	2.93104	3.1911e-08	4.185e-07	169.455	3.68003	8.54387e-09	1.01855e-07		hypothetical
SAOUHSC_01416	1474.86	2.92454	5.66842e-48	4.75769e-45	1074.13	3.47304	6.43379e-32	7.17227e-30		dihydrolipoamide succinyltransferase
SAOUHSC_02250	115.615	2.91239	2.5522e-10	4.76032e-09	100.491	3.81063	7.649e-25	3.70038e-23		phage terminase small subunit
SAOUHSC_01015	528.759	2.91055	9.65164e-24	9.72114e-22	192.366	2.32879	2.09192e-14	1.48229e-11	purM	phosphoribosylaminoimidazole synthetase
SAOUHSC_01017	1142.7	2.89689	2.31169e-31	7.27605e-29	408.636	2.29038	3.33146e-07	7.36803e-12	purH	bifunctional phosphoribosylaminoimidazolecarboxamide formyltransferase/IMP cyclohydrolase
SAOUHSC_01016	302.748	2.89142	6.85107e-29	1.01476e-26	100.717	2.06197	7.57332e-13	3.15198e-06	purN	phosphoribosylglycinamide formyltransferase
SAOUHSC_00504	2802.45	2.88756	1.06271e-16	4.31596e-15	3070.85	4.09302	1.79204e-83	4.5948e-80	mcsB	ATP:guanido phosphotransferase
SAOUHSC_02848	1880.17	2.88026	2.92129e-08	3.87407e-07	1087.78	3.10527	4.80518e-08	5.31055e-07	glcB	PTS system glucose-specific transporter subunit IIABC
SAOUHSC_02809	135.295	2.86038	3.36549e-15	1.19356e-13	59.0383	2.78264	8.24403e-09	9.87742e-08	gntR	gluconate operon transcriptional repressor
SAOUHSC_00925	293.747	2.84166	1.10682e-13	3.0626e-12	176.836	3.12523	2.97733e-18	9.30959e-17	opp-3D	hypothetical
SAOUHSC_01601	557.537	2.83842	1.8109e-15	6.80576e-14	427.478	3.49326	2.01851e-17	5.75051e-16	malR	maltose operon transcriptional repressor
SAOUHSC_00503	1733	2.81198	1.01965e-11	2.21335e-10	1786.54	3.92941	1.35858e-48	1.16113e-45	mcsA	UvrB/UvrC motif-containing protein
SAOUHSC_01761	198.701	2.78648	2.69232e-14	8.16779e-13	220.771	3.99096	9.41304e-26	5.6128e-24		hypothetical
SAOUHSC_02254	8248.73	2.77909	7.73761e-10	1.31644e-08	7420.17	3.713	2.61804e-25	1.42823e-23	groEL	chaperonin GroEL
SAOUHSC_02251	55.5326	2.77737	1.1521e-18	5.27454e-17	45.1193	3.65391	3.58488e-15	8.67135e-14		hypothetical
SAOUHSC_01013	948.293	2.76603	3.61186e-16	1.41535e-14	352.154	2.22126	0.00113463	3.95837e-09	purL	phosphoribosylformylglycinamidine synthase II
SAOUHSC_01012	222.521	2.76264	6.4498e-10	1.12004e-08	60.9008	1.78976	0.0041394	0.0048812	purQ	phosphoribosylformylglycinamidine synthase I
SAOUHSC_02714	123.81	2.75317	2.87541e-13	7.24029e-12	54.3468	2.54111	1.98551e-10	2.9771e-09	bioB	biotin synthase
SAOUHSC_00923	319.931	2.74821	5.85765e-09	8.83207e-08	174.151	2.8976	1.33466e-07	1.36883e-06	opp-3B	hypothetical
SAOUHSC_02281	567.3	2.74299	2.15755e-12	4.98413e-11	456.481	3.45211	1.21638e-18	3.94784e-17	ilvD	dihydroxy-acid dehydratase
SAOUHSC_00177	269.99	2.73525	2.31603e-10	4.35206e-09	157.807	2.97218	2.49658e-10	3.70014e-09	malF	maltose ABC transporter permease
SAOUHSC_00179	289.687	2.70203	2.08659e-10	3.9504e-09	175.439	3.00501	1.92478e-09	2.53083e-08		hypothetical
SAOUHSC_02757	90.0082	2.68038	1.99607e-11	4.08626e-10	79.2792	3.57369	1.08752e-16	2.93517e-15		hypothetical
SAOUHSC_00423	366.075	2.65888	1.47427e-11	3.06794e-10	265.621	3.2431	6.69966e-13	1.32138e-11		hypothetical
SAOUHSC_02924	235.914	2.63023	7.7221e-10	1.31644e-08	185.68	3.33192	2.38097e-12	4.48882e-11		4-aminobutyrate aminotransferase
SAOUHSC_02815	2214.56	2.62641	3.11268e-05	0.000230521	1881.83	3.49551	4.7085e-08	5.22623e-07		hypothetical
SAOUHSC_01018	1139.26	2.6046	1.9404e-24	2.12432e-22	535.676	2.43795	3.56332e-13	2.79801e-12	purD	phosphoribosylamine--glycine ligase
SAOUHSC_00180	317.753	2.58576	3.8588e-08	5.03444e-07	226.378	3.14291	1.4998e-10	2.27544e-09		hypothetical
SAOUHSC_01818	1693.92	2.58142	1.50323e-13	3.98434e-12	1153.16	3.05657	3.77754e-19	1.24175e-17	ald2	alanine dehydrogenase
SAOUHSC_01602	156.862	2.52172	9.05448e-08	1.12867e-06	106.208	3.06355	1.6661e-09	2.22493e-08	xseB	exodeoxyribonuclease VII small subunit
SAOUHSC_00505	9638.25	2.51239	2.80705e-11	5.60965e-10	10020	3.67917	3.42774e-32	3.99488e-30	clpC	endopeptidase
SAOUHSC_00502	1328.1	2.50406	1.26097e-11	2.66816e-10	1468.45	3.75068	1.09644e-47	5.62254e-45	ctsR	hypothetical
SAOUHSC_00160	431.547	2.49439	4.2844e-12	9.63224e-11	235.814	2.57993	9.13405e-13	1.77422e-11	murR	hypothetical
SAOUHSC_00934	28021.3	2.4881	2.27797e-14	7.0424e-13	17072.7	2.78185	1.9785e-31	5.90608e-10	spxA	transcriptional regulator Spx
SAOUHSC_00158	353.167	2.46945	5.7533e-12	1.28202e-10	156.905	2.24027	1.46495e-09	1.96656e-08	murP	PTS system transporter
SAOUHSC_01105	4480.45	2.46202	1.16658e-05	9.50634e-05	2395.5	2.55763	0.000135678	0.000324278	sdhB	succinate dehydrogenase iron-sulfur subunit
SAOUHSC_00176	179.296	2.44221	1.86389e-07	2.19961e-06	102.509	2.58333	3.23747e-07	3.0744e-06	malE	extracellular solute-binding protein
SAOUHSC_01319	95.8102	2.42296	2.23879e-18	9.88996e-17	73.9458	3.14224	6.96484e-24	3.02675e-22	thrD	aspartate kinase
SAOUHSC_02488	172.565	2.40971	1.92149e-05	0.000152148	85.585	2.4145	1.45352e-05	9.99147e-05	rpmJ	50S ribosomal protein L36
SAOUHSC_00924	263.922	2.40879	2.48162e-08	3.32378e-07	114.998	2.13583	4.91845e-06	3.67665e-05	opp-3C	hypothetical
SAOUHSC_01919	1095.2	2.39636	4.39735e-11	8.58335e-10	635.021	2.59638	1.58411e-10	2.38922e-09		hypothetical
SAOUHSC_00094	1502.43	2.36772	6.76419e-13	1.65465e-11	1275.57	3.22449	9.93063e-28	7.07282e-26	sasD	hypothetical
SAOUHSC_00358	89.054	2.35938	2.0054e-08	2.71483e-07	44.3377	2.18704	2.4166e-06	1.90066e-05		hypothetical
SAOUHSC_00424	170.78	2.35537	4.57729e-10	8.23258e-09	113.229	2.80659	5.67126e-11	9.0882e-10	metP2	ABC transporter permease
SAOUHSC_02691	167.227	2.34938	8.72593e-12	1.92736e-10	116.005	2.94361	4.07388e-30	3.2642e-28		hypothetical
SAOUHSC_00188	2745.15	2.33179	2.46618e-06	2.36116e-05	1232.98	2.07478	0.000782806	0.00353468	pflA	pyruvate formate-lyase 1 activating enzyme
SAOUHSC_00099	542.926	2.31546	2.0179e-20	1.15479e-18	326.066	2.64258	6.4431e-18	1.94354e-16		hypothetical
SAOUHSC_01320	306.512	2.30604	6.71719e-10	1.15849e-08	246.382	3.07101	3.31022e-12	6.10604e-11	hom	homoserine dehydrogenase
SAOUHSC_01847	101.749	2.29804	7.41519e-15	2.52317e-13	66.0523	2.36278	5.45651e-06	4.03184e-05		hypothetical
SAOUHSC_00313	463.876	2.28585	3.31028e-10	6.12889e-09	259.276	2.38761	3.59586e-09	4.49745e-08		hypothetical
SAOUHSC_00828	237.424	2.27343	1.7988e-25	2.15685e-23	87.1342	1.78111	3.4847e-07	3.28484e-06		hypothetical
SAOUHSC_02756	444.57	2.27146	3.3391e-06	3.06856e-05	391.58	3.19395	5.56177e-28	4.19423e-26		hypothetical
SAOUHSC_01321	690.276	2.27077	6.76841e-13	1.65465e-11	497.502	2.86004	2.35337e-26	1.50851e-24	thrC	threonine synthase
SAOUHSC_00310	421.615	2.26785	7.93873e-11	1.53767e-09	347.128	3.0218	8.08533e-11	1.25641e-09	ulaA	PTS ascorbate transporter subunit IIC
SAOUHSC_01104	7067.9	2.26056	1.82844e-05	0.000146041	3484.15	2.2203	0.00361141	0.000752986	sdhA	succinate dehydrogenase flavoprotein subunit
SAOUHSC_00894	680.086	2.24951	2.18288e-16	8.72459e-15	402.143	2.4705	4.5888e-22	1.86757e-20	rocD	ornithine--oxo-acid transaminase
SAOUHSC_00895	2111.77	2.22538	1.73842e-11	3.58798e-10	1595.66	2.8984	2.24453e-14	5.13837e-13	gudB	glutamate dehydrogenase
SAOUHSC_01846	264.806	2.22455	2.19634e-30	4.60865e-28	165.094	2.4995	3.32611e-25	1.7767e-23	acsA	acetate--CoA ligase
SAOUHSC_00426	253.698	2.21725	4.29295e-09	6.59124e-08	164.17	2.64496	1.83621e-08	2.12074e-07	metQ2	ABC transporter substrate-binding protein
SAOUHSC_02692	118.58	2.20417	1.19113e-06	1.23937e-05	84.7213	2.85798	1.80905e-16	4.73306e-15		hypothetical
SAOUHSC_02161	609.016	2.19569	5.59602e-05	0.000389248	344.675	2.31872	0.000414374	0.00202758	eap/map	MHC class II analog protein
SAOUHSC_00913	55.4394	2.19354	5.99007e-07	6.47339e-06	60.349	3.37404	1.06141e-07	1.10628e-06		hypothetical
SAOUHSC_01401	759.3	2.1627	6.00682e-09	8.9498e-08	509.614	2.63628	8.35351e-12	1.48739e-10	lysA	diaminopimelate decarboxylase
SAOUHSC_01972	1446.42	2.1595	9.72671e-09	1.39158e-07	1066.84	2.80969	2.61348e-21	1.00014e-19	prsA	protein export protein PrsA
SAOUHSC_00311	43.8495	2.13572	2.50016e-06	2.38462e-05	19.1561	1.91949	0.00113709	0.00488359		hypothetical
SAOUHSC_01991	318.14	2.12935	1.91941e-06	1.91788e-05	225.695	2.70393	2.14747e-09	2.79498e-08		ABC transporter permease
SAOUHSC_01707	546.18	2.11414	1.08352e-09	1.78321e-08	454.063	2.94778	6.53209e-28	4.78522e-26		hypothetical
SAOUHSC_00842	486.813	2.10841	1.14185e-08	1.60624e-07	273.299	2.28288	5.82539e-10	8.20676e-09	metN1	ABC transporter ATP-binding protein
SAOUHSC_01322	590.057	2.10833	1.21012e-14	3.96779e-13	442.635	2.76552	4.69974e-27	3.17109e-25	thrB	homoserine kinase
SAOUHSC_00843	441.871	2.10592	1.11146e-07	1.35201e-06	212.322	2.02153	2.94592e-06	2.28197e-05	metP1	hypothetical
SAOUHSC_00097	182.606	2.10022	9.76589e-10	1.62851e-08	116.029	2.52761	3.21684e-14	7.17215e-13	deoD1	purine nucleoside phosphorylase
SAOUHSC_02971	527.316	2.06772	1.53088e-05	0.000123947	420.814	2.8767	4.30753e-08	4.80196e-07	aur	zinc metalloproteinase aureolysin
SAOUHSC_00181	421.387	2.06567	2.35446e-06	2.28901e-05	329.205	2.7598	5.23085e-10	7.45106e-09		hypothetical
SAOUHSC_00314	239.843	2.06218	2.17625e-08	2.93037e-07	94.9653	1.67807	0.000701996	0.00323726	mepR	hypothetical
SAOUHSC_02248	197.589	2.05664	3.70596e-09	5.72491e-08	147.682	2.79539	1.35773e-11	2.32081e-10		hypothetical
SAOUHSC_02265	3498.33	2.04154	1.78574e-05	0.000143658	1689.6	1.90613	0.00223962	0.0089865	agrA	accessory gene regulator protein A
SAOUHSC_00556	1194.73	2.02582	2.09217e-05	0.000164115	734.382	2.35034	4.09421e-06	3.09632e-05	proP	proline/betaine transporter
SAOUHSC_00656	67.0306	2.02571	6.44247e-10	1.12004e-08	29.5148	1.7571	0.000439999	0.00213666	dhaL	hypothetical
SAOUHSC_00844	426.121	2.02401	1.62089e-14	5.16632e-13	235.477	2.10941	1.60493e-12	3.07092e-11	metQ1	hypothetical
SAOUHSC_00371	351.386	2.00128	3.2682e-12	7.48121e-11	222.997	2.32359	8.05929e-12	1.44504e-10		hypothetical
SAOUHSC_00435	1463.34	1.98333	3.35255e-07	3.78552e-06	800.141	2.07723	1.90375e-06	1.51121e-05	gltB	glutamate synthase large subunit
SAOUHSC_01884	898.515	1.98111	4.24148e-10	7.73916e-09	491.643	2.06471	3.21709e-08	3.60201e-07		hypothetical
SAOUHSC_01849	167.751	1.97775	1.45765e-10	2.78058e-09	116.891	2.309	4.24094e-07	3.93977e-06		hypothetical
SAOUHSC_01055	1269.53	1.97248	1.16171e-08	1.62511e-07	935.902	2.6152	0.000510589	3.73889e-08	imp	inositol monophosphatase family protein
SAOUHSC_02264	4742.14	1.96807	5.82892e-05	0.000403852	2506.46	1.99614	0.00345252	0.0129989	agrC	accessory gene regulator protein C
SAOUHSC_03020	50.9519	1.96239	3.67805e-06	3.34344e-05	51.0108	2.99024	5.66081e-12	1.0275e-10		hypothetical
SAOUHSC_00647	2437.35	1.95773	4.09433e-14	1.21289e-12	1381.37	2.12067	2.8001e-10	4.10255e-09		hypothetical
SAOUHSC_00294	243.641	1.94599	2.17935e-05	0.000169371	185.035	2.60343	4.17934e-07	3.89667e-06	nanT	hypothetical
SAOUHSC_00312	80.3698	1.92364	8.87756e-05	0.000586711	52.6327	2.357	6.38499e-06	4.66414e-05		hypothetical
SAOUHSC_01918	355.242	1.92283	8.77484e-14	2.53966e-12	224.856	2.25	6.34208e-22	2.54079e-20		hypothetical
SAOUHSC_00951	879.591	1.91463	5.8187e-06	5.1229e-05	418.687	1.791	0.00960352	0.000552203		hypothetical
SAOUHSC_02261	2495.18	1.91398	4.22367e-05	0.000305609	1125.65	1.63914	0.0153725	0.0462618	agrB	accessory gene regulator protein B
SAOUHSC_01682	2831.53	1.90835	2.05159e-07	2.39163e-06	2135.81	2.61581	2.34372e-14	5.31795e-13	dnaJ	chaperone protein DnaJ
SAOUHSC_01709	261.152	1.89276	5.16364e-10	9.22131e-09	188.501	2.59512	8.29154e-17	2.26165e-15		acetyl-CoA carboxylase biotin carboxylase
SAOUHSC_02923	973.226	1.88404	0.000374533	0.00198542	640.801	2.33378	5.11496e-05	0.000312256		hypothetical
SAOUHSC_01007	1104.69	1.87787	2.36934e-09	3.75219e-08	733.183	2.34523	4.19907e-13	4.74106e-10	folD	bifunctional 5,10-methylene-tetrahydrofolate dehydrogenase/ 5,10-methylene-tetrahydrofolate cyclohydrolase
SAOUHSC_01103	1192.13	1.87623	9.83548e-05	0.000644669	539.211	1.64895	0.000337571	0.0135573	sdhC	succinate dehydrogenase cytochrome b-558 subunit
SAOUHSC_00324	63.3641	1.86743	4.47311e-10	8.10308e-09	64.1493	3.10874	7.01345e-18	2.09099e-16		50S ribosomal protein L7 serine acetyltransferase
SAOUHSC_02566	751.513	1.8669	5.3977e-10	9.57142e-09	388.246	1.87316	4.18492e-09	5.13404e-08		hypothetical
SAOUHSC_01708	189.031	1.79343	1.29849e-08	1.8064e-07	147.526	2.64526	2.41903e-18	7.65728e-17	pxpA	LamB/YcsF family protein
SAOUHSC_02584	237.452	1.78835	9.19419e-20	4.63019e-18	121.271	1.81171	3.00761e-12	5.62885e-11		hypothetical
SAOUHSC_02249	137.203	1.77141	7.29275e-09	1.06762e-07	102.694	2.54313	5.75696e-25	2.89428e-23		hypothetical
SAOUHSC_02389	794.453	1.7677	7.98384e-05	0.000534662	645.415	2.59418	1.18178e-09	1.60322e-08	czrB	cation efflux family protein
SAOUHSC_00617	3845.8	1.76731	5.3457e-07	5.82704e-06	2929.04	2.48621	1.09136e-11	1.87801e-10		hypothetical
SAOUHSC_02670	484.247	1.74954	9.76943e-21	5.99986e-19	273.743	2.00867	1.88051e-15	4.72708e-14		hypothetical
SAOUHSC_01832	238.398	1.74932	1.09708e-13	3.0626e-12	155.098	2.20054	1.73703e-17	5.0042e-16		hypothetical
SAOUHSC_00468	2132.68	1.74918	9.91507e-07	1.04026e-05	776.19	1.06638	0.00599037	0.0210402	yabJ	hypothetical
SAOUHSC_03021	60.7719	1.72858	3.83141e-05	0.000278829	50.5888	2.56262	5.6851e-08	6.15047e-07		hypothetical
SAOUHSC_02876	166.695	1.72848	4.34748e-08	5.64276e-07	113.973	2.11832	3.50254e-09	4.40221e-08		hypothetical
SAOUHSC_00187	7980.29	1.72825	0.00135616	0.00611972	3412.22	1.39692	0.0149841	0.0453167	pflB	formate acetyltransferase
SAOUHSC_00658	65.9781	1.7268	1.02295e-07	1.25649e-06	42.4016	2.15017	6.69911e-09	8.14053e-08	dhaM	PTS system mannnose-specific family transporter subunit IIA
SAOUHSC_01681	4323.42	1.72291	7.81065e-06	6.62196e-05	3187.94	2.40822	1.26356e-14	2.94524e-13	prmA	50S ribosomal protein L11 methyltransferase
SAOUHSC_01009	265.482	1.71773	9.1023e-09	1.30969e-07	99.8465	1.25914	0.00675545	0.015162	purK	5-(carboxyamino)imidazole ribonucleotide synthase
SAOUHSC_02723	882.659	1.71735	2.29339e-14	7.0424e-13	547.381	2.05393	4.12484e-25	2.11522e-23		glycerate kinase
SAOUHSC_01386	77.1541	1.71653	0.000124063	0.000788867	40.9474	1.89667	0.000396971	0.00195737	pstA	phosphate ABC transporter permease
SAOUHSC_02724	437.894	1.71572	7.30369e-07	7.75978e-06	294.129	2.23115	1.00447e-11	1.75201e-10		hypothetical
SAOUHSC_02388	208.18	1.7088	4.78299e-06	4.25568e-05	173.097	2.59075	1.64381e-07	1.6524e-06	czrA	hypothetical
SAOUHSC_00469	1386.89	1.69058	6.49415e-15	2.24004e-13	526.459	1.0915	9.39708e-07	8.27977e-06		hypothetical
SAOUHSC_01833	354.618	1.67811	7.0143e-20	3.60449e-18	208.524	1.89185	1.40538e-16	3.75353e-15	serA	D-3-phosphoglycerate dehydrogenase
SAOUHSC_02669	865.726	1.67636	0.000391722	0.00206783	566.569	2.18356	9.2458e-06	6.58156e-05		hypothetical
SAOUHSC_00399	219.32	1.66754	0.00091492	0.00441335	31.0435	-2.10559	0.00655411	0.0227091	ssl11	superantigen-like protein
SAOUHSC_00130	33.8352	1.64342	0.000517409	0.00263732	24.9221	2.31693	3.10986e-06	2.38733e-05	IsdI	heme-degrading monooxygenase IsdI
SAOUHSC_01835	299.094	1.63395	9.00741e-09	1.30349e-07	168.54	1.90882	4.93245e-08	5.42782e-07		hypothetical
SAOUHSC_00166	94.5685	1.62143	1.06969e-05	8.77353e-05	53.1003	1.67759	5.39393e-06	3.99712e-05		hypothetical
SAOUHSC_01711	237.972	1.61402	5.13223e-07	5.66797e-06	207.451	2.50336	1.4922e-13	3.16198e-12		hypothetical
SAOUHSC_00896	67.4603	1.60993	3.01246e-06	2.79903e-05	48.2029	2.05302	2.73426e-07	2.63558e-06		hypothetical
SAOUHSC_01710	69.5409	1.60096	0.000249921	0.00143022	73.7905	2.87947	4.59438e-12	8.41427e-11		acetyl-CoA carboxylase biotin carboxyl carrier protein
SAOUHSC_02858	23.2052	1.59958	0.000278165	0.00154856	13.7882	1.91184	0.000103045	0.000576873		hypothetical
SAOUHSC_01385	72.8531	1.59071	0.00013987	0.00086963	46.2491	1.86017	0.000141165	0.000778381	pstB	phosphate transporter ATP-binding protein
SAOUHSC_03019	234.539	1.56489	7.07466e-06	6.07987e-05	154.959	2.08115	1.21488e-07	1.25602e-06		ABC transporter ATP-binding protein
SAOUHSC_02604	181.742	1.56427	3.00362e-06	2.79903e-05	115.035	2.04557	4.35093e-07	4.02736e-06		hypothetical
SAOUHSC_02862	373.839	1.55258	1.93245e-08	2.63022e-07	239.585	1.84973	5.29427e-05	0.000321671	clpL	ATP-dependent Clp protease ATP-binding subunit ClpC
SAOUHSC_00008	328.792	1.54759	0.000231344	0.00134222	217.754	2.03867	9.26654e-06	6.58156e-05	hutH	histidine ammonia-lyase
SAOUHSC_01005	481.532	1.53994	1.7248e-12	4.09721e-11	273.255	1.75105	0.000517299	8.47749e-12		hypothetical
SAOUHSC_02751	615.649	1.52823	3.12437e-08	4.11894e-07	313.712	1.46044	3.46219e-05	0.000218647		hypothetical
SAOUHSC_00655	110.415	1.52505	5.95212e-08	7.60784e-07	111.668	2.73883	2.2779e-25	1.26968e-23	dhaK	dihydroxyacetone kinase subunit DhaK
SAOUHSC_00317	370.471	1.52035	0.000221803	0.00130186	179.403	1.45299	0.000400412	0.00197055	glpT	glycerol-3-phosphate transporter
SAOUHSC_01008	135.685	1.50761	0.000222716	0.00130419	63.034	1.28103	2.86609e-11	0.0233436	purE	5-(carboxyamino)imidazole ribonucleotide mutase
SAOUHSC_01990	49.2809	1.49629	0.00799088	0.0276768	49.9001	2.7554	8.25872e-07	7.35256e-06	glnQ	amino acid ABC transporter ATP-binding protein
SAOUHSC_00619	54.9693	1.48444	0.0077064	0.0267651	36.3713	1.90538	0.00355696	0.0133725		hypothetical
SAOUHSC_02108	2220.43	1.48268	0.000714391	0.00353406	1605.04	2.14804	1.87842e-06	1.49573e-05	ftnA	ferritin
SAOUHSC_00897	169.602	1.48173	9.64404e-10	1.61891e-08	104.711	1.81282	3.83324e-11	6.22052e-10		hypothetical
SAOUHSC_02137	551.241	1.46053	2.07917e-09	3.35599e-08	253.597	1.22046	2.67506e-06	2.08476e-05	sdcS	sodium-dependent transporter
SAOUHSC_01389	53.2687	1.45611	0.00355533	0.0141651	43.1145	2.12776	8.41064e-05	0.000487894	pstS	phosphate ABC transporter substrate-binding protein
SAOUHSC_00131	56.5123	1.45011	0.00405015	0.0156896	47.3281	2.40904	2.08556e-05	0.000139254		hypothetical
SAOUHSC_02605	141.401	1.43943	1.89495e-05	0.00015052	82.6031	1.70713	2.91751e-07	2.80169e-06		hypothetical
SAOUHSC_02875	136.453	1.41116	6.13552e-06	5.36432e-05	84.3692	1.6182	1.74041e-06	1.4077e-05		D-lactate dehydrogenase
SAOUHSC_00300	3845.11	1.40936	3.58396e-05	0.000263872	1828.61	1.26709	0.0034375	0.0129614	gehB	lipase
SAOUHSC_00295	77.8715	1.40181	0.00812612	0.0279831	62.9398	2.1319	5.50837e-05	0.00033076	nanA	N-acetylneuraminate lyase
SAOUHSC_02647	781.522	1.39452	5.79179e-07	6.28609e-06	384.466	1.26574	0.00120124	0.0050993	mqo	malate:quinone oxidoreductase
SAOUHSC_01801	606.706	1.38528	9.86679e-08	1.21787e-06	577.479	2.47325	4.85159e-17	1.36697e-15	citC	isocitrate dehydrogenase
SAOUHSC_00532	527.949	1.37766	9.90814e-05	0.000644669	314.528	1.65158	4.52907e-05	0.000280496	kbl	2-amino-3-ketobutyrate coenzyme A ligase
SAOUHSC_01817	37.5164	1.37663	0.00120637	0.00558388	18.8601	1.5301	0.00465262	0.0167782		hypothetical
SAOUHSC_02583	633.057	1.37244	2.84821e-07	3.27479e-06	355.173	1.61386	4.09243e-10	5.86201e-09		transcriptional regulator
SAOUHSC_02585	209.634	1.35386	7.10251e-08	8.89757e-07	131.564	1.75454	1.96806e-12	3.73786e-11		hypothetical
SAOUHSC_00240	101.779	1.3536	7.65465e-07	8.09849e-06	45.7019	1.17179	0.000747185	0.00340887	rbsD	D-ribose pyranase
SAOUHSC_01384	67.0175	1.35068	0.00148702	0.00660373	53.0402	2.08627	1.93659e-06	1.53253e-05	phoU	PhoU family transcriptional regulator
SAOUHSC_03008	249.919	1.34842	0.000194546	0.00116082	184.642	2.02272	7.5145e-07	6.76042e-06	hisF	multifunctional imidazole glycerol phosphate synthase subunit/phosphoribosyl-AMP cyclohydrolase/phosphoribosyl-ATP pyrophosphatase
SAOUHSC_01181	186.462	1.31729	2.43358e-05	0.000186254	151.365	2.15369	0.000756842	2.66334e-07		hypothetical
SAOUHSC_00914	42.5885	1.30491	0.00749655	0.0261083	34.2483	2.17865	8.96511e-05	0.00051195		2-isopropylmalate synthase
SAOUHSC_01174	386.86	1.28189	1.83276e-05	0.000146041	176.68	1.12092	5.79696e-05	0.00344679		hypothetical
SAOUHSC_03009	57.8016	1.2792	0.00912887	0.0308544	48.8606	2.21532	2.24137e-05	0.000148377	hisA	1-(5-phosphoribosyl)-5-[(5- phosphoribosylamino)methylideneamino] imidazole-4-carboxamide isomerase
SAOUHSC_02577	889.817	1.27617	0.000186893	0.00111781	744.286	2.19129	8.54682e-10	1.17187e-08		D-isomer specific 2-hydroxyacid dehydrogenase NAD binding domain-containing protein
SAOUHSC_03012	93.0561	1.27592	0.00562264	0.0204593	66.2284	1.89079	0.000352182	0.00176022		histidinol-phosphate aminotransferase
SAOUHSC_02409	113.098	1.27418	0.000270216	0.00152054	114.421	2.2624	6.97864e-07	6.3227e-06	rocF	arginase
SAOUHSC_01730	24.6152	1.27397	0.0110428	0.0361115	20.138	2.18035	2.5119e-05	0.000164298	csbD	hypothetical
SAOUHSC_01997	3223.5	1.26402	0.000339778	0.00182812	2037.8	1.68188	0.000312716	0.00157836	perR	ferric uptake regulator-like protein
SAOUHSC_02119	950.946	1.261	0.000997799	0.00474824	471.218	1.26212	0.00237648	0.00947635	putP	high affinity proline permease
SAOUHSC_01712	116.357	1.25707	2.58461e-05	0.000194851	86.4646	2.08568	1.78746e-08	2.07377e-07		hypothetical
SAOUHSC_02400	165.672	1.25241	2.06178e-05	0.000162236	101.51	1.46881	1.27706e-05	8.8497e-05	mtlF	PTS system mannitol-specific protein
SAOUHSC_01387	68.8581	1.25113	0.00636247	0.0227567	46.5107	1.88175	0.00014896	0.000812625	pstC	hypothetical
SAOUHSC_02382	93.1714	1.25098	0.00345717	0.0138177	70.8364	2.07979	4.37928e-05	0.000271876		hypothetical
SAOUHSC_02822	280.691	1.20887	3.24127e-09	5.03797e-08	189.348	1.62275	2.2485e-05	0.000148377		hypothetical
SAOUHSC_02830	496.261	1.20649	0.00177987	0.00778074	383.525	2.06974	1.99472e-07	1.9671e-06	ddh	D-lactate dehydrogenase
SAOUHSC_01635	106.638	1.20325	6.54855e-06	5.70562e-05	84.8362	1.87355	0.00324953	0.012407	aroK	shikimate kinase
SAOUHSC_01706	117.021	1.2019	9.89558e-05	0.000644669	70.5074	1.74445	2.17723e-07	2.13069e-06		hypothetical
SAOUHSC_00555	116.421	1.19692	0.000576798	0.0029341	68.9452	1.46321	2.70629e-05	0.000175226		haloacid dehalogenase-like hydrolase
SAOUHSC_00319	131.035	1.19378	2.28357e-06	2.23232e-05	99.4963	1.78586	6.25476e-08	6.71013e-07		hypothetical
SAOUHSC_00003	247.28	1.19231	4.64051e-05	0.000330079	108.123	1.02815	0.00255856	0.0100924		hypothetical
SAOUHSC_02532	35.1351	1.16859	0.0046381	0.0175455	28.9387	2.13714	1.05695e-06	9.09403e-06	sarV	hypothetical
SAOUHSC_00639	316.415	1.15933	0.000218981	0.00129132	163.597	1.19009	0.000733608	0.00335888		hypothetical
SAOUHSC_01415	1299.03	1.1559	7.21934e-06	6.1831e-05	765.636	1.4415	8.58063e-09	1.01855e-07		hypothetical
SAOUHSC_01414	400.254	1.14335	2.41996e-06	2.32575e-05	235.019	1.41755	4.84106e-07	4.43303e-06		hypothetical
SAOUHSC_00338	433.905	1.14089	2.64649e-05	0.000198921	341.715	1.95453	6.8198e-10	9.50324e-09	metE	5-methyltetrahydropteroyltriglutamate-- homocysteine S-methyltransferase
SAOUHSC_00833	296.898	1.12584	0.0154618	0.0477218	196.573	1.63021	0.00128725	0.00543742		hypothetical
SAOUHSC_00911	198.503	1.09228	2.2787e-05	0.000175467	122.162	1.48147	1.04546e-06	9.0559e-06		hypothetical
SAOUHSC_01769	793.644	1.08319	1.78069e-05	0.000143658	426.371	1.12851	0.000781557	0.00353468		hypothetical
SAOUHSC_00645	44.7836	1.07862	0.0111844	0.0364561	23.988	1.43308	0.00837996	0.0278681	tagD	glycerol-3-phosphate cytidylyltransferase
SAOUHSC_02729	228.108	1.07734	2.26961e-05	0.000175303	164.97	1.65705	3.97774e-07	3.73587e-06		amino acid ABC transporter-like protein
SAOUHSC_02401	147.401	1.0749	0.00370207	0.0146569	90.7786	1.32939	0.000660497	0.00306241	mtlR	hypothetical
SAOUHSC_01419	521.347	1.07191	2.27952e-06	2.23232e-05	283.894	1.29805	0.000145287	0.000795972		hypothetical
SAOUHSC_01420	236.653	1.06324	2.2282e-05	0.000172634	111.261	1.09532	0.0026319	0.01035	arlR	DNA-binding response regulator
SAOUHSC_00800	506.947	1.02791	9.24132e-08	1.14629e-06	290.543	1.28734	2.46533e-09	3.19247e-08		hypothetical
SAOUHSC_02403	126.547	1.01151	0.00209592	0.00899069	71.2408	1.24953	0.00163878	0.00679907	mtlD	mannitol-1-phosphate 5-dehydrogenase
SAOUHSC_03018	92.4262	1.00985	0.00109665	0.00513265	56.7761	1.32635	0.000800908	0.00359008		hypothetical
SAOUHSC_1342a	933.082	-1.01148	0.000229161	0.00133571	437.37	-1.41858	9.77021e-07	8.57904e-06		hypothetical
SAOUHSC_00947	2684.49	-1.01454	0.00125252	0.00571347	1327.05	-1.09551	1.56099e-06	0.00181157	fabI	enoyl-(acyl carrier protein) reductase
SAOUHSC_01723	1344.38	-1.02283	0.000465496	0.00241177	583.512	-1.88441	5.64419e-08	6.13207e-07	recD2	hypothetical
SAOUHSC_00613	178.873	-1.03634	0.000288595	0.0015936	79.9762	-1.46252	0.00027002	0.00139302	sirA	iron compound ABC transporter substrate-binding protein
SAOUHSC_01715	1650.06	-1.03695	2.15777e-09	3.46067e-08	804.106	-1.18196	1.85497e-08	2.1328e-07		uridine kinase
SAOUHSC_00486	7140.81	-1.04681	8.92891e-06	7.46951e-05	3373.66	-1.40443	2.73619e-09	3.5078e-08		hypothetical
SAOUHSC_01237	824.326	-1.05768	0.000585548	0.00296066	337.29	-2.25995	7.92459e-10	1.0983e-08	uppS	undecaprenyl pyrophosphate synthase
SAOUHSC_02327	3609.92	-1.05786	7.60243e-06	6.4672e-05	1687.53	-1.43121	5.09076e-08	5.57808e-07	yidC	Membrane protein insertase YidC
SAOUHSC_01197	1717.8	-1.06459	0.013239	0.0419846	824.94	-1.24764	0.00624187	0.0172969	plsX	glycerol-3-phosphate acyltransferase PlsX
SAOUHSC_00328	300.323	-1.06485	0.000301464	0.00166102	146.573	-1.39021	4.23361e-06	3.18327e-05		hypothetical
SAOUHSC_02911	193.331	-1.07258	0.00013615	0.000852801	86.3499	-1.63628	2.98074e-05	0.000191066		hypothetical
SAOUHSC_02124	145.246	-1.07326	0.00114803	0.00535323	67.066	-1.70823	0.000143008	0.000785167	pcrB	geranylgeranylglyceryl phosphate synthase-like protein
SAOUHSC_01859	538.724	-1.07566	1.53391e-06	1.58159e-05	221.467	-2.28075	2.11997e-13	4.45541e-12		hypothetical
SAOUHSC_00870	2960.83	-1.08478	2.34846e-07	2.72508e-06	1482.39	-1.0997	1.05244e-06	9.08575e-06	dltB	D-alanine transfer protein DltB
SAOUHSC_00984	631.079	-1.09007	5.20397e-06	4.59775e-05	305.746	-1.30118	8.04969e-11	6.69217e-06	menH	2-succinyl-6-hydroxy-2, 4-cyclohexadiene-1-carboxylate synthase
SAOUHSC_00024	246.306	-1.09736	2.9877e-06	2.79667e-05	106.89	-2.10166	2.5608e-07	2.48708e-06	walJ	hypothetical
SAOUHSC_01624	523.689	-1.09913	0.000999431	0.00474824	238.129	-1.54215	0.000295748	0.00151055	aroK	shikimate kinase
SAOUHSC_00586	53.9109	-1.103	0.00982462	0.0328531	28.0236	-1.47902	0.0168075	0.0498304		hypothetical
SAOUHSC_02575	57.1214	-1.10793	0.00251687	0.0104925	30.0627	-1.387	0.0157066	0.0468822		hypothetical
SAOUHSC_01238	1388.34	-1.11242	1.61599e-06	1.64739e-05	548.915	-2.70764	2.09316e-26	1.37612e-24	cdsA	phosphatidate cytidylyltransferase
SAOUHSC_00573	552.554	-1.13602	0.000178072	0.00107013	276.282	-1.43669	0.000534656	0.00253393	hemQ	heme peroxidase
SAOUHSC_02102	344.811	-1.1467	0.00206906	0.0088906	168.785	-1.38069	9.87454e-05	0.000555226	map	methionine aminopeptidase
SAOUHSC_01411	994.871	-1.15506	5.24036e-05	0.000366534	413.268	-2.27358	1.10356e-10	1.69432e-09	brnQ3	branched-chain amino acid transport system II carrier protein
SAOUHSC_00872	3832.99	-1.16648	5.91839e-09	8.87054e-08	1961.72	-1.14048	3.15817e-09	4.00869e-08	dltD	extramembranal protein
SAOUHSC_01821	416.655	-1.17137	6.32628e-08	8.04524e-07	182.503	-2.0428	5.69052e-12	1.0275e-10		hypothetical
SAOUHSC_00577	276.882	-1.18136	0.000107279	0.000692639	122.578	-1.85036	4.61187e-07	4.23829e-06	mvaK1	mevalonate kinase
SAOUHSC_01984	87.6479	-1.18538	0.000777129	0.00379963	47.5637	-1.16418	0.0147796	0.044793		hypothetical
SAOUHSC_00373	2167.62	-1.18686	0.000237857	0.00137684	1058.58	-1.33119	1.12937e-05	7.91178e-05		xanthine permease
SAOUHSC_01619	152.346	-1.19215	0.00273502	0.011198	73.3262	-1.31104	0.00824399	0.0276085	xseB	exodeoxyribonuclease VII small subunit
SAOUHSC_01687	61.3023	-1.19441	0.00581518	0.0210081	24.4372	-2.56861	0.00114773	0.00491283		hypothetical
SAOUHSC_02887	10990.1	-1.19698	7.83734e-10	1.32446e-08	5373.49	-1.37565	5.00558e-05	0.000306308	isaA	immunodominant antigen A
SAOUHSC_00543	356.661	-1.20778	0.000108582	0.000698853	177.558	-1.18305	0.00284173	0.0110565	azo1	hypothetical
SAOUHSC_00982	431.621	-1.21213	1.86186e-06	1.87526e-05	201.237	-1.65224	0.00014147	9.20481e-06	menF	hypothetical
SAOUHSC_01077	11278.6	-1.21332	1.17592e-11	2.5093e-10	5540.17	-1.36967	7.76493e-05	0.000148377		hypothetical
SAOUHSC_01499	440.982	-1.21673	0.00986316	0.0328946	216.801	-1.49991	3.10144e-07	2.95616e-06	malA	alpha-D-1,4-glucosidase
SAOUHSC_01459	295.802	-1.21686	0.000209211	0.00124243	127.257	-1.92504	1.11153e-06	9.43692e-06		hypothetical
SAOUHSC_02337	1299.67	-1.21706	2.05116e-06	2.02542e-05	642.291	-1.42488	2.54376e-08	2.88593e-07	murA	UDP-N-acetylglucosamine 1-carboxyvinyltransferase
SAOUHSC_02652	328.705	-1.21929	0.000386729	0.00204577	171.623	-1.00401	0.00777484	0.026161		hypothetical
SAOUHSC_01054	175.884	-1.22188	0.000172585	0.00104186	87.8408	-1.45273	6.01935e-11	0.00244701		hypothetical
SAOUHSC_02256	338.105	-1.22298	0.000217871	0.00128779	168.86	-1.42121	0.000202183	0.00107551		hypothetical
SAOUHSC_02689	34.5644	-1.22407	0.0145712	0.0454086	15.0578	-2.74849	0.00457962	0.016583		hypothetical
SAOUHSC_02156	89.0264	-1.23233	0.00465084	0.0175574	43.6665	-1.48551	0.0150615	0.0454861		hypothetical
SAOUHSC_01623	1802.75	-1.23325	2.52771e-05	0.000191621	838.861	-1.66336	3.73133e-09	4.59958e-08	accB	acetyl-CoA carboxylase biotin carboxyl carrier protein subunit
SAOUHSC_01460	770.484	-1.2501	1.83241e-08	2.52132e-07	341.295	-2.04651	2.44072e-11	4.0902e-10		hypothetical
SAOUHSC_01858	360.066	-1.25029	2.53415e-05	0.000191621	161.819	-1.73467	1.96865e-05	0.000131791		hypothetical
SAOUHSC_00539	252.275	-1.25208	0.000252299	0.00143731	107.849	-2.0432	1.75619e-05	0.000118186		hypothetical
SAOUHSC_00335	402.766	-1.25703	0.000119069	0.000760956	179.994	-2.05192	1.79215e-07	1.78104e-06
SAOUHSC_01383	390.203	-1.2628	0.000223746	0.00130717	208.376	-1.19403	0.00835642	0.027862		hypothetical
SAOUHSC_00983	1081.38	-1.26538	5.88895e-08	7.5655e-07	519.441	-1.57216	1.07731e-06	1.25641e-09	menD	2-succinyl-6-hydroxy-2,4-cyclohexadiene-1-carboxylic acid synthase/2-oxoglutarate decarboxylase
SAOUHSC_00372	739.17	-1.26684	6.33421e-05	0.000433411	362.229	-1.40766	1.18116e-05	8.22961e-05		xanthine phosphoribosyltransferase
SAOUHSC_00710	279.898	-1.26698	1.8694e-07	2.19961e-06	124.714	-2.13558	1.20413e-08	1.42276e-07	nagA	N-acetylglucosamine-6-phosphate deacetylase
SAOUHSC_02843	203.252	-1.27284	2.55244e-06	2.4253e-05	104.877	-1.53855	6.68284e-05	0.000393904		hypothetical
SAOUHSC_T00031	736.075	-1.28909	0.010515	0.0347919	282.028	-4.42681	1.01399e-11	1.75668e-10	trnaL	tRNA-Leu
SAOUHSC_01666	3882.84	-1.29544	0.000270532	0.00152054	1903.81	-1.45351	0.00254548	0.0100719	glyS	glycyl-tRNA synthetase
SAOUHSC_01718	637.919	-1.30688	4.62244e-08	5.96887e-07	263.978	-2.71301	2.44204e-13	5.09056e-12		hypothetical
SAOUHSC_00200	158.536	-1.31015	0.00142166	0.00636962	67.0023	-2.46704	4.78774e-05	0.000294383	prsS	hypothetical
SAOUHSC_02761	131.893	-1.31615	0.000353417	0.00188939	67.2539	-1.63652	0.000198355	0.00105955		hypothetical
SAOUHSC_00578	527.347	-1.33161	5.8e-09	8.79784e-08	264.206	-1.25966	0.000272609	0.00140074	mvaD	mevalonate diphosphate decarboxylase
SAOUHSC_02619	82.3401	-1.33603	0.00600199	0.021547	35.8869	-2.38692	0.000417699	0.00203608		hypothetical
SAOUHSC_01058	4562.85	-1.34905	5.12909e-07	5.66797e-06	1923.94	-2.61019	2.93103e-09	7.61275e-17	typA	GTP-binding protein TypA
SAOUHSC_02003	1167.32	-1.35655	3.83975e-06	3.46943e-05	556.006	-1.81384	2.19092e-07	2.13594e-06		ABC transporter ATP-binding/permease
SAOUHSC_01747	607.885	-1.3659	2.986e-05	0.000221792	291.945	-1.77148	1.64982e-07	1.6524e-06	YajC	preprotein translocase subunit YajC
SAOUHSC_01374	1164.82	-1.36765	6.90883e-05	0.000470174	574.731	-1.54269	0.000104576	0.000582896	femB	methicillin resistance factor FemB
SAOUHSC_00249	88.2815	-1.37319	0.00149919	0.00663439	36.9517	-2.43152	0.000726347	0.00333158		hypothetical
SAOUHSC_01877	555.845	-1.37616	3.2541e-07	3.69091e-06	291.507	-1.16952	0.00014814	0.000809876		hypothetical
SAOUHSC_00907	267.355	-1.37748	6.59274e-08	8.30026e-07	118.188	-2.37316	1.47134e-07	1.49389e-06		hypothetical
SAOUHSC_02752	1019.59	-1.37954	3.24515e-07	3.69091e-06	502.321	-1.57207	1.51222e-05	0.000103121		hypothetical
SAOUHSC_01716	1759.88	-1.38318	2.565e-09	4.03667e-08	820.418	-1.85273	3.07014e-10	4.47264e-09		hypothetical
SAOUHSC_00991	212.845	-1.38526	0.000413266	0.00217245	113.148	-1.43859	0.0067975	0.018453		hypothetical
SAOUHSC_00682	163.053	-1.38902	2.00925e-07	2.35315e-06	90.638	-1.16938	0.00298611	0.0115655		hypothetical
SAOUHSC_00067	1721.99	-1.40302	6.94612e-16	2.65005e-14	884.273	-1.30957	6.199e-08	6.67825e-07	lctP1	L-lactate permease
SAOUHSC_02574	679.591	-1.41249	6.78045e-07	7.23439e-06	318.876	-2.04423	2.16332e-11	3.64917e-10		hypothetical
SAOUHSC_00919	201.343	-1.41512	0.000278594	0.00154856	104.746	-1.29676	0.0129463	0.0401868		hypothetical
SAOUHSC_01878	362.289	-1.42745	9.24026e-12	2.02322e-10	190.456	-1.35908	4.39062e-07	4.04948e-06		hypothetical
SAOUHSC_02316	11964.3	-1.43012	2.60702e-09	4.07732e-08	5112.15	-2.70144	4.03537e-24	1.84762e-22	cshA	DEAD-box ATP dependent DNA helicase
SAOUHSC_02573	644.184	-1.43794	9.54817e-06	7.90865e-05	327.522	-1.52698	1.38517e-05	9.57298e-05	nhaC	Na+/H+ antiporter NhaC
SAOUHSC_01717	975.647	-1.44944	1.38967e-07	1.68231e-06	480.442	-1.61945	1.71817e-06	1.39411e-05		hypothetical
SAOUHSC_01285	1421.14	-1.50948	0.000993966	0.00474016	777.223	-1.21063	0.0118075	0.0370105	glnR	glutamine synthetase repressor
SAOUHSC_01230	40.156	-1.51106	0.00145342	0.00647737	17.0726	-2.0479	0.0119181	0.0373114		hypothetical
SAOUHSC_01255	575.659	-1.51949	2.00604e-06	1.98866e-05	237.046	-3.59058	2.46747e-19	8.21635e-18		hypothetical
SAOUHSC_01346	5556.66	-1.52576	1.89765e-08	2.59689e-07	2491.8	-2.35439	4.65945e-18	1.43938e-16	opuD1	glycine betaine transporter
SAOUHSC_02587	344.451	-1.5332	0.000135657	0.000851831	158.7	-2.81768	1.06409e-06	9.12483e-06		hypothetical
SAOUHSC_02279	159.866	-1.54178	2.77397e-05	0.000206653	78.2196	-1.67908	0.000437301	0.00212759	tsaB	hypothetical
SAOUHSC_00958	296.65	-1.55409	4.97273e-06	4.40892e-05	145.886	-1.69562	0.000713746	3.86585e-05	htrA	serine protease HtrA
SAOUHSC_01287	9275.95	-1.55783	1.67207e-07	1.99539e-06	5148.4	-1.13606	3.62945e-09	4.51743e-08	glnA	glutamine synthetase
SAOUHSC_00542	264.838	-1.56042	0.000128149	0.000812792	115.72	-2.73932	7.88272e-07	7.06689e-06		hypothetical
SAOUHSC_00741	494.219	-1.56427	0.00405752	0.0156941	256.954	-1.5111	0.0135634	0.0416985	nrdI	ribonucleotide reductase stimulatory protein
SAOUHSC_00484	613.588	-1.58175	1.39344e-10	2.67839e-09	266.913	-2.67989	7.32491e-17	2.01947e-15	tilS	hypothetical
SAOUHSC_02361	5049.08	-1.58935	2.36374e-09	3.75219e-08	2524.16	-1.67965	6.32516e-05	0.00037541	rpmE2	50S ribosomal protein L31 type B
SAOUHSC_00182	417.317	-1.60049	0.000743052	0.00366146	172.282	-3.46538	1.60029e-07	1.61541e-06		hypothetical
SAOUHSC_00501	1391.74	-1.61008	0.00124927	0.00571347	663.978	-1.97969	0.000881708	0.00387106	nupC	hypothetical
SAOUHSC_00038	92.6695	-1.62744	1.79822e-05	0.000144201	38.0344	-2.66001	2.98968e-05	0.000191161	rpmE2	50S ribosomal protein L31 type B
SAOUHSC_01902	199.81	-1.6392	1.70504e-09	2.78785e-08	83.8194	-3.45451	6.97178e-09	8.4319e-08		hypothetical
SAOUHSC_00330	130.698	-1.64153	6.23261e-07	6.70671e-06	64.3572	-1.83033	0.000200622	0.00106943		hypothetical
SAOUHSC_01724	374.491	-1.64623	2.37065e-06	2.29589e-05	192.659	-1.96446	5.55726e-05	0.000332916		hypothetical
SAOUHSC_T00016	194.805	-1.66029	0.000279589	0.00155067	91.164	-2.67652	8.59609e-05	0.00049529	trnaQ	tRNA-Gln
SAOUHSC_01160	161.813	-1.66046	2.57433e-06	2.4369e-05	86.7299	-1.41505	0.000193752	0.000345661		hypothetical
SAOUHSC_02690	266.509	-1.67489	5.18367e-07	5.69977e-06	137.613	-1.40385	0.00130642	0.00550933		hypothetical
SAOUHSC_01338	393.253	-1.68338	2.47721e-05	0.000189019	224.862	-1.14894	0.00585204	0.0206391		hypothetical
SAOUHSC_00975	693.572	-1.69221	6.38287e-07	6.83918e-06	286.754	-4.02086	1.66023e-06	1.32803e-18		hypothetical
SAOUHSC_01373	919.656	-1.70297	2.66945e-05	0.00020005	432.684	-2.19819	3.45145e-09	4.35937e-08	femA	methicillin resistance factor FemA
SAOUHSC_02278	130.694	-1.72876	2.13917e-05	0.000166763	63.5125	-2.0973	8.98707e-05	0.000512063	rimI	ribosomal-protein-alanine acetyltransferase
SAOUHSC_00878	5016.48	-1.75934	2.28729e-06	2.23232e-05	2344.57	-2.24833	1.79582e-09	2.37344e-08	ndh2	hypothetical
SAOUHSC_T00026	33.857	-1.80906	0.00459967	0.0174427	12.299	-3.17616	0.00342769	0.0129575	trnaH	tRNA-His
SAOUHSC_00743	2673.79	-1.84489	6.21514e-05	0.000427588	1348.27	-2.0375	4.29896e-05	0.000267537	nrdF	ribonucleotide-diphosphate reductase subunit beta
SAOUHSC_T0004	51.1679	-1.85187	0.000140618	0.000872108	28.2818	-3.29211	0.0022322	0.00897077	trnaR	tRNA-Arg
SAOUHSC_01904	32.0951	-1.88296	0.000589366	0.00297399	12.4621	-3.98075	0.000375998	0.00185753	crcB2	hypothetical
SAOUHSC_00253	269.711	-1.90374	0.000473842	0.00244495	121.143	-2.68101	4.74085e-05	0.0002922		hypothetical
SAOUHSC_02576	1218.05	-1.98674	0.00533876	0.0196823	639.198	-1.938	0.0123311	0.0384634		secretory antigen SsaA
SAOUHSC_01979	860.92	-1.98852	6.30276e-09	9.33549e-08	395.668	-2.92383	1.34761e-12	2.59795e-11		hypothetical
SAOUHSC_00818	62.5487	-2.01169	0.000346547	0.00185661	30.2036	-2.88609	0.000548836	0.00258679	nuc	thermonuclease
SAOUHSC_00284	92.5451	-2.01697	1.74103e-07	2.06788e-06	46.8091	-2.44568	3.17074e-05	0.000200735		5'-nucleotidase
SAOUHSC_01903	42.484	-2.05386	0.000149113	0.000920263	19.0013	-3.17602	0.00203191	0.00825491	crcB1	camphor resistance protein CrcB
SAOUHSC_00937	555.122	-2.10421	9.40997e-06	7.8458e-05	271.563	-2.26566	0.016811	1.28694e-05	pepF	oligoendopeptidase F
SAOUHSC_T00058	38.8409	-2.11557	0.000245758	0.00141283	19.6271	-2.929	0.00342747	0.0129575	trnaY	tRNA-Tyr
SAOUHSC_00499	425.08	-2.13506	1.49096e-06	1.54495e-05	223.739	-1.69192	0.0008784	0.00387106	pdxS	pyridoxal biosynthesis lyase PdxS
SAOUHSC_02571	7814.62	-2.20862	9.92976e-09	1.40467e-07	4200.41	-1.90245	3.0903e-05	0.000196614	ssaA	secretory antigen
SAOUHSC_00920	899.944	-2.27757	0.000241655	0.00139561	439.048	-2.35394	0.000372319	0.00185005	fabH	3-oxoacyl-ACP synthase III
SAOUHSC_00500	498.25	-2.33035	3.84421e-06	3.46943e-05	275.104	-1.69484	0.00331934	0.0126273	pdxT	glutamine amidotransferase subunit PdxT
SAOUHSC_T00022	60.1932	-2.41367	5.97924e-06	5.2459e-05	25.202	-4.99591	8.24983e-06	5.90854e-05	trnaG	tRNA-Gly
SAOUHSC_01839	368.171	-2.4232	2.96993e-07	3.39922e-06	196.399	-2.12147	0.000416502	0.00203412	tyrS	tyrosyl-tRNA synthetase
SAOUHSC_02849	1029.27	-2.42539	0.000261929	0.00147878	559.636	-1.63225	0.015652	0.0468686	cidC	pyruvate oxidase
SAOUHSC_T00012	64.2544	-2.64165	6.53864e-09	9.62825e-08	28.7335	-5.18489	1.85595e-06	1.48245e-05	trnaD	tRNA-Asp
SAOUHSC_00420	1580.64	-2.72271	3.27413e-23	2.94438e-21	763.813	-3.49677	9.2377e-12	1.63348e-10		hypothetical
SAOUHSC_02629	910.655	-2.9322	2.25676e-21	1.45706e-19	478.347	-2.58671	6.3126e-13	1.25469e-11	embrB	EmrB/QacA family drug resistance transporter
SAOUHSC_02630	183.031	-2.94336	2.00477e-12	4.71777e-11	97.2972	-3.09362	2.03543e-09	2.66267e-08		hypothetical
SAOUHSC_T0009	56.8285	-2.95334	0.000155608	0.000957995	24.1058	-4.9306	1.20696e-05	8.38656e-05	trnaN	tRNA-Asn
SAOUHSC_T00038	96.5046	-3.06495	1.37686e-11	2.8891e-10	45.0019	-3.89176	2.9572e-06	2.28381e-05	trnaM	tRNA-Met
SAOUHSC_02851	79.9102	-3.57393	1.13848e-05	9.30741e-05	43.2041	-2.33971	0.0167222	0.0496821	cidA	hypothetical
