# Supplementary material for: A Photoconvertible Reporter System for Bacterial Metabolic Activity Reveals That Staphylococcus aureus Enters a Dormant-Like State to Persist within Macrophages
Source: mBio. 2022 Sep 14;13(5):e02316-22. doi: 10.1128/mbio.02316-22 (PMC9600638; doi:10.1128/mbio.02316-22)
Supplement: TABLE S6 [file mbio.02316-22-s0007.xlsx]

## Sheet: Up-regulated
SupplementaryTable S6. KEGG pathways enriched in genes with significantly greater expression in intracellular green S. aureus versus S. aureus in the infection inoculum
Category	Term	Count	%	PValue	Genes	List Total	Pop Hits	Pop Total	Fold Enrichment	Bonferroni	Benjamini	FDR
KEGG_PATHWAY	sao01110:Biosynthesis of secondary metabolites	68	19.9413	6.36471e-08	gntK, rocF, hom, thrB, thrC, fadA, purK, acsA, vraB, purE, gltD, rib, citC, ribD, lysA, ribH, gltB, hypothetical, acetyl-CoA, carboxylase biotin carboxylase, ilvD, ilvB, lvA2, tarl, dapB, metI, dapA, leuC, leuD, gapB, leuA, hisB, leuB, histidinol-phosphate aminotransferase, ilvH, asd, ilvC, lysC, hisH, aroK, mqo, pckA, thrD, ipk, acetyl-CoA carboxylase biotin carboxyl carrier protein, aldA, deoD1…	164	223	928	1.72547	4.96446e-06	2.4961e-06	2.08008e-06
KEGG_PATHWAY	sao01130:Biosynthesis of antibiotics	54	15.8358	6.40026e-08	gntK, rocF, hom, fadD, fadA, purK, acsA, vraB, purE, gltD, citC, lysA, gltB, hypothetical, acetyl-CoA carboxylase biotin carboxylase, ilvD, ilvB, ilvA2, tarl, dapB, metI, dapA, gapB, histidinol-phosphate aminotransferase, ilvH, asd, ilvC, lysC, aroK, mqo, pckA, thrD, serA, ipk, glycerate kinase, acetyl-CoA carboxylase biotin carboxyl carrier protein, aldA, argG, argH, sdhA, sdhC, rocD, sdhB, purQ…	164	159	928	1.92177	4.99219e-06	2.4961e-06	2.08008e-06
KEGG_PATHWAY	sao01210:2-Oxocarboxylic acid metabolism	13	3.81232	2.05865e-05	2-isopropylmalate synthase, ilvD, ilvB, leuC, leuD, leuA, leuB, ilvH, asd, ilvC, lysC, thrD, citC	164	20	928	3.67805	0.00160447	0.000416883	0.000347403
KEGG_PATHWAY	sao01230:Biosynthesis of amino acids	36	10.5572	2.2363e-05	rocF, hom, thrB, thrC, argG, metE, argH, gltD, citC, lysA, hisF, hisA, gltB, 2-isopropylmalate synthase, ilvD, ilvB, ilvA2, dapB, metI, dapA, leuC, leuD, gapB, dapD, leuA, hisB, leuB, histidinol-phosphate aminotransferase, ilvH, asd, ilvC, lysC, hisH, aroK, serA, thrD	164	105	928	1.94007	0.00174281	0.000416883	0.000347403
KEGG_PATHWAY	sao01100:Metabolic pathways	103	30.2053	2.67233e-05	ulaA, purK, vraB, gltD, purE, ribB, citC, ribD, lysA, hypothetical, ribH, alr2, hypothetical, folD, gltB, hypothetical, ilvD, ilvB, ilvA2, leuC, leuD, leuA, hisB, leuB, histidinol-phosphate aminotransferase, ilvH, ilvC, hisH, aroK, pckA, glycerate kinase, gehB, aldA, deoD1, bioA, argG, bioD, argH, dhaL, bioF, bioB, sdhA, hisF, gudB, bioW, sdhC, hisA, rocD, gehA, dhaK, sdhB, 2-isopropylmalate synt…	164	445	928	1.30973	0.00208227	0.000416883	0.000347403
KEGG_PATHWAY	sao00290:Valine, leucine and isoleucine biosynthesis	10	2.93255	4.91742e-05	ilvA2, leuC, leuD, leuA, 2-isopropylmalate synthase, leuB, ilvH, ilvC, ilvD, ilvB	164	13	928	4.35272	0.00382833	0.000639264	0.00053272
KEGG_PATHWAY	sao01120:Microbial metabolism in diverse environments	39	11.437	8.32961e-05	gntK, aldA, hom, fadD, ulaA, thrB, thrC, fadB, fadA, vraB, acsA, gltD, citC, hypothetical, lysA, sdhA, hypothetical, sdhC, ddh, folD, gltB, sdhB, D-lactate dehydrogenase, acetyl-CoA carboxylase biotin carboxylase, saeQ, dapB, dapA, gapB, dapD, asd, lysC, sucB, mqo, serA, pckA, thrD, sucA, fbp, acetyl-CoA carboxylase biotin carboxyl carrier protein subunit	164	124	928	1.7797	0.0064763	0.000928157	0.000773464
KEGG_PATHWAY	sao00650:Butanoate metabolism	10	2.93255	0.000483004	pflB, butA, fadB, ilvH, vraB, 4-aminobutyrate aminotransferase, ilvB, sdhA, sdhB	164	16	928	3.53659	0.0369822	0.00470929	0.00392441
KEGG_PATHWAY	sao00300:Lysine biosynthesis	8	2.34604	0.00305029	dapB, hom, dapA, dapD, asd, lysC, thrD, lysA	164	13	928	3.48218	0.212023	0.0264358	0.0220299
KEGG_PATHWAY	sao00261:Monobactam biosynthesis	5	1.46628	0.0039803	dapB, dapA, asd, lysC, thrD	164	5	928	5.65854	0.267347	0.0310463	0.0258719
KEGG_PATHWAY	sao00250:Alanine, aspartate and glutamate metabolism	9	2.6393	0.00685384	purF, ald2, 4-aminobutyrate aminotransferase, argG, rocA, argH, gltD, gudB, gltB	164	18	928	2.82927	0.415174	0.0486	0.0405

## Sheet: Down-regulated
Table S7. KEGG pathways enriched in genes with significantly lower expression in physiologcially active intracelullar S. aureus versus S. aureus in the infection inoculum.
Category	Term	Count	%	PValue	Genes	List Total	Pop Hits	Pop Total	Fold Enrichment	Bonferroni	Benjamini	FDR
KEGG_PATHWAY	sao00970:Aminoacyl-tRNA biosynthesis	21	9.45946	8.2136e-05	trnaG, trnaN, trnaL, tyrS, hisS, gltX, trnaE, trnaQ, trnaM, trnaY, trnaH, trnaD, asnC, aspS, ileS, gatA, leuS, trnaR, gatC, argS, glyS	93	85	928	2.46528	0.00475275	0.00476389	0.00476389
