# Supplementary material for: A Photoconvertible Reporter System for Bacterial Metabolic Activity Reveals That Staphylococcus aureus Enters a Dormant-Like State to Persist within Macrophages
Source: mBio. 2022 Sep 14;13(5):e02316-22. doi: 10.1128/mbio.02316-22 (PMC9600638; doi:10.1128/mbio.02316-22)
Supplement: TABLE S7 [file mbio.02316-22-s0008.xlsx]

## Sheet: Up-regulated
Supplementary Table S7. KEGG pathways enriched in genes with significantly greater expression in intracellular red S. aureus versus S. aureus in the infection inoculum
Category	Term	Count	%	PValue	Genes	List Total	Pop Hits	Pop Total	Fold Enrichment	Bonferroni	Benjamini	FDR
KEGG_PATHWAY	sao01110:Biosynthesis of secondary metabolites	71	18.9333	4.63006e-08	gntK, rocF, hom, thrB, thrC, fadA, citZ, purK, acsA, purE, gltD, katA, citC, lysA, pmi, gltB, putA, trpC, acetyl-CoA carboxylase biotin carboxylase, ilvD, ilvB, ilvA2, dapB, dapA, metC, leuC, hisD, gapB,, leuA, leuB, histidinol-phosphate aminotransferase, nasF, ilvH, asd, ilvC, lysC, hisH, aroK, mqo, pckA, thrD, acetyl-CoA carboxylase biotin carboxyl carrier protein subunit, aldA, deoD1, ilvE, me…	173	223	928	1.70787	3.56514e-06	2.42248e-06	2.01349e-06
KEGG_PATHWAY	sao01130:Biosynthesis of antibiotics	56	14.9333	6.29215e-08	gntK, rocF, hom, fadD, fadA, citZ, purK, acsA, purE, gltD, katA, citC, lysA, gltB, putA, acetyl-CoA carboxylase biotin carboxylase, ilvD, ilvB, ilvA2, dapB, dapA, gapB, histidinol-phosphate aminotransferase, ilvH, asd, ilvC, lysC, aroK, mqo, pckA, thrD, serA, glycerate kinase acetyl-CoA carboxylase biotin carboxyl carrier protein subunit, aldA, metX, ilvE, argG, argH, sdhA, sdhC, fumC, citB, sdhB…	173	159	928	1.88926	4.84494e-06	2.42248e-06	2.01349e-06
KEGG_PATHWAY	sao01210:2-Oxocarboxylic acid metabolism	15	4	4.87784e-07	2-isopropylmalate synthase, ilvD, ilvB., leuC, leuA, leuB, ilvH, asd, ilvC, lysC, citZ, branched-chain amino acid aminotransferase, thrD, citC, citB	173	20	928	4.02312	3.75587e-05	1.25198e-05	1.04061e-05
KEGG_PATHWAY	sao01230:Biosynthesis of amino acids	40	10.6667	1.21523e-06	rocF, hom, thrB, thrC, citZ, branched-chain amino acid aminotransferase, argG, metE, argH, gltD, citC, lysA, hisF, hisA, gltB, citB, trpC, 2-isopropylmalate synthase, ilvD, ilvB, ilvA2, dapB, dapA, metC, leuC, hisD, gapB, dapD, leuA, leuB, histidinol-phosphate aminotransferase, trpF, ilvH, asd, ilvC, lysC, hisH, aroK, serA, thrD	173	105	928	2.04349	9.35683e-05	2.33932e-05	1.94437e-05
KEGG_PATHWAY	sao01120:Microbial metabolism in diverse environments	44	11.7333	2.75994e-06	gntK, aldA, hom, fadD, ulaA, thrB, thrC, fadB, fadA, citZ, acsA, gltD, citC, PTS system fructose-specific transporter subunit IIABC, hypothetical, lysA, sdhA, hypothetica, sdhC, ddh, folD, fumC, gltB, citB, sdhB, D-lactate dehydrogenase, acetyl-CoA carboxylase biotin carboxylase, dapB, fdh, dapA,gapB, dapD, asd, lysC, sucD, dihydrolipoamide succinyltransferase, mqo, serA, pckA, thrD, sucA, hypoth…	173	124	928	1.90341	0.000212493	4.25031e-05	3.53273e-05
KEGG_PATHWAY	sao00290:Valine, leucine and isoleucine biosynthesis	10	2.66667	7.74405e-05	ilvA2, leuC, leuA, 2-isopropylmalate synthase, leuB, ilvH, ilvC, branched-chain amino acid aminotransferase, dihydroxy-acid dehydratase, ilvB	173	13	928	4.12628	0.0059454	0.000993819	0.000826032
KEGG_PATHWAY	sao00020:Citrate cycle (TCA cycle)	13	3.46667	0.000133119	citZ, sucD, dihydrolipoamide succinyltransferase, mqo, pckA, sucA, citC, sdhA, sdhC, fumC, citB, sdhB	173	22	928	3.16973	0.0101984	0.0014643	0.00121708
KEGG_PATHWAY	sao01100:Metabolic pathways	102	27.2	0.0011455	hutU, indolepyruvate decarboxylase, ulaA, citZ, purK, gltD, purE, citC, PTS system fructose-specific transporter subunit IIABC, lysA, hypothetical, alr2, mannose-6-phosphate isomerase, hypothetical, folD, gltB, hypothetica, trpC, ilvD, ilvB, ilvA2, fdh, leu, hisD, leuA, leuB, histidinol-phosphate aminotransferase, nasF, ilvH, ilvC, hisH, aroK, hutI, pckA, glycerate kinase, gehB, aldA, metX, deoD1…	173	445	928	1.22954	0.0844716	0.0110254	0.00916398
KEGG_PATHWAY	sao00340:Histidine metabolism	9	2.4	0.00235485	aldehyde dehydrogenase, hisD, histidinol-phosphate aminotransferase, hutU, hisH, hutH, hutI, hisF, hisA	173	15	928	3.2185	0.166013	0.0201471	0.0167456
KEGG_PATHWAY	sao00650:Butanoate metabolism	9	2.4	0.00397207	pflB, butA, fadD, ilvH, 4-aminobutyrate aminotransferase, ilvB, sdhA, sdhC, sdhB	173	16	928	3.01734	0.263951	0.0295082	0.0245263
KEGG_PATHWAY	sao00300:Lysine biosynthesis	8	2.13333	0.00421546	dapB, hom, dapA, dapD, asd, lysC, thrD, lysA	173	13	928	3.30102	0.277672	0.0295082	0.0245263
KEGG_PATHWAY	sao00261:Monobactam biosynthesis	5	1.33333	0.00489987	dapB, dapA, asd, lysC, thrD	173	5	928	5.36416	0.314919	0.0314409	0.0261327
KEGG_PATHWAY	sao02060:Phosphotransferase system (PTS)	10	2.93333	0.00661853	crr, mtlF, ulaA, scrA, glcC, glcB, murP, manP, hypothetical, hypothetical	173	24	928	2.45857	0.400297	0.0392021	0.0325836
KEGG_PATHWAY	sao01200:Carbon metabolism	25	6.66667	0.00754112	SAOUHSC_02808, SAOUHSC_00196, SAOUHSC_01802, SAOUHSC_01846, SAOUHSC_01327, SAOUHSC_01801, SAOUHSC_01104, SAOUHSC_01103, SAOUHSC_01007, SAOUHSC_01983, SAOUHSC_01347, SAOUHSC_01105, SAOUHSC_01709, SAOUHSC_02289, SAOUHSC_00142, SAOUHSC_01794, SAOUHSC_01218, SAOUHSC_01416, SAOUHSC_02647, SAOUHSC_01833, SAOUHSC_01910, SAOUHSC_01418, SAOUHSC_02822, SAOUHSC_01216, SAOUHSC_01710	173	81	928	1.65561	0.441705	0.0410094	0.0340857
KEGG_PATHWAY	sao02010:ABC transporters	29	7.73333	0.00798884	SAOUHSC_00925, SAOUHSC_00749, SAOUHSC_00924, SAOUHSC_00748, SAOUHSC_00927, SAOUHSC_00926, SAOUHSC_01386, SAOUHSC_00176, SAOUHSC_01385, SAOUHSC_02397, SAOUHSC_02430, SAOUHSC_00178, SAOUHSC_01387, SAOUHSC_00177, SAOUHSC_01389, SAOUHSC_00652, SAOUHSC_00240, SAOUHSC_00426, SAOUHSC_00844, SAOUHSC_00843, SAOUHSC_00923, SAOUHSC_00747, SAOUHSC_00746, SAOUHSC_00647, SAOUHSC_03019, SAOUHSC_00424, SAOUHSC_0…	173	99	928	1.57132	0.460769	0.0410094	0.0340857
KEGG_PATHWAY	sao00250:Alanine, aspartate and glutamate metabolism	9	2.4	0.00961716	SAOUHSC_01014, SAOUHSC_01818, SAOUHSC_02924, SAOUHSC_00899, SAOUHSC_02869, SAOUHSC_00898, SAOUHSC_00436, SAOUHSC_00895, SAOUHSC_00435	173	18	928	2.68208	0.524841	0.0462826	0.0384686

## Sheet: Down-regulated
Table S8. KEGG pathways enriched in genes with significantly lower expression in physiologcially inactive intracelullar S. aureus versus S. aureus in the infection inoculum.
Category	Term	Count	%	PValue	Genes	List Total	Pop Hits	Pop Total	Fold Enrichment	Bonferroni	Benjamini	FDR
KEGG_PATHWAY	sao00970:Aminoacyl-tRNA biosynthesis	46	12.9577	1.12221e-17	trnaL, trnaS, trnaL, trnaL, tyrS, trnaS, hisS, trnaS, gltX, trnaQ, trnaM, trnaM, trnaD, trnaY, trnaK, trnaC, trnaD, trnaW, trnaD, trnaY, trnaK, proS, gatA, trnaR, gatC, alaS, argS, cysS, gatB, glyS, trnaG, trnaL, trnaG, trnaN, trnaF, pheS, trnaH, pheT, trnaH, trnaG, trnaG, metS, asnC, aspS, leuS, ileS	145	85	928	3.46353	6.50884e-16	6.50884e-16	6.28439e-16
