# Supplementary material for: A Photoconvertible Reporter System for Bacterial Metabolic Activity Reveals That Staphylococcus aureus Enters a Dormant-Like State to Persist within Macrophages
Source: mBio. 2022 Sep 14;13(5):e02316-22. doi: 10.1128/mbio.02316-22 (PMC9600638; doi:10.1128/mbio.02316-22)
Supplement: TABLE S8 [file mbio.02316-22-s0009.xlsx]

## Sheet: Table S8
Supplementary Table S8. Genes exhibiting differential expression between intracellular green and red S. aureus
Locus tag	baseMean	log2FoldChange red vs green	pvalue	padj	gene	description
SAOUHSC_T00023	19.0851	4.06023	1.78061e-06	0.000183897	trnaG	tRNA-Gly
SAOUHSC_00399	19.99	3.787	2.34079e-08	9.31687e-06	ssl11	superantigen-like protein
SAOUHSC_T00024	10.8038	3.28039	0.00102425	0.0178102	trnaG	tRNA-Gly
SAOUHSC_T00031	28.771	3.07461	2.96547e-05	0.00145074	trnaL	tRNA-Leu
SAOUHSC_00232	263.748	3.03142	2.85145e-07	4.41737e-05	lrgA	murein hydrolase regulator LrgA
SAOUHSC_T00032	17.1785	2.81732	0.00356749	0.040938	trnaL	tRNA-Leu
SAOUHSC_T00027	13.763	2.71515	0.000603234	0.0125153	trnaH	tRNA-His
SAOUHSC_T00051	22.348	2.68374	1.48097e-05	0.000834281	trnaS	tRNA-Ser
SAOUHSC_03045	1299.99	2.40682	4.20248e-10	7.81242e-07		hypothetical
SAOUHSC_00975	20.8966	2.3085	3.61889e-05	0.00168188		hypothetical
SAOUHSC_00454	48.0839	2.11088	2.10351e-08	9.31687e-06	holB	DNA polymerase III subunit delta'
SAOUHSC_T00014	12.9362	2.10365	0.00102512	0.0178102	trnaD	tRNA-Asp
SAOUHSC_01255	19.3247	2.04858	0.000110322	0.00353602		hypothetical
SAOUHSC_02103	10.1186	2.04783	0.00043825	0.00980483		hypothetical
SAOUHSC_01031	96.3279	1.94269	1.04691e-07	2.65375e-05	cydA	cytochrome d ubiquinol oxidase subunit I
SAOUHSC_02645	11.8501	1.93569	0.000548441	0.0118553		hypothetical
SAOUHSC_01144	31.808	1.85258	0.00030762	0.00805445	ftsL	cell division protein
SAOUHSC_01032	69.2081	1.81512	4.40321e-06	0.000355895	cydB	cytochrome d ubiquinol oxidase subunit II
SAOUHSC_01146	55.8147	1.81369	1.54196e-06	0.000179156	mraY	phospho-N-acetylmuramoyl-pentapeptide- transferase
SAOUHSC_00465	573.866	1.80894	2.15591e-07	3.64348e-05	veg	hypothetical
SAOUHSC_00182	14.3545	1.79546	0.000749124	0.0146592		hypothetical
SAOUHSC_00819	711.772	1.79463	8.05556e-05	0.00293633	cspC	hypothetical
SAOUHSC_00307	14.9014	1.74711	0.00073705	0.014611	sirTM	hypothetical
SAOUHSC_02713	18.2734	1.71827	0.0012329	0.0199485	bioF	hypothetical
SAOUHSC_02385	57.2662	1.70795	1.42716e-06	0.000176873	manA	mannose-6-phosphate isomerase
SAOUHSC_00459	27.1646	1.68045	0.00137186	0.0212524	rsml	hypothetical
SAOUHSC_02384	17.1648	1.67731	0.00295155	0.0351726		hypothetical
SAOUHSC_01456	17.1244	1.66496	0.000805793	0.0152854		hypothetical
SAOUHSC_00455	35.4281	1.65607	4.08541e-06	0.000355895		hypothetical
SAOUHSC_02521	20.025	1.64557	0.000450551	0.00985381		hypothetical
SAOUHSC_00400	73.0107	1.62154	0.000163348	0.0050027		hypothetical
SAOUHSC_01488	14.4029	1.62018	0.00162985	0.0233068		hypothetical
SAOUHSC_01238	65.8946	1.59674	1.14201e-07	2.65375e-05	cdsA	phosphatidate cytidylyltransferase
SAOUHSC_02551	47.4785	1.59128	7.73228e-06	0.000574972		hypothetical
SAOUHSC_02778	28.6324	1.58643	0.000592491	0.0125153		hypothetical
SAOUHSC_00316	11.9288	1.58323	0.00169278	0.0236607	mepB	hypothetical
SAOUHSC_02357	45.0878	1.56651	1.57322e-05	0.000860181		hypothetical
SAOUHSC_01773	22.4639	1.56591	0.00082082	0.0154132	hemD	uroporphyrinogen III synthase
SAOUHSC_02641	13.7835	1.52172	0.00361731	0.041255	hrtB	permease domain-containing protein
SAOUHSC_02640	12.9603	1.45311	0.00351614	0.040938	hrtA	hypothetical
SAOUHSC_00183	265.274	1.43103	1.14734e-05	0.000731076	uhpT	sugar phosphate antiporter
SAOUHSC_01718	28.2356	1.38087	9.70397e-05	0.00340371		hypothetical
SAOUHSC_01066	160.263	1.36605	1.89289e-07	3.64348e-05	ctaB	protoheme IX farnesyltransferase
SAOUHSC_00859	16.2964	1.36514	0.00143939	0.0219077		hypothetical
SAOUHSC_02687	22.2493	1.34495	0.000848198	0.0157629		formate/nitrite transporter
SAOUHSC_02135	17.7931	1.33465	0.001207	0.0199485	pheA	hypothetical
SAOUHSC_00412	41.2229	1.32895	0.000360647	0.00892655	mpsA	NADH dehydrogenase subunit 5
SAOUHSC_02933	50.1526	1.28382	0.0012785	0.0204891	betB	betaine aldehyde dehydrogenase
SAOUHSC_02134	37.4632	1.28075	0.00017059	0.00511494	nos	nitric oxide synthase oxygenase subunit
SAOUHSC_01063	88.8479	1.2756	3.53418e-06	0.000345792	ftsW	hypothetical
SAOUHSC_00707	30.9489	1.26523	0.00010227	0.00352076	fruB	1-phosphofructokinase
SAOUHSC_01256	47.9633	1.25616	5.80014e-05	0.00250755		hypothetical
SAOUHSC_01058	203.147	1.25246	1.82312e-05	0.000948077	typA	GTP-binding protein TypA
SAOUHSC_00466	250.831	1.25165	1.68081e-08	9.31687e-06	ipk	4-diphosphocytidyl-2C-methyl-D-erythritol kinase
SAOUHSC_02316	515.07	1.25046	2.50588e-08	9.31687e-06	cshA	DEAD-box ATP dependent DNA helicase
SAOUHSC_01254	34.0601	1.24637	6.85776e-05	0.00277143		hypothetical
SAOUHSC_02667	287.797	1.24069	0.000110202	0.00353602	gltT	hypothetical
SAOUHSC_01067	50.7987	1.23551	0.000428231	0.00980483	ctaM	hypothetical
SAOUHSC_02117	185.935	1.2355	1.33445e-05	0.000775234	gatA	aspartyl/glutamyl-tRNA amidotransferase subunit A
SAOUHSC_02346	325.819	1.23248	4.3525e-06	0.000355895	atpH	F0F1 ATP synthase subunit delta
SAOUHSC_02552	29.1714	1.20623	0.00213181	0.0277135	bioY	hypothetical
SAOUHSC_01672	38.3201	1.20307	0.000263746	0.00721887	ybeY	hypothetical
SAOUHSC_01492	94.8151	1.19842	7.0752e-05	0.00279847	engA	GTP-binding protein EngA
SAOUHSC_00427	271.354	1.19564	0.000443037	0.00980483	sle1	autolysin
SAOUHSC_01859	26.5357	1.19512	0.00144951	0.0219077		hypothetical
SAOUHSC_01147	116.319	1.19373	0.00132615	0.0208572	murD	UDP-N-acetylmuramoyl-L-alanyl-D-glutamate synthetase
SAOUHSC_00515	29.3974	1.18977	0.00264009	0.0327195	sigH	hypothetical
SAOUHSC_01237	41.6308	1.18835	0.000856404	0.0157629	uppS	undecaprenyl pyrophosphate synthase
SAOUHSC_00637	406.069	1.18464	0.00204106	0.0271023	mntA	hypothetical
SAOUHSC_01486	41.9902	1.18414	0.00195102	0.0262823	hepT	heptaprenyl diphosphate syntase component II
SAOUHSC_01257	42.7216	1.17849	7.92717e-05	0.00293633		hypothetical
SAOUHSC_01673	54.2995	1.16225	0.000366154	0.00892655	phoH	hypothetical
SAOUHSC_01253	243.547	1.14952	6.26951e-08	1.9425e-05	spoIIIE	hypothetical
SAOUHSC_00456	34.2667	1.13617	0.00150497	0.0223819	yabA	DNA replication intiation control protein YabA
SAOUHSC_01349	23.5041	1.12814	0.00194771	0.0262823		hypothetical
SAOUHSC_01857	219.244	1.1151	6.20448e-07	8.8724e-05	ftsK	hypothetical
SAOUHSC_02350	446.623	1.11447	1.69706e-06	0.000183897	atpB	F0F1 ATP synthase subunit A
SAOUHSC_02932	38.6864	1.11121	0.000989141	0.0176659	betA	choline dehydrogenase
SAOUHSC_02520	96.6406	1.11037	0.000141323	0.00445287	glcU	sugar transporter
SAOUHSC_01258	43.8835	1.10767	0.00365188	0.0413954		hypothetical
SAOUHSC_02419	24.7719	1.10034	0.0017807	0.0245209	sepA	hypothetical
SAOUHSC_02648	247.562	1.09727	0.00278295	0.0340148	lctP2	L-lactate permease
SAOUHSC_01065	106.747	1.08667	6.16864e-05	0.00260625	ctaA	heme A synthase
SAOUHSC_01002	2023.28	1.06629	0.00356535	0.040938	qoxA	quinol oxidase AA3 subunit II
SAOUHSC_01775	74.2043	1.05993	0.000351639	0.00892655	hemX	hypothetical
SAOUHSC_00485	35.8114	1.0471	0.0014678	0.0220051	hprT	hypoxanthine phosphoribosyltransferase
SAOUHSC_00860	35.5111	1.04694	0.00159971	0.0230532		5-nucleotidase family protein
SAOUHSC_02420	106.049	1.00885	7.33102e-05	0.00283632	sdrM	hypothetical
SAOUHSC_00030	45.8678	1.00485	0.000440079	0.00980483		hypothetical
SAOUHSC_02345	999.265	0.992212	3.09099e-05	0.00147337	atpA	F0F1 ATP synthase subunit alpha
SAOUHSC_01748	164.22	0.990116	0.000256747	0.00721887	tgt	queuine tRNA-ribosyltransferase
SAOUHSC_01776	689.737	0.98996	0.000108741	0.00353602	hemA	glutamyl-tRNA reductase
SAOUHSC_02351	192.261	0.989051	0.00106611	0.0180173	atpI	hypothetical
SAOUHSC_01691	32.3821	0.985988	0.00117587	0.0196932	comEC	DNA internalization-related competence protein ComEC/Rec2
SAOUHSC_02347	366.645	0.979146	0.00279949	0.0340148	atpF	F0F1 ATP synthase subunit B
SAOUHSC_00461	160.593	0.977172	2.83194e-05	0.00142286	metS	methionyl-tRNA synthetase
SAOUHSC_00693	118.112	0.969154	0.000651691	0.0131684		hypothetical
SAOUHSC_00413	123.096	0.964187	0.00193432	0.0262823	mpsB	hypothetical
SAOUHSC_00467	318.976	0.948456	1.1394e-05	0.000731076	purR	pur operon repressor
SAOUHSC_01774	97.8525	0.927799	0.000399106	0.00951203	hemC	porphobilinogen deaminase
SAOUHSC_01148	153.628	0.926315	0.000369739	0.00892655	divIB	cell division protein
SAOUHSC_01145	329.083	0.916015	0.00168001	0.0236602	pbp1	penicillin-binding protein 1
SAOUHSC_01142	268.725	0.915909	4.87043e-05	0.00215574	mraZ	cell division protein MraZ
SAOUHSC_02358	103.732	0.834386	0.00133513	0.0208572	prmC	HemK family modification methylase
SAOUHSC_01346	253.937	0.828789	0.000762609	0.0147676	opuD1	glycine betaine transporter
SAOUHSC_01723	76.9417	0.815976	0.00157309	0.0230266	recD2	hypothetical
SAOUHSC_01391	156.559	0.813179	4.35784e-06	0.000355895	cvfB	hypothetical
SAOUHSC_02343	514.546	0.812898	0.000108136	0.00353602	atpG	F0F1 ATP synthase subunit gamma
SAOUHSC_01491	134.348	0.805141	0.000414855	0.00976223	gpsA	NAD(P)H-dependent glycerol-3-phosphate dehydrogenase
SAOUHSC_01143	246.952	0.802705	0.000301208	0.00805445	mraW	16S rRNA (cytosine(1402)-N(4))-methyltransferase
SAOUHSC_00155	206.97	0.80238	0.00158847	0.0230532	glcA	PTS system glucose-specific protein
SAOUHSC_01744	86.7087	0.800051	0.00104245	0.0179436	recJ	hypothetical
SAOUHSC_02390	180.173	0.793343	0.00370976	0.0416757		lytic regulatory protein
SAOUHSC_01620	174.693	0.789374	6.52999e-05	0.00269761	xseA	exodeoxyribonuclease VII large subunit
SAOUHSC_01110	129.803	0.786746	0.00056044	0.0119754	ecb	fibrinogen-binding protein-like protein
SAOUHSC_00694	651.044	0.755836	8.91781e-06	0.000637623	mgrA	hypothetical
SAOUHSC_00948	82.2045	0.728219	0.00205671	0.0271164	cozEa	hypothetical
SAOUHSC_01875	78.2042	0.717414	0.00212196	0.0277135	leuS	leucyl-tRNA synthetase
SAOUHSC_01069	63.8276	0.697541	0.00406584	0.0444611		hypothetical
SAOUHSC_02517	123.479	0.686704	0.00228746	0.029126	topB	DNA topoisomerase III
SAOUHSC_01093	105.294	0.641764	0.00374387	0.0416757	pheT	phenylalanyl-tRNA synthetase subunit beta
SAOUHSC_00469	199.968	0.594179	0.0022324	0.028621	spoVG	regulatory protein SpoVG
SAOUHSC_01149	422.966	0.528312	0.00121268	0.0199485	ftsA	cell division protein
SAOUHSC_00878	219.481	0.496194	0.00354251	0.040938	ndh2	hypothetical
SAOUHSC_00796	512.939	-0.557677	0.00154936	0.0228593	pgk	phosphoglycerate kinase
SAOUHSC_00798	951.865	-0.581871	0.00106472	0.0180173	gpm	2,3-bisphosphoglycerate-independent phosphoglycerate mutase
SAOUHSC_02282	181.368	-0.678324	0.00138668	0.0213045	ilvB	acetolactate synthase large subunit
SAOUHSC_01322	139.517	-0.682226	0.00386113	0.0427252	thrB	homoserine kinase
SAOUHSC_00769	653.38	-0.740014	0.00261514	0.0326278	secA	preprotein translocase subunit SecA
SAOUHSC_02281	148.703	-0.748362	0.00282141	0.0340585	ilvD	dihydroxy-acid dehydratase
SAOUHSC_02924	60.4019	-0.757396	0.0020387	0.0271023		4-aminobutyrate aminotransferase
SAOUHSC_00875	237.892	-0.772147	0.00094811	0.017112		hypothetical
SAOUHSC_01337	1038.62	-0.781061	0.00219449	0.0283303	tkt	transketolase
SAOUHSC_01653	269.343	-0.782939	0.00244246	0.030888	sodA	superoxide dismutase
SAOUHSC_02918	68.477	-0.812941	0.00176467	0.0244815	panC	pantoate--beta-alanine ligase
SAOUHSC_00071	54.6641	-0.818543	0.000802049	0.0152854	sirC	lipoprotein SirC
SAOUHSC_00262	35.7443	-0.833121	0.0025374	0.0318718	essC	hypothetical
SAOUHSC_00338	94.3555	-0.839539	0.000249623	0.00713922	metE	5-methyltetrahydropteroyltriglutamate-- homocysteine S-methyltransferase
SAOUHSC_02839	46.0167	-0.841314	0.00401236	0.0441359	sdaAA	L-serine dehydratase, iron-sulfur-dependent subunit alpha
SAOUHSC_02750	94.4117	-0.856685	0.00456724	0.0496521		hypothetical
SAOUHSC_00094	398.832	-0.861683	0.00042909	0.00980483	sasD	hypothetical
SAOUHSC_02947	63.6038	-0.91199	0.00373569	0.0416757	cysJ	sulfite reductase (NADPH) flavoprotein subunit alpha
SAOUHSC_00101	227.378	-0.921547	8.4522e-05	0.00302166	deoB	phosphopentomutase
SAOUHSC_01347	560.332	-0.965008	1.22765e-05	0.000736193	citB	aconitate hydratase
SAOUHSC_00337	49.4212	-0.96836	0.00272494	0.0335474	mdh	hypothetical
SAOUHSC_00365	819.61	-0.975152	0.00167202	0.0236602		hypothetical
SAOUHSC_01802	85.2012	-0.975972	1.06581e-05	0.000731076	citZ	hypothetical
SAOUHSC_00790	319.899	-0.99921	1.24775e-06	0.000165683	clpP	ATP-dependent Clp protease proteolytic subunit
SAOUHSC_01327	446.591	-1.08908	0.000997804	0.0176659	katA	catalase
SAOUHSC_02945	46.4007	-1.10744	1.83597e-05	0.000948077		precorrin-2 dehydrogenase
SAOUHSC_00749	26.6056	-1.10808	0.000304574	0.00805445	sstD	hypothetical
SAOUHSC_01801	159.381	-1.12215	0.000738802	0.014611	citC	isocitrate dehydrogenase
SAOUHSC_03034	27.0015	-1.15191	0.00323886	0.0381078		hypothetical
SAOUHSC_01364	305.123	-1.16267	4.71915e-05	0.00213973	tyrA	prephenate dehydrogenase
SAOUHSC_00505	2995.31	-1.18518	0.00133028	0.0208572	clpC	endopeptidase
SAOUHSC_00504	923.937	-1.23668	0.000264058	0.00721887	mcsB	ATP:guanido phosphotransferase
SAOUHSC_00655	31.0671	-1.24068	7.47603e-05	0.00283632	dhaK	dihydroxyacetone kinase subunit DhaK
SAOUHSC_01761	65.7181	-1.24384	0.000164155	0.0050027		hypothetical
SAOUHSC_00324	18.4002	-1.25902	0.00123404	0.0199485		50S ribosomal protein L7 serine acetyltransferase
SAOUHSC_01341	27.7932	-1.2623	0.000922597	0.0168148	sbcD	hypothetical
SAOUHSC_00502	431.747	-1.27501	0.000248939	0.00713922	ctsR	hypothetical
SAOUHSC_01363	226.875	-1.28531	0.000647436	0.0131684		hypothetical
SAOUHSC_01710	20.2483	-1.30284	0.00286249	0.0343314		acetyl-CoA carboxylase biotin carboxyl carrier protein
SAOUHSC_02972	41.326	-1.30529	0.00036364	0.00892655	isaB	immunodominant antigen B
SAOUHSC_00347	40.6364	-1.31363	0.00323001	0.0381078		hypothetical
SAOUHSC_00962	68.3707	-1.33234	6.5977e-06	0.000511047		hypothetical
SAOUHSC_01365	320.036	-1.33896	1.17979e-05	0.000731076		hypothetical
SAOUHSC_00582	11.8933	-1.53176	0.000334017	0.00862412		hypothetical
SAOUHSC_00961	12.7112	-1.61099	0.000205885	0.00607525	comK1	hypothetical
SAOUHSC_01334	15.1715	-1.86649	0.000605903	0.0125153		hypothetical
SAOUHSC_00767	376.482	-1.99797	1.9677e-07	3.64348e-05	saHPF	hibernation factor
